# Supplementary material for: NAT10 Increases Lysosomal Acidification to Promote Esophageal Cancer Metastasis via ac4C Acetylation of ATP6V0E1 mRNA
Source: Adv Sci (Weinh). 2025 Jul 29;12(31):e02931. doi: 10.1002/advs.202502931 (PMC12376557; doi:10.1002/advs.202502931)
Supplement: Supplementary file 3 — Supplemental Table 3 [file ADVS-12-e02931-s002.xlsx]

## Sheet: Sheet1
Supplementary Table 3. Cell ubiquitination-proteome dataset
Cell ubiquitination-proteome dataset	Modifications	Charge	PTMLocations	MotifSequence	Missed.Cleavages	IsProteinGroupSpecific	IsProteotypic	Accessions	GeneName	ProteinDescriptions	ProteinGroups	ProteinNames	ATP6V0E1	Control	ATP6V0E1/Control Ratio	Significance (P value)
GDDLEEGVTSEEFDKFLEER	_GDDLEEGVTSEEFDK[GlyGly (K)]FLEER_	3	(K462)	TSEEFDKFLEERA	1	FALSE	FALSE	Q6ZVM7	TOM1L2	TOM1-like protein 2	Q6ZVM7	TM1L2_HUMAN	170.499	21.6462	7.8766	0.00996297
TKAEATIPLVPGR	_TK[GlyGly (K)]AEATIPLVPGR_	3	(K83)	DEAERTKAEATIP	1	TRUE	TRUE	Q9BT67	NDFIP1	NEDD4 family-interacting protein 1	Q9BT67	NFIP1_HUMAN	1312.66	180.737	7.26281	0.0493165
KAHVLAASVEQATENFLEK	_K[GlyGly (K)]AHVLAASVEQATENFLEK_	3	(K57)	KRGRSKKAHVLAA	0	FALSE	FALSE	A0A384MDY0	CTNNA1	Catenin (Cadherin-associated protein), alpha 1, 102kDa, isoform CRA_b	A0A384MDY0;P35221	A0A384MDY0_HUMAN;CTNA1_HUMAN	226.019	42.5841	5.3076	0.0478663
MEDGVLKEGFLVK	_[Acetyl (Protein N-term)]MEDGVLK[GlyGly (K)]EGFLVK_	2	(K7)	MEDGVLKEGFLVK	1	FALSE	FALSE	Q9NYT0	PLEK2	Pleckstrin-2	Q9NYT0	PLEK2_HUMAN	161.926	34.0739	4.75221	0.0406988
KAIIIFVPVPQLK	_K[GlyGly (K)]AIIIFVPVPQLK_	2	(K58)	EVGGGRKAIIIFV	0	FALSE	FALSE	P62081	RPS7	Small ribosomal subunit protein eS7	P62081	RS7_HUMAN	56.3096	13.2192	4.25968	0.0169886
TIDLGAAAHYTGDKASPDQNASTHTPQSSVK	_TIDLGAAAHYTGDK[GlyGly (K)]ASPDQNASTHTPQSSVK_	4	(K297)	AHYTGDKASPDQN	1	TRUE	FALSE	A0A0S2Z4Y4	CLINT1	Clathrin interactor 1 isoform 1 (Fragment)	A0A0S2Z4Y4;A0A0S2Z5H3;Q14677	A0A0S2Z4Y4_HUMAN;A0A0S2Z5H3_HUMAN;EPN4_HUMAN	144.62	35.8317	4.0361	0.0254759
EKPYFPIPEEYTFIQNVPLEDR	_EK[GlyGly (K)]PYFPIPEEYTFIQNVPLEDR_	3	(K464)	NFGQKEKPYFPIP	0	FALSE	FALSE	Q00839	HNRNPU	Heterogeneous nuclear ribonucleoprotein U	Q00839	HNRPU_HUMAN	133.409	34.5773	3.85827	0.0437874
SALSGHLETVILGLLKTPAQYDASELK	_SALSGHLETVILGLLK[GlyGly (K)]TPAQYDASELK_	4	(K104)	VILGLLKTPAQYD	1	FALSE	FALSE	A0A024R5Z7	ANXA2	Annexin	A0A024R5Z7;P07355	A0A024R5Z7_HUMAN;ANXA2_HUMAN	280.974	80.1607	3.50513	0.013202
EDTCFLKEQLR	_EDTC[Carbamidomethyl (C)]FLK[GlyGly (K)]EQLR_	2	(C350,K353)	EDTCFLKEQLRKA	1	FALSE	FALSE	B4DSG5		cDNA FLJ56149, highly similar to Tax1-binding protein 1	B4DSG5	B4DSG5_HUMAN	123.234	36.023	3.42098	0.0314519
EAIQQQQNQLVWVSEGKADGATSDDLDLHDDR	_EAIQQQQNQLVWVSEGK[GlyGly (K)]ADGATSDDLDLHDDR_	4	(K804)	VWVSEGKADGATS	1	FALSE	FALSE	A0A087X0K9	TJP1	Tight junction protein 1	A0A087X0K9;A0A7I2V5U5;G5E9E7;Q07157	A0A087X0K9_HUMAN;A0A7I2V5U5_HUMAN;G5E9E7_HUMAN;ZO1_HUMAN	56.7695	16.7391	3.39144	0.0089834
VKSILNSLSGEELETLK	_VK[GlyGly (K)]SILNSLSGEELETLK_	3	(K265)	ESEIKVKSILNSL	1	TRUE	FALSE	A0A140VKG4		Testis tissue sperm-binding protein Li 81P	A0A140VKG4;B3KTE4;B4DQT0;B4E1J2;E7ESJ7;Q9NRY5	A0A140VKG4_HUMAN;B3KTE4_HUMAN;B4DQT0_HUMAN;B4E1J2_HUMAN;E7ESJ7_HUMAN;F1142_HUMAN	113.547	33.6242	3.37693	0.0319091
DEFEGLFKQPAENVNQYLTDPK	_DEFEGLFK[GlyGly (K)]QPAENVNQYLTDPK_	3	(K657)	EFEGLFKQPAENV	1	FALSE	FALSE	A0A024R1A3		E1 ubiquitin-activating enzyme	A0A024R1A3;P22314	A0A024R1A3_HUMAN;UBA1_HUMAN	86.2958	26.0414	3.31379	0.0387279
AILQHLGLESTCDDSIIVKEVCTVVAR	_AILQHLGLESTC[Carbamidomethyl (C)]DDSIIVK[GlyGly (K)]EVC[Carbamidomethyl (C)]TVVAR_	4	(C813,K820,C823)	DDSIIVKEVCTVV	1	FALSE	FALSE	A8K2U2		hexokinase	A8K2U2;P52789	A8K2U2_HUMAN;HXK2_HUMAN	53.673	17.8048	3.01452	0.00035755
IEECVVCSDKK	_IEEC[Carbamidomethyl (C)]VVC[Carbamidomethyl (C)]SDK[GlyGly (K)]K_	2	(C866,C869,K872)	CVVCSDKKAAVLF	0	FALSE	FALSE	Q86YT6	MIB1	E3 ubiquitin-protein ligase MIB1	Q86YT6	MIB1_HUMAN	560.446	195.291	2.8698	0.000348619
FSPNSSNPIIVSCGWDKLVK	_FSPNSSNPIIVSC[Carbamidomethyl (C)]GWDK[GlyGly (K)]LVK_	3	(C168,K172)	VSCGWDKLVKVWN	1	FALSE	FALSE	E9KL35		Small ribosomal subunit protein RACK1	E9KL35;P63244	E9KL35_HUMAN;RACK1_HUMAN	419.595	146.211	2.86979	0.00809221
LKYENELALR	_LK[GlyGly (K)]YENELALR_	3	(K194)	ADDFRLKYENELA	1	FALSE	FALSE	P19012	KRT15	Keratin, type I cytoskeletal 15	P19012	K1C15_HUMAN	159.223	55.5944	2.86402	0.0177576
TAAVWEEIVGESNDKLR	_TAAVWEEIVGESNDK[GlyGly (K)]LR_	2	(K96)	VGESNDKLRGQSH	1	FALSE	FALSE	Q96EE3	SEH1L	Nucleoporin SEH1	Q96EE3	SEH1_HUMAN	151.498	55.3372	2.73772	0.0159564
LSNKVEAIDVEEAK	_LSNK[GlyGly (K)]VEAIDVEEAK_	2	(K752)	KVRLSNKVEAIDV	1	FALSE	FALSE	B3KMX0		DNA replication licensing factor MCM4	B3KMX0;B4DLA6	B3KMX0_HUMAN;B4DLA6_HUMAN	116.294	43.855	2.65179	0.0273933
FIYGNQDLFATSQSKEFDPLGPLPPGWEK	_FIYGNQDLFATSQSK[GlyGly (K)]EFDPLGPLPPGWEK_	3	(K391)	FATSQSKEFDPLG	1	FALSE	FALSE	A0A1W2PNZ8	ITCH	HECT-type E3 ubiquitin transferase	A0A1W2PNZ8;A0A590UK44;A0A590UK95;A0A8V8TKK4;Q96J02	A0A1W2PNZ8_HUMAN;A0A590UK44_HUMAN;A0A590UK95_HUMAN;A0A8V8TKK4_HUMAN;ITCH_HUMAN	455.111	177.842	2.55908	0.0146512
VSLDVNHFAPDELTVKTK	_VSLDVNHFAPDELTVK[GlyGly (K)]TK_	3	(K112)	PDELTVKTKDGVV	1	FALSE	FALSE	A0A6Q8PFK8	HSPB1	Heat shock protein family B (small) member 1	A0A6Q8PFK8;P04792;V9HW43	A0A6Q8PFK8_HUMAN;HSPB1_HUMAN;V9HW43_HUMAN	297.205	117.016	2.53987	0.0198436
DFLLKPELLR	_DFLLK[GlyGly (K)]PELLR_	2	(K53)	FRDFLLKPELLRA	0	FALSE	FALSE	A0A024RCM3		RNA helicase	A0A024RCM3;Q13838	A0A024RCM3_HUMAN;DX39B_HUMAN	439.891	173.747	2.53178	0.0263034
GVCLIDEFDKMNDQDR	_GVC[Carbamidomethyl (C)]LIDEFDK[GlyGly (K)]MNDQDR_	3	(C488,K495)	LIDEFDKMNDQDR	1	FALSE	FALSE	B3KXZ4		DNA replication licensing factor MCM2	B3KXZ4;P49736	B3KXZ4_HUMAN;MCM2_HUMAN	47.3862	20.1878	2.34727	0.0355423
ALGMKLPETNLFETEETR	_ALGMK[GlyGly (K)]LPETNLFETEETR_	3	(K407)	EKALGMKLPETNL	1	TRUE	TRUE	Q15046	KARS1	Lysine--tRNA ligase	Q15046	SYK_HUMAN	168.96	72.1744	2.341	0.00511103
VLMEKEFPGFLENQKDPLAVDK	_VLMEK[GlyGly (K)]EFPGFLENQKDPLAVDK_	4	(K37)	LRVLMEKEFPGFL	2	FALSE	FALSE	P60903	S100A10	Protein S100-A10	P60903	S10AA_HUMAN	2849.61	1233.27	2.31061	0.0346988
TSVLAAANPIESQWNPKK	_TSVLAAANPIESQWNPK[GlyGly (K)]K_	3	(K627)	ESQWNPKKTTIEN	0	FALSE	FALSE	B3KMX0		DNA replication licensing factor MCM4	B3KMX0;B4DLA6	B3KMX0_HUMAN;B4DLA6_HUMAN	116.185	52.4874	2.21358	0.0178233
VLQQKLEAIEDDSVK	_VLQQK[GlyGly (K)]LEAIEDDSVK_	3	(K168)	MRVLQQKLEAIED	1	FALSE	FALSE	A6NJA2	USP14	Ubiquitin carboxyl-terminal hydrolase	A6NJA2;B2RD79;P54578	A6NJA2_HUMAN;B2RD79_HUMAN;UBP14_HUMAN	354.442	161.867	2.18972	0.0048993
VKELVEFAQDDDR	_VK[GlyGly (K)]ELVEFAQDDDR_	3	(K133)	NIRQKVKELVEFA	1	TRUE	FALSE	A0A0S2Z4Y4	CLINT1	Clathrin interactor 1 isoform 1 (Fragment)	A0A0S2Z4Y4;A0A0S2Z5H3;Q14677	A0A0S2Z4Y4_HUMAN;A0A0S2Z5H3_HUMAN;EPN4_HUMAN	493.999	226.685	2.17923	0.0159318
YKCSVCPDYDLCSVCEGK	_YK[GlyGly (K)]C[Carbamidomethyl (C)]SVC[Carbamidomethyl (C)]PDYDLC[Carbamidomethyl (C)]SVC[Carbamidomethyl (C)]EGK_	3	(K141,C142,C145,C151,C154)	VVGTRYKCSVCPD	1	FALSE	FALSE	Q13501	SQSTM1	Sequestosome-1	Q13501	SQSTM_HUMAN	2733.39	1266.45	2.15831	0.0338427
DGIDDESYGQIFKPIISK	_DGIDDESYGQIFK[GlyGly (K)]PIISK_	2	(K243)	SYGQIFKPIISKV	0	FALSE	FALSE	Q92769	HDAC2	Histone deacetylase 2	Q92769	HDAC2_HUMAN	76.74	35.7859	2.14442	0.00546234
VVLVTSGGTKVPLEAR	_VVLVTSGGTK[GlyGly (K)]VPLEAR_	3	(K46)	VTSGGTKVPLEAR	1	FALSE	FALSE	Q9HAB8	PPCS	Phosphopantothenate--cysteine ligase	Q9HAB8	PPCS_HUMAN	307.148	143.885	2.13468	0.0346119
LKNVCQTCLLDLEYGLPIQVR	_LK[GlyGly (K)]NVC[Carbamidomethyl (C)]QTC[Carbamidomethyl (C)]LLDLEYGLPIQVR_	3	(K197,C200,C203)	QTCSKLKNVCQTC	1	TRUE	FALSE	E5RHA8	RBM22	RNA binding motif protein 22 (Fragment)	E5RHA8;E5RJW4;Q9NW64	E5RHA8_HUMAN;E5RJW4_HUMAN;RBM22_HUMAN	74.9668	35.4561	2.11435	0.0274361
TDDLTCQQEETFLLAKEER	_TDDLTC[Carbamidomethyl (C)]QQEETFLLAK[GlyGly (K)]EER_	3	(C505,K515)	ETFLLAKEERQLG	1	FALSE	FALSE	A8K1U0		cDNA FLJ75601, highly similar to Homo sapiens neighbor of BRCA1 gene 1 (NBR1), transcript variant 1, mRNA	A8K1U0;Q14596	A8K1U0_HUMAN;NBR1_HUMAN	310.176	149.112	2.08015	0.02759
TEMENEFVLIKK	_TEMENEFVLIK[GlyGly (K)]K_	3	(K197)	NEFVLIKKDVDEA	0	FALSE	FALSE	P05787	KRT8	Keratin, type II cytoskeletal 8	P05787	K2C8_HUMAN	1192.74	581.064	2.05269	0.0316868
ADEKPKEGVK	_[Acetyl (Protein N-term)]ADEKPK[GlyGly (K)]EGVK_	2	(K7)	MADEKPKEGVKTE	1	TRUE	TRUE	P61956	SUMO2	Small ubiquitin-related modifier 2	P61956	SUMO2_HUMAN	1038.47	506.434	2.05055	1.8794e-06
HCQDEHDNEIKIK	_HC[Carbamidomethyl (C)]QDEHDNEIK[GlyGly (K)]IK_	3	(C655,K664)	EHDNEIKIKYFCG	1	TRUE	FALSE	E9PH99	ZNF451	Zinc finger protein 451	E9PH99;Q4KMR5;Q9Y4E5	E9PH99_HUMAN;Q4KMR5_HUMAN;ZN451_HUMAN	37.5738	18.3864	2.04357	0.0130727
ELTQIKQK	_ELTQIK[GlyGly (K)]QK_	2	(K191)	KELTQIKQKVDSL	1	FALSE	FALSE	B2R5W2		cDNA, FLJ92657, highly similar to Homo sapiens heterogeneous nuclear ribonucleoprotein C (C1/C2) (HNRPC), transcript variant 2, mRNA	B2R5W2;B4DY08;G3V4C1;G3V4W0	B2R5W2_HUMAN;B4DY08_HUMAN;G3V4C1_HUMAN;G3V4W0_HUMAN	3841.52	1883.37	2.03971	0.0407383
EDEISPPPPNPVVKGR	_EDEISPPPPNPVVK[GlyGly (K)]GR_	3	(K92)	PPNPVVKGRRRRG	1	FALSE	FALSE	B2R5T5	PRKAR1A	Epididymis secretory sperm binding protein	B2R5T5;P10644;Q68DQ4	B2R5T5_HUMAN;KAP0_HUMAN;Q68DQ4_HUMAN	275.768	135.493	2.03529	0.0482549
SLKEAEVLLK	_SLK[GlyGly (K)]EAEVLLK_	2	(K88)	ETGRSLKEAEVLL	1	FALSE	FALSE	A8K2R8		cDNA FLJ77044, highly similar to Homo sapiens envoplakin (EVPL), mRNA (Fragment)	A8K2R8;Q92817	A8K2R8_HUMAN;EVPL_HUMAN	326.18	162.567	2.00643	0.0221895
IAKGGVNDNFQGVLQNVR	_IAK[GlyGly (K)]GGVNDNFQGVLQNVR_	3	(K201)	ARLRIAKGGVNDN	1	FALSE	FALSE	P07996	THBS1	Thrombospondin-1	P07996	TSP1_HUMAN	161.961	80.8231	2.0039	0.000671502
LMWIPDTKGVYPDLLATSGDYLR	_LMWIPDTK[GlyGly (K)]GVYPDLLATSGDYLR_	3	(K81)	MWIPDTKGVYPDL	1	TRUE	FALSE	A0A087WWI6	DCAF7	DDB1 and CUL4 associated factor 7	A0A087WWI6;A0A8I5KQ63;A0A8I5KRG1;A0A8I5KT41;A0A8I5QKQ1;B4DH46;P61962	A0A087WWI6_HUMAN;A0A8I5KQ63_HUMAN;A0A8I5KRG1_HUMAN;A0A8I5KT41_HUMAN;A0A8I5QKQ1_HUMAN;B4DH46_HUMAN;DCAF7_HUMAN	104.28	52.651	1.98058	0.00215489
GGPPCKPPAPEDEDEAWR	_GGPPC[Carbamidomethyl (C)]K[GlyGly (K)]PPAPEDEDEAWR_	3	(C437,K438)	RGGPPCKPPAPED	0	FALSE	FALSE	A0A1U9X972		PRRC2A	A0A1U9X972;A0A1U9X974;A0A1U9X975;A0A1U9X977;A0A1U9X982;A0A1U9X985;A0A1U9X987;A0A1U9X988;A0A1U9X993;A0A1U9X996;A0A1U9X998;A0A1U9X999;A0A1U9X9A5;A0A1U9X9A9;P48634	A0A1U9X972_HUMAN;A0A1U9X974_HUMAN;A0A1U9X975_HUMAN;A0A1U9X977_HUMAN;A0A1U9X982_HUMAN;A0A1U9X985_HUMAN;A0A1U9X987_HUMAN;A0A1U9X988_HUMAN;A0A1U9X993_HUMAN;A0A1U9X996_HUMAN;A0A1U9X998_HUMAN;A0A1U9X999_HUMAN;A0A1U9X9A5_HUMAN;A0A1U9X9A9_HUMAN;PRC2A_HUMAN	158.07	80.1924	1.97113	0.00208317
ALALNCDAPLDDKIGAESR	_ALALNC[Carbamidomethyl (C)]DAPLDDK[GlyGly (K)]IGAESR_	3	(C541,K548)	DAPLDDKIGAESR	1	TRUE	TRUE	Q96PU4	UHRF2	E3 ubiquitin-protein ligase UHRF2	Q96PU4	UHRF2_HUMAN	75.004	38.3504	1.95575	0.0114639
DPELGLKSVQK	_DPELGLK[GlyGly (K)]SVQK_	2	(K237)	DPELGLKSVQKLL	1	TRUE	FALSE	A0A384ME17	TUFM	Elongation factor Tu	A0A384ME17;P49411	A0A384ME17_HUMAN;EFTU_HUMAN	443.261	228.233	1.94214	0.0456943
SNFSNSADDIKSK	_SNFSNSADDIK[GlyGly (K)]SK_	2	(K102)	NSADDIKSKKKRE	1	FALSE	FALSE	P45973	CBX5	Chromobox protein homolog 5	P45973;V9HWG0	CBX5_HUMAN;V9HWG0_HUMAN	113.615	58.7352	1.93436	0.0383775
VLSKEFHLNESGDPSSK	_VLSK[GlyGly (K)]EFHLNESGDPSSK_	3	(K154)	ENKVLSKEFHLNE	1	FALSE	FALSE	A0A8I5KS71	SET	SET nuclear proto-oncogene	A0A8I5KS71;Q01105;Q5VXV3	A0A8I5KS71_HUMAN;SET_HUMAN;Q5VXV3_HUMAN	2975.36	1539.73	1.93239	0.00923267
QVATALQNLQTKTNR	_QVATALQNLQTK[GlyGly (K)]TNR_	2	(K476)	LQNLQTKTNRAVA	1	FALSE	FALSE	A0A384NYN5		Vinculin	A0A384NYN5;B3KXA2;P18206;V9HWK2	A0A384NYN5_HUMAN;B3KXA2_HUMAN;VINC_HUMAN;V9HWK2_HUMAN	25.9855	13.5943	1.9115	0.00210487
GKDAFPVAGQK	_GK[GlyGly (K)]DAFPVAGQK_	2	(K36)	IESEKGKDAFPVA	1	FALSE	FALSE	B4DEA3		UV excision repair protein RAD23	B4DEA3;P54727	B4DEA3_HUMAN;RD23B_HUMAN	5308.71	2778.66	1.91053	0.0349309
VEQWKEK	_VEQWK[GlyGly (K)]EK_	1	(K290)	KKVEQWKEKFFED	1	TRUE	FALSE	A0A2R8Y5U1	ASXL1	ASXL transcriptional regulator 1	A0A2R8Y5U1;A0A494C1R1;B3KVI8;Q76L82;Q8IXJ9	A0A2R8Y5U1_HUMAN;A0A494C1R1_HUMAN;B3KVI8_HUMAN;Q76L82_HUMAN;ASXL1_HUMAN	40.3722	21.1484	1.909	0.0144699
DLKPQNILVTSSGQIK	_DLK[GlyGly (K)]PQNILVTSSGQIK_	2	(K147)	VVHRDLKPQNILV	0	TRUE	TRUE	Q00534	CDK6	Cyclin-dependent kinase 6	Q00534	CDK6_HUMAN	39.11	20.5809	1.90031	0.007018
MKDTDSEEEIR	_MK[GlyGly (K)]DTDSEEEIR_	2	(K78)	MMARKMKDTDSEE	1	FALSE	FALSE	B2RDW0		cDNA, FLJ96792, highly similar to Homo sapiens calmodulin 2 (phosphorylase kinase, delta) (CALM2), mRNA	B2RDW0;B4DJ51;P0DP23;P0DP24;P0DP25;Q9BRL5	B2RDW0_HUMAN;B4DJ51_HUMAN;CALM1_HUMAN;CALM2_HUMAN;CALM3_HUMAN;Q9BRL5_HUMAN	90.6313	47.7916	1.89639	0.0240611
KNWFGPSPYVEVTVDGQSK	_K[GlyGly (K)]NWFGPSPYVEVTVDGQSK_	3	(K34)	KLKENKKNWFGPS	0	FALSE	FALSE	A0A1W2PNZ8	ITCH	HECT-type E3 ubiquitin transferase	A0A1W2PNZ8;A0A590UK44;A0A590UK95;A0A8V8TKK4;Q96J02	A0A1W2PNZ8_HUMAN;A0A590UK44_HUMAN;A0A590UK95_HUMAN;A0A8V8TKK4_HUMAN;ITCH_HUMAN	393.18	208.04	1.88992	0.0190891
GAEGKPGVEAGQEPAEAGER	_GAEGK[GlyGly (K)]PGVEAGQEPAEAGER_	3	(K767)	ERGAEGKPGVEAG	0	FALSE	FALSE	A8K1U0		cDNA FLJ75601, highly similar to Homo sapiens neighbor of BRCA1 gene 1 (NBR1), transcript variant 1, mRNA	A8K1U0;Q14596	A8K1U0_HUMAN;NBR1_HUMAN	702.947	374.021	1.87943	0.0353576
AMAAAAQDKGQVGPGAGPLELEGVK	_AMAAAAQDK[GlyGly (K)]GQVGPGAGPLELEGVK_	3	(K612)	AAAAQDKGQVGPG	1	TRUE	TRUE	Q6EMK4	VASN	Vasorin	Q6EMK4	VASN_HUMAN	34.2028	18.2708	1.87199	0.00395844
YIAIVSTTVETKEPEK	_YIAIVSTTVETK[GlyGly (K)]EPEK_	2	(K364)	STTVETKEPEKEI	1	FALSE	FALSE	B4DLV7		Rab GDP dissociation inhibitor	B4DLV7;P50395;Q6IAT1	B4DLV7_HUMAN;GDIB_HUMAN;Q6IAT1_HUMAN	9.93969	5.33952	1.86153	0.00174479
VKPAPDETSFSEALLK	_VK[GlyGly (K)]PAPDETSFSEALLK_	3	(K45)	MAFPRVKPAPDET	0	FALSE	FALSE	F4ZW62		NF45	F4ZW62;Q12905	F4ZW62_HUMAN;ILF2_HUMAN	682.959	372.529	1.8333	0.00502916
ISEKEEVTTR	_ISEK[GlyGly (K)]EEVTTR_	2	(K61)	LLKISEKEEVTTR	1	TRUE	FALSE	A0A384NPH0		Epididymis secretory sperm binding protein	A0A384NPH0;Q03252	A0A384NPH0_HUMAN;LMNB2_HUMAN	752.173	413.117	1.82073	0.017055
ATSTTELPPEYLTSPLSQQSQLPPKR	_ATSTTELPPEYLTSPLSQQSQLPPK[GlyGly (K)]R_	3	(K251)	QSQLPPKRDETAL	0	TRUE	FALSE	A0A0S2Z4R4	HGS	Hepatocyte growth factor-regulated tyrosine kinase substrate (Fragment)	A0A0S2Z4R4;A0A7I2V2D8;A0A7I2V2K2;A0A7I2V2R9;A0A7I2V2W5;A0A7I2V307;A0A7I2V3F9;A0A7I2V3I8;A0A7I2V3J3;A0A7I2V3Z1;A0A7I2V5A2;A0A7I2V5A3;A0A7I2V637;A0A7I2V6E0;A0A7I2YQD1;B4E1E2;I3L1P5;O14964	A0A0S2Z4R4_HUMAN;A0A7I2V2D8_HUMAN;A0A7I2V2K2_HUMAN;A0A7I2V2R9_HUMAN;A0A7I2V2W5_HUMAN;A0A7I2V307_HUMAN;A0A7I2V3F9_HUMAN;A0A7I2V3I8_HUMAN;A0A7I2V3J3_HUMAN;A0A7I2V3Z1_HUMAN;A0A7I2V5A2_HUMAN;A0A7I2V5A3_HUMAN;A0A7I2V637_HUMAN;A0A7I2V6E0_HUMAN;A0A7I2YQD1_HUMAN;B4E1E2_HUMAN;I3L1P5_HUMAN;HGS_HUMAN	1004.8	552.199	1.81963	0.0126582
TKDGVVEITGK	_TK[GlyGly (K)]DGVVEITGK_	2	(K114)	ELTVKTKDGVVEI	1	FALSE	FALSE	A0A6Q8PFK8	HSPB1	Heat shock protein family B (small) member 1	A0A6Q8PFK8;P04792;V9HW43	A0A6Q8PFK8_HUMAN;HSPB1_HUMAN;V9HW43_HUMAN	644.814	361.014	1.78612	0.0361958
APWIEQEGPEYWDEETGKVK	_APWIEQEGPEYWDEETGK[GlyGly (K)]VK_	3	(K65)	WDEETGKVKAHSQ	1	FALSE	FALSE	A0A060VD10	HLA-A	MHC class I antigen (Fragment)	A0A060VD10;A0A090MEX8;A0A0G2R211;A0A0S4XQP3;A0A0S4XQY5;A0A0S4XRM0;A0A0S4XRQ7;A0A0S4XRV0;A0A0U5IHR8;A0A109Q9J9;A0A109QAI7;A0A173ADJ6;A0A1C3PH90;A0A1C3PHA5;A0A1C3PHB5;A0A1C9UPQ3;A0A1D8MAS0;A0A1W1B6J1;A0A223FL78;A0A286LDA3;A0A286LDA4;A0A286LDA6;A0A286LDA7;A0A2H4WPX6;A0A2H4WPY0;A0A2H4ZAS9;A0A2H4ZAT7;A0A2P9FIH2;A0A2P9FIT1;A0A2S1ZAK4;A0A2U3QLE8;A0A2U3QLG4;A0A2Z5BTT3;A0A346HFZ7;A0A386IRL1;A0A3G6V369;A0A…	A0A060VD10_HUMAN;A0A090MEX8_HUMAN;A0A0G2R211_HUMAN;A0A0S4XQP3_HUMAN;A0A0S4XQY5_HUMAN;A0A0S4XRM0_HUMAN;A0A0S4XRQ7_HUMAN;A0A0S4XRV0_HUMAN;A0A0U5IHR8_HUMAN;A0A109Q9J9_HUMAN;A0A109QAI7_HUMAN;A0A173ADJ6_HUMAN;A0A1C3PH90_HUMAN;A0A1C3PHA5_HUMAN;A0A1C3PHB5_HUMAN;A0A1C9UPQ3_HUMAN;A0A1D8MAS0_HUMAN;A0A1W1B6J1_HUMAN;A0A223FL78_HUMAN;A0A286LDA3_HUMAN;A0A286LDA4_HUMAN;A0A286LDA6_HUMAN;A0A286LDA7_HUMAN;A0A2H4WP…	75.6799	42.5519	1.77853	0.00783388
SVQTFADKSK	_SVQTFADK[GlyGly (K)]SK_	2	(K252)	VQTFADKSKQEAL	1	FALSE	FALSE	A0A384MR50		F-actin-capping protein subunit beta	A0A384MR50;B1AK88;B2R7T8;B4DWA6;P47756	A0A384MR50_HUMAN;B1AK88_HUMAN;B2R7T8_HUMAN;B4DWA6_HUMAN;CAPZB_HUMAN	746.636	421.227	1.77253	0.00106161
TTEKTPSLTR	_TTEK[GlyGly (K)]TPSLTR_	2	(K358)	LVRTTEKTPSLTR	1	TRUE	FALSE	B2R9R2		cDNA, FLJ94517, highly similar to Homo sapiens baculoviral IAP repeat-containing 4 (BIRC4), mRNA	B2R9R2;P98170	B2R9R2_HUMAN;XIAP_HUMAN	231.716	130.929	1.76978	0.00601798
EFDPLGPLPPGWEKR	_EFDPLGPLPPGWEK[GlyGly (K)]R_	2	(K405)	LPPGWEKRTDSNG	0	FALSE	FALSE	A0A1W2PNZ8	ITCH	HECT-type E3 ubiquitin transferase	A0A1W2PNZ8;A0A590UK44;A0A590UK95;A0A8V8TKK4;Q96J02	A0A1W2PNZ8_HUMAN;A0A590UK44_HUMAN;A0A590UK95_HUMAN;A0A8V8TKK4_HUMAN;ITCH_HUMAN	3039.98	1727.38	1.75988	0.0119688
ALKGQFNFDHPDAFDNELILK	_ALK[GlyGly (K)]GQFNFDHPDAFDNELILK_	3	(K57)	QKAKALKGQFNFD	1	FALSE	FALSE	A0A2R8Y653	UCK2	uridine/cytidine kinase	A0A2R8Y653;Q9BZX2	A0A2R8Y653_HUMAN;UCK2_HUMAN	496.578	284.685	1.74431	0.0339627
KAAIISAEGDSK	_K[GlyGly (K)]AAIISAEGDSK_	2	(K208)	KAEQQKKAAIISA	0	FALSE	FALSE	A8K401	PHB	Prohibitin	A8K401;P35232;Q6PUJ7	A8K401_HUMAN;PHB1_HUMAN;Q6PUJ7_HUMAN	257.974	148.515	1.73702	0.00412579
STAAVPELKQISR	_[Acetyl (Protein N-term)]STAAVPELK[GlyGly (K)]QISR_	2	(K10)	AAVPELKQISRVE	1	FALSE	FALSE	B2RD96		cDNA, FLJ96514	B2RD96;Q9BRJ7	B2RD96_HUMAN;TIRR_HUMAN	974.95	573.385	1.70034	0.0314174
VILKNSQGEEVAQR	_VILK[GlyGly (K)]NSQGEEVAQR_	2	(K532)	DVKVILKNSQGEE	1	FALSE	FALSE	P20700	LMNB1	Lamin-B1	P20700	LMNB1_HUMAN	280.21	166.988	1.67802	0.0383627
AVASQLDCNFLKVVSSSIVDK	_AVASQLDC[Carbamidomethyl (C)]NFLK[GlyGly (K)]VVSSSIVDK_	3	(C207,K211)	LDCNFLKVVSSSI	1	FALSE	FALSE	A0A087X2I1	PSMC6	Proteasome 26S subunit, ATPase 6	A0A087X2I1;P62333;V9HW24	A0A087X2I1_HUMAN;PRS10_HUMAN;V9HW24_HUMAN	1799.18	1075.92	1.67223	0.00788434
KAQPAQPADEPAEK	_K[GlyGly (K)]AQPAQPADEPAEK_	3	(K218)	EERPQRKAQPAQP	0	TRUE	FALSE	F5GX11	PSMA1	Proteasome 20S subunit alpha 1	F5GX11;P25786;V9HW55	F5GX11_HUMAN;PSA1_HUMAN;V9HW55_HUMAN	209.512	125.571	1.66848	0.00609812
YLIKAGALVDPK	_YLIK[GlyGly (K)]AGALVDPK_	2	(K446)	AVKYLIKAGALVD	1	FALSE	FALSE	A0A0C4DGF8	EHMT1	Euchromatic histone lysine methyltransferase 1 (Fragment)	A0A0C4DGF8;A0A1B0GU48;A0A1B0GV09;Q9H9B1	A0A0C4DGF8_HUMAN;A0A1B0GU48_HUMAN;A0A1B0GV09_HUMAN;EHMT1_HUMAN	1443.98	870.122	1.65951	0.0204335
DSKSQAPGQPGASQWGSR	_DSK[GlyGly (K)]SQAPGQPGASQWGSR_	3	(K194)	AEPRDSKSQAPGQ	1	FALSE	FALSE	A0A0S2Z569	DAZAP1	DAZ associated protein 1 isoform 1 (Fragment)	A0A0S2Z569;K7EK33;K7EQ02;K7EQ55;Q96EP5	A0A0S2Z569_HUMAN;K7EK33_HUMAN;K7EQ02_HUMAN;K7EQ55_HUMAN;DAZP1_HUMAN	77.0466	46.4302	1.65941	0.0129825
KQEVQAWDGEVR	_K[GlyGly (K)]QEVQAWDGEVR_	3	(K163)	ADSASRKQEVQAW	0	TRUE	FALSE	A0A140VJZ1		Ubiquitin carboxyl-terminal hydrolase	A0A140VJZ1;P45974	A0A140VJZ1_HUMAN;UBP5_HUMAN	276.357	166.688	1.65793	0.0106583
EVLPALENNKEQIQK	_EVLPALENNK[GlyGly (K)]EQIQK_	3	(K94)	PALENNKEQIQKI	1	TRUE	FALSE	B1AQP2	PFDN2	Prefoldin subunit 2	B1AQP2;Q9UHV9	B1AQP2_HUMAN;PFD2_HUMAN	453.176	274.46	1.65115	0.0206205
VAQGVSGAVQDKGSIHK	_VAQGVSGAVQDK[GlyGly (K)]GSIHK_	2	(K1130)	SGAVQDKGSIHKF	1	FALSE	FALSE	A0A994J749	IMPDH	Inosine-5'-monophosphate dehydrogenase	A0A994J749	A0A994J749_HUMAN	13.2918	8.05149	1.65085	0.00104927
SVASSQPAKPTK	_SVASSQPAK[GlyGly (K)]PTK_	2	(K183)	ASSQPAKPTKVTL	0	FALSE	FALSE	A0A087X0K9	TJP1	Tight junction protein 1	A0A087X0K9;A0A7I2V5U5;G5E9E7;Q07157	A0A087X0K9_HUMAN;A0A7I2V5U5_HUMAN;G5E9E7_HUMAN;ZO1_HUMAN	645.993	396.044	1.63111	0.0376403
KEPLTQAVGLSTQAEGTR	_K[GlyGly (K)]EPLTQAVGLSTQAEGTR_	3	(K1628)	GELDKKKEPLTQA	0	TRUE	TRUE	Q5SRE5	NUP188	Nucleoporin NUP188	Q5SRE5	NU188_HUMAN	410.379	251.872	1.62932	0.0324694
IDYGEYMDKNNVR	_IDYGEYMDK[GlyGly (K)]NNVR_	3	(K122)	YGEYMDKNNVRRQ	1	FALSE	FALSE	A4D1U3	SSBP1	Single-stranded DNA-binding protein	A4D1U3;Q04837	A4D1U3_HUMAN;SSBP_HUMAN	99.923	61.3399	1.62901	0.042032
SEDSIKGLQPEDVNLLVTCR	_SEDSIK[GlyGly (K)]GLQPEDVNLLVTC[Carbamidomethyl (C)]R_	3	(K596,C609)	KSEDSIKGLQPED	1	TRUE	TRUE	P53794	SLC5A3	Sodium/myo-inositol cotransporter	P53794	SC5A3_HUMAN	171.44	105.331	1.62762	3.81535e-06
VTGTLETKYK	_VTGTLETK[GlyGly (K)]YK_	2	(K72)	TGTLETKYKWCEY	1	FALSE	FALSE	A0A024QZT0	VDAC2	Epididymis secretory sperm binding protein	A0A024QZT0;P45880	A0A024QZT0_HUMAN;VDAC2_HUMAN	56.0011	34.6501	1.61619	0.0378342
EMYKTDLEK	_EMYK[GlyGly (K)]TDLEK_	2	(K152)	VYKEMYKTDLEKD	1	FALSE	FALSE	A0A024R5Z7	ANXA2	Annexin	A0A024R5Z7;P07355	A0A024R5Z7_HUMAN;ANXA2_HUMAN	297.743	184.794	1.61122	0.00978287
NGKEVATDVR	_NGK[GlyGly (K)]EVATDVR_	2	(K239)	IKDRNGKEVATDV	1	FALSE	FALSE	A0A8I5KPC0	CSDE1	Cold shock domain containing E1	A0A8I5KPC0;A0A8I5KPJ6;A0A8I5KV85;A0A8I5KXH5;A0A8I5QJA6;A0A8I5QKX0;O75534;Q9GZV0	A0A8I5KPC0_HUMAN;A0A8I5KPJ6_HUMAN;A0A8I5KV85_HUMAN;A0A8I5KXH5_HUMAN;A0A8I5QJA6_HUMAN;A0A8I5QKX0_HUMAN;CSDE1_HUMAN;Q9GZV0_HUMAN	183.241	114.963	1.59392	0.0178121
SGVSLAALKK	_SGVSLAALK[GlyGly (K)]K_	2	(K63)	VSLAALKKALAAA	0	FALSE	FALSE	A3R0T8	HIST1H1E	Histone 1, H1e	A3R0T8;B2R984;P10412	A3R0T8_HUMAN;B2R984_HUMAN;H14_HUMAN	162.851	102.266	1.59243	0.000769261
SVASSQPAKPTK	_SVASSQPAK[GlyGly (K)]PTK_	3	(K183)	ASSQPAKPTKVTL	0	FALSE	FALSE	A0A087X0K9	TJP1	Tight junction protein 1	A0A087X0K9;A0A7I2V5U5;G5E9E7;Q07157	A0A087X0K9_HUMAN;A0A7I2V5U5_HUMAN;G5E9E7_HUMAN;ZO1_HUMAN	506.725	319.754	1.58474	0.0180739
GAPSSPATGVLPSPQGKSTSLSK	_GAPSSPATGVLPSPQGK[GlyGly (K)]STSLSK_	3	(K1721)	LPSPQGKSTSLSK	1	TRUE	TRUE	Q5SRE5	NUP188	Nucleoporin NUP188	Q5SRE5	NU188_HUMAN	640.277	406.919	1.57348	0.0288016
GKTPEEIR	_GK[GlyGly (K)]TPEEIR_	2	(K164)	ANMIKGKTPEEIR	1	FALSE	FALSE	E5RI56		S-phase kinase-associated protein 1	E5RI56	E5RI56_HUMAN	359.212	229.748	1.5635	0.0219168
VECGPKYPEAPPSVR	_VEC[Carbamidomethyl (C)]GPK[GlyGly (K)]YPEAPPSVR_	3	(C69,K72)	KVECGPKYPEAPP	1	FALSE	FALSE	A0M8W4	UBE2V2	Ubiquitin-conjugating enzyme E2 variant 2	A0M8W4;Q15819	A0M8W4_HUMAN;UB2V2_HUMAN	541.277	346.397	1.56259	0.0128608
LLLLGAGESGKSTIVK	_LLLLGAGESGK[GlyGly (K)]STIVK_	3	(K46)	GAGESGKSTIVKQ	1	FALSE	FALSE	P04899	GNAI2	Guanine nucleotide-binding protein G(i) subunit alpha-2	P04899	GNAI2_HUMAN	104.261	67.1396	1.5529	3.56502e-08
VPEEDLKR	_VPEEDLK[GlyGly (K)]R_	2	(K320)	VPEEDLKRTMMAC	0	FALSE	FALSE	Q53HV2		T-complex protein 1 subunit eta (Fragment)	Q53HV2;Q99832	Q53HV2_HUMAN;TCPH_HUMAN	851.029	550.068	1.54713	2.18306e-05
TFLLTTSSKEDTCFLK	_TFLLTTSSK[GlyGly (K)]EDTC[Carbamidomethyl (C)]FLK_	3	(K346,C350)	LLTTSSKEDTCFL	1	FALSE	FALSE	B4DSG5		cDNA FLJ56149, highly similar to Tax1-binding protein 1	B4DSG5	B4DSG5_HUMAN	78.9147	51.2287	1.54044	0.0324286
KISSIQSIVPALEIANAHR	_K[GlyGly (K)]ISSIQSIVPALEIANAHR_	3	(K250)	VLLSEKKISSIQS	0	FALSE	FALSE	A0A024R3X4	HSPD1	60 kDa heat shock protein, mitochondrial (Fragment)	A0A024R3X4;P10809	A0A024R3X4_HUMAN;CH60_HUMAN	137.996	89.7139	1.53818	0.000211334
YQKLLAASQAR	_YQK[GlyGly (K)]LLAASQAR_	2	(K198)	LRAKYQKLLAASQ	1	TRUE	FALSE	K7EKI8	PPL	Periplakin	K7EKI8;O60437	K7EKI8_HUMAN;PEPL_HUMAN	104.75	68.9072	1.52016	0.0169556
DDQQVFIQKVVPITNK	_DDQQVFIQK[GlyGly (K)]VVPITNK_	2	(K255)	QQVFIQKVVPITN	1	FALSE	FALSE	B4DJX2		cDNA FLJ52085, highly similar to BTB/POZ domain-containing protein KCTD3	B4DJX2;Q9Y597	B4DJX2_HUMAN;KCTD3_HUMAN	1765.47	1176.52	1.50059	0.0444808
LAKLQAQVR	_LAK[GlyGly (K)]LQAQVR_	2	(K57)	NQEKLAKLQAQVR	1	FALSE	FALSE	P20290	BTF3	Transcription factor BTF3	P20290	BTF3_HUMAN	354.178	535.954	0.660836	0.0144373
LAPITYPQGLALAKEIDSVK	_LAPITYPQGLALAK[GlyGly (K)]EIDSVK_	2	(K147)	QGLALAKEIDSVK	1	FALSE	FALSE	P15153	RAC2	Ras-related C3 botulinum toxin substrate 2	P15153	RAC2_HUMAN	100.563	152.177	0.660829	3.55409e-08
ILNVDEFVKR	_ILNVDEFVK[GlyGly (K)]R_	2	(K105)	NVDEFVKRIFSVI	0	TRUE	TRUE	Q9NVH2	INTS7	Integrator complex subunit 7	Q9NVH2	INT7_HUMAN	64.2896	98.411	0.653276	0.0298961
VINEEYKIWK	_VINEEYK[GlyGly (K)]IWK_	2	(K21)	VINEEYKIWKKNT	1	FALSE	FALSE	Q16576	RBBP7	Histone-binding protein RBBP7	Q16576;Q6FHQ0	RBBP7_HUMAN;Q6FHQ0_HUMAN	103.74	160.092	0.648006	0.00787174
KCTVSVETR	_K[GlyGly (K)]C[Carbamidomethyl (C)]TVSVETR_	2	(K976,C977)	CSLHGKKCTVSVE	0	FALSE	FALSE	O94832	MYO1D	Unconventional myosin-Id	O94832	MYO1D_HUMAN	197.703	305.469	0.647212	0.00136509
KLTELGTVDPK	_K[GlyGly (K)]LTELGTVDPK_	2	(K1465)	IQTGLKKLTELGT	0	FALSE	FALSE	A4QPB0	IQGAP1	IQ motif containing GTPase activating protein 1	A4QPB0;P46940	A4QPB0_HUMAN;IQGA1_HUMAN	263.497	407.575	0.6465	0.0453729
KPGALVK	_K[GlyGly (K)]PGALVK_	2	(K13)	SGAEVKKPGALVK	0	TRUE	TRUE	A0A5C2GQU4		IG c259_heavy_IGHV1-2_IGHD2-8_IGHJ3 (Fragment)	A0A5C2GQU4	A0A5C2GQU4_HUMAN	59.9222	92.89	0.645087	0.00432962
AFQKIVVLFYK	_AFQK[GlyGly (K)]IVVLFYK_	2	(K366)	FMKAFQKIVVLFY	1	FALSE	FALSE	Q53FN7		BZW1 protein variant (Fragment)	Q53FN7;Q7L1Q6	Q53FN7_HUMAN;5MP2_HUMAN	196.298	305.908	0.641689	0.00021041
VYVGNLGTGAGKGELER	_VYVGNLGTGAGK[GlyGly (K)]GELER_	2	(K24)	LGTGAGKGELERA	1	FALSE	FALSE	A0A0B4J1Z1	SRSF7	Serine and arginine rich splicing factor 7	A0A0B4J1Z1;B4DEK2;C9JAB2;Q16629	A0A0B4J1Z1_HUMAN;B4DEK2_HUMAN;C9JAB2_HUMAN;SRSF7_HUMAN	58.6321	92.0656	0.636851	0.0438929
EGVKTENDHINLK	_EGVK[GlyGly (K)]TENDHINLK_	3	(K11)	KPKEGVKTENDHI	1	TRUE	FALSE	A8MU27	SUMO3	Small ubiquitin like modifier 3	A8MU27;A8MUA9;P55854	A8MU27_HUMAN;A8MUA9_HUMAN;SUMO3_HUMAN	94.4383	150.914	0.625777	0.0408292
SILDSWVWGKQPDVNELK	_SILDSWVWGK[GlyGly (K)]QPDVNELK_	3	(K105)	DSWVWGKQPDVNE	1	FALSE	FALSE	O95714	HERC2	E3 ubiquitin-protein ligase HERC2	O95714	HERC2_HUMAN	228.208	366.494	0.622678	0.0329949
MLHVGDPSVKK	_MLHVGDPSVK[GlyGly (K)]K_	2	(K746)	VGDPSVKKTAISL	0	FALSE	FALSE	Q99959	PKP2	Plakophilin-2	Q99959	PKP2_HUMAN	46.5438	74.8141	0.622126	0.0135155
KFAEAFEAIPR	_K[GlyGly (K)]FAEAFEAIPR_	2	(K440)	EQYAIKKFAEAFE	0	FALSE	FALSE	P50990	CCT8	T-complex protein 1 subunit theta	P50990	TCPQ_HUMAN	231.47	372.477	0.621434	0.0215695
YYKVDENGKISR	_YYK[GlyGly (K)]VDENGK[GlyGly (K)]ISR_	3	(K107,K113)	AVLKYYKVDENGK;KVDENGKISRLRR	2	FALSE	FALSE	B2RDW1	RPS27A	Ubiquitin-ribosomal protein eS31 fusion protein	B2RDW1;P62979;Q5RKT7	B2RDW1_HUMAN;RS27A_HUMAN;Q5RKT7_HUMAN	246.955	400.372	0.616814	0.0235825
DLPNALDEKQLIEK	_DLPNALDEK[GlyGly (K)]QLIEK_	3	(K132)	PNALDEKQLIEKM	1	TRUE	FALSE	B4DQT8		cDNA FLJ61158, highly similar to ADP-ribosylation factor-like protein 8B	B4DQT8;B4E1J8;Q9NVJ2	B4DQT8_HUMAN;B4E1J8_HUMAN;ARL8B_HUMAN	938.166	1527.41	0.614222	0.00692181
MDSVEKGAATSVSNPR	_[Acetyl (Protein N-term)]MDSVEK[GlyGly (K)]GAATSVSNPR_	2	(K6)	_MDSVEKGAATSV	1	FALSE	FALSE	Q53GF0		N-acylneuraminate cytidylyltransferase (Fragment)	Q53GF0;Q8NFW8	Q53GF0_HUMAN;NEUA_HUMAN	33.4705	55.8795	0.598976	0.00842893
LKTEGSDLCDR	_LK[GlyGly (K)]TEGSDLC[Carbamidomethyl (C)]DR_	3	(K538,C545)	LLQSRLKTEGSDL	1	FALSE	FALSE	P04843	RPN1	Dolichyl-diphosphooligosaccharide--protein glycosyltransferase subunit 1	P04843;Q6IBR0	RPN1_HUMAN;Q6IBR0_HUMAN	74.0575	123.953	0.597465	0.0127216
GGKASQLGIFISK	_GGK[GlyGly (K)]ASQLGIFISK_	2	(K66)	FNIRGGKASQLGI	1	TRUE	TRUE	Q5EBL8	PDZD11	PDZ domain-containing protein 11	Q5EBL8	PDZ11_HUMAN	30.3318	50.8462	0.596539	0.000431357
FYEQFSKNIK	_FYEQFSK[GlyGly (K)]NIK_	2	(K443)	FYEQFSKNIKLGI	1	FALSE	FALSE	K9JA46	EL52	Epididymis luminal secretory protein 52	K9JA46;P07900	K9JA46_HUMAN;HS90A_HUMAN	161.542	270.877	0.596366	0.0200433
SQRPEESEPLEKK	_SQRPEESEPLEK[GlyGly (K)]K_	3	(K356)	ESEPLEKKGKYEG	0	TRUE	FALSE	A8K2Z3		cDNA FLJ76092, highly similar to Homo sapiens 5'-nucleotidase, cytosolic II-like 1 (NT5C2L1), mRNA	A8K2Z3;Q5TFE4	A8K2Z3_HUMAN;NT5D1_HUMAN	29.6689	50.4566	0.588009	0.0348454
DADSQNPDAPEGKR	_DADSQNPDAPEGK[GlyGly (K)]R_	2	(K411)	PDAPEGKRSSGLT	0	FALSE	FALSE	P53621	COPA	Coatomer subunit alpha	P53621	COPA_HUMAN	28.4692	48.4446	0.587666	0.0143073
SSDFAKIINNTENLVR	_SSDFAK[GlyGly (K)]IINNTENLVR_	2	(K96)	RSSDFAKIINNTE	1	TRUE	FALSE	B4DHQ3		Phosphoserine aminotransferase	B4DHQ3;Q9Y617	B4DHQ3_HUMAN;SERC_HUMAN	135.946	232.651	0.584336	0.0202785
TDYFFLEVQKR	_TDYFFLEVQK[GlyGly (K)]R_	2	(K2501)	FFLEVQKRFDGDE	0	TRUE	TRUE	O43149	ZZEF1	Zinc finger ZZ-type and EF-hand domain-containing protein 1	O43149	ZZEF1_HUMAN	87.5108	151.39	0.578048	0.0209112
HASSGSFLPSANEHLKEDLNLR	_HASSGSFLPSANEHLK[GlyGly (K)]EDLNLR_	4	(K130)	SANEHLKEDLNLR	1	TRUE	FALSE	A0A140VJK1		Testicular tissue protein Li 75	A0A140VJK1;O76003	A0A140VJK1_HUMAN;GLRX3_HUMAN	61.5326	106.597	0.577246	0.0354072
VLKGDVEK	_VLK[GlyGly (K)]GDVEK_	2	(K331)	YLERVLKGDVEKL	1	FALSE	FALSE	P61160	ACTR2	Actin-related protein 2	P61160	ARP2_HUMAN	371.788	645.297	0.57615	0.0014685
AVTLDPNFLDAYINLGNVLKEAR	_AVTLDPNFLDAYINLGNVLK[GlyGly (K)]EAR_	3	(K236)	NLGNVLKEARIFD	1	FALSE	FALSE	O15294	OGT	UDP-N-acetylglucosamine--peptide N-acetylglucosaminyltransferase 110 kDa subunit	O15294	OGT1_HUMAN	16.5828	28.9144	0.573514	0.0119353
ITDFGLAKLLGAEEK	_ITDFGLAK[GlyGly (K)]LLGAEEK_	2	(K860)	TDFGLAKLLGAEE	1	FALSE	FALSE	A9CB80		Receptor protein-tyrosine kinase	A9CB80;P00533;Q2TTR7	A9CB80_HUMAN;EGFR_HUMAN;Q2TTR7_HUMAN	207.512	362.387	0.572625	0.00524161
TIVKCAVNQR	_TIVK[GlyGly (K)]C[Carbamidomethyl (C)]AVNQR_	2	(K546,C547)	GKKTIVKCAVNQR	1	FALSE	FALSE	A8K6V3		cDNA FLJ78677, highly similar to Homo sapiens splicing factor 3b, subunit 3, 130kDa (SF3B3), mRNA	A8K6V3;Q15393	A8K6V3_HUMAN;SF3B3_HUMAN	139.307	243.99	0.570953	0.0398838
GQAGGKLHIIEVGTPPTGNQPFPK	_GQAGGK[GlyGly (K)]LHIIEVGTPPTGNQPFPK_	3	(K227)	RGQAGGKLHIIEV	1	FALSE	FALSE	A0A8V8TR47	CLTC	Clathrin heavy chain	A0A8V8TR47;Q00610	A0A8V8TR47_HUMAN;CLH1_HUMAN	853.997	1504.17	0.567753	0.00319381
VQAVCADVEKSER	_VQAVC[Carbamidomethyl (C)]ADVEK[GlyGly (K)]SER_	2	(C224,K229)	VCADVEKSERVVE	1	TRUE	TRUE	Q15018	ABRAXAS2	BRISC complex subunit Abraxas 2	Q15018	ABRX2_HUMAN	158.501	281.554	0.562949	0.00596077
AKELLGQGLLLR	_AK[GlyGly (K)]ELLGQGLLLR_	2	(K643)	QSSGRAKELLGQG	1	FALSE	FALSE	A1KYQ7	EIF3C	Eukaryotic translation initiation factor 3 subunit C	A1KYQ7;B3KNZ4;B4DDN4;B4DRU0;B4DVQ5;B4DVU3;B4E2Z6;Q99613	A1KYQ7_HUMAN;B3KNZ4_HUMAN;B4DDN4_HUMAN;B4DRU0_HUMAN;B4DVQ5_HUMAN;B4DVU3_HUMAN;B4E2Z6_HUMAN;EIF3C_HUMAN	100.099	181.131	0.552634	0.0141814
KGDVEGSQSQDEGEGSGESER	_K[GlyGly (K)]GDVEGSQSQDEGEGSGESER_	3	(K1059)	ATLVMKKGDVEGS	0	FALSE	FALSE	B0AZQ4		Structural maintenance of chromosomes protein	B0AZQ4;Q9UQE7	B0AZQ4_HUMAN;SMC3_HUMAN	16.9063	30.7765	0.549324	0.0106793
LENTEDIEEVEQHIQTIKSK	_LENTEDIEEVEQHIQTIK[GlyGly (K)]SK_	4	(K179)	QHIQTIKSKSKDG	1	TRUE	FALSE	A0A3B3IRS7	LMBRD1	LMBR1 domain containing 1	A0A3B3IRS7;A0A3B3IT31;A0A3B3ITP2;A0A3B3IU68;A0A3F2YP66;Q9NUN5	A0A3B3IRS7_HUMAN;A0A3B3IT31_HUMAN;A0A3B3ITP2_HUMAN;A0A3B3IU68_HUMAN;A0A3F2YP66_HUMAN;LMBD1_HUMAN	99.5639	183.546	0.542446	0.00300549
MVDREQLVQKAR	_MVDREQLVQK[GlyGly (K)]AR_	3	(K10)	REQLVQKARLAEQ	2	FALSE	FALSE	B3KNB4		cDNA FLJ14168 fis, clone NT2RP2001440, highly similar to 14-3-3 protein gamma	B3KNB4;P61981	B3KNB4_HUMAN;1433G_HUMAN	180.963	339.321	0.53331	0.00300549
IPLLIGGATTSKTHTAVK	_IPLLIGGATTSK[GlyGly (K)]THTAVK_	3	(K419)	GGATTSKTHTAVK	1	FALSE	FALSE	Q6MZH4	DKFZp686A22123	Uncharacterized protein DKFZp686A22123 (Fragment)	Q6MZH4	Q6MZH4_HUMAN	44.0738	85.211	0.517232	4.83063e-13
SILKIHAR	_[Acetyl (Protein N-term)]SILK[GlyGly (K)]IHAR_	3	(K5)	__MSILKIHAREI	1	FALSE	FALSE	A0A024R4F1	HEL-S-17	phosphopyruvate hydratase	A0A024R4F1;P06733	A0A024R4F1_HUMAN;ENOA_HUMAN	306.862	598.29	0.512898	0.0124407
AEANQHVVDEKAR	_AEANQHVVDEK[GlyGly (K)]AR_	3	(K116)	QHVVDEKARLIYE	1	TRUE	FALSE	B4DP94		cDNA FLJ59828, highly similar to Regulator of G-protein signaling 19	B4DP94;P49795;Q6I9S5	B4DP94_HUMAN;RGS19_HUMAN;Q6I9S5_HUMAN	175.687	345.739	0.50815	0.0386623
SILKIHAR	_[Acetyl (Protein N-term)]SILK[GlyGly (K)]IHAR_	2	(K5)	__MSILKIHAREI	1	FALSE	FALSE	A0A024R4F1	HEL-S-17	phosphopyruvate hydratase	A0A024R4F1;P06733	A0A024R4F1_HUMAN;ENOA_HUMAN	391.196	773.534	0.505726	0.00161031
CNICKECPIVGFR	_C[Carbamidomethyl (C)]NIC[Carbamidomethyl (C)]K[GlyGly (K)]EC[Carbamidomethyl (C)]PIVGFR_	3	(C3070,C3073,K3074,C3076)	AKCNICKECPIVG	1	FALSE	FALSE	P46939	UTRN	Utrophin	P46939	UTRN_HUMAN	24.5968	48.7713	0.50433	0.0260152
KFQEQECPPSPEPTR	_K[GlyGly (K)]FQEQEC[Carbamidomethyl (C)]PPSPEPTR_	3	(K177,C183)	LVRVIRKFQEQEC	0	TRUE	TRUE	P62070	RRAS2	Ras-related protein R-Ras2	P62070	RRAS2_HUMAN	468.798	929.854	0.504163	0.00598543
VQILKDYVR	_VQILK[GlyGly (K)]DYVR_	2	(K991)	MRVQILKDYVRQH	1	FALSE	FALSE	P53396	ACLY	ATP-citrate synthase	P53396	ACLY_HUMAN	145.549	290.922	0.500305	0.016097
EKLQEELR	_EK[GlyGly (K)]LQEELR_	2	(K62)	ELQVKEKLQEELR	1	TRUE	FALSE	H7C542	BTN2A1	Butyrophilin subfamily 2 member A1 (Fragment)	H7C542;Q7KYR7	H7C542_HUMAN;BT2A1_HUMAN	113.348	227.74	0.497708	0.0262009
EKLGCQDAFPEVYDK	_EK[GlyGly (K)]LGC[Carbamidomethyl (C)]QDAFPEVYDK_	3	(K508,C511)	YHKLREKLGCQDA	1	FALSE	FALSE	A0A0A0MTI1	DHCR24	24-dehydrocholesterol reductase	A0A0A0MTI1;B7Z943;Q15392	A0A0A0MTI1_HUMAN;B7Z943_HUMAN;DHC24_HUMAN	267.835	539.235	0.496694	0.039849
EHYVDLKDRPFFAGLVK	_EHYVDLK[GlyGly (K)]DRPFFAGLVK_	3	(K81)	EHYVDLKDRPFFA	1	FALSE	FALSE	Q32Q12	NME1-NME2	Nucleoside diphosphate kinase	Q32Q12	Q32Q12_HUMAN	302.463	609.052	0.496613	0.0413144
LQLKAIEPQKEEADENYNSVNTR	_LQLK[GlyGly (K)]AIEPQKEEADENYNSVNTR_	4	(K102)	EIRLQLKAIEPQK	2	FALSE	FALSE	Q12846	STX4	Syntaxin-4	Q12846	STX4_HUMAN	267.303	545.76	0.489782	0.00893185
GKTIECISLIGLAVGK	_GK[GlyGly (K)]TIEC[Carbamidomethyl (C)]ISLIGLAVGK_	2	(K558,C562)	LRLLRGKTIECIS	1	FALSE	FALSE	H0Y8C6	IPO5	Importin 5 (Fragment)	H0Y8C6;O00410	H0Y8C6_HUMAN;IPO5_HUMAN	56.2083	115.36	0.487243	0.00817687
QFQFTDWPEQGVPKTGEGFIDFIGQVHK	_QFQFTDWPEQGVPK[GlyGly (K)]TGEGFIDFIGQVHK_	4	(K863)	PEQGVPKTGEGFI	1	FALSE	FALSE	B3KXA8		protein-tyrosine-phosphatase	B3KXA8;H0Y380;H0Y4H1;H0Y6Z7;H0Y7Z9;P10586;Q59FI2;Q5W9G3;Q7Z3X4	B3KXA8_HUMAN;H0Y380_HUMAN;H0Y4H1_HUMAN;H0Y6Z7_HUMAN;H0Y7Z9_HUMAN;PTPRF_HUMAN;Q59FI2_HUMAN;Q5W9G3_HUMAN;Q7Z3X4_HUMAN	72.0925	148.713	0.484776	0.0232533
LTEKEEEIVDWWSK	_LTEK[GlyGly (K)]EEEIVDWWSK_	3	(K1446)	ASKLTEKEEEIVD	1	TRUE	TRUE	Q9NZM1	MYOF	Myoferlin	Q9NZM1	MYOF_HUMAN	140.419	294.552	0.47672	0.0441128
LCTENLLKPDTR	_LC[Carbamidomethyl (C)]TENLLK[GlyGly (K)]PDTR_	2	(C828,K834)	CTENLLKPDTREC	0	FALSE	FALSE	B7ZLD5	ITGB4	Integrin beta	B7ZLD5;B7ZLD8;P16144	B7ZLD5_HUMAN;B7ZLD8_HUMAN;ITB4_HUMAN	176.983	374.384	0.472732	0.00787155
VVEIKSK	_VVEIK[GlyGly (K)]SK_	2	(K194)	HKVVEIKSKEEER	1	TRUE	TRUE	O60487	MPZL2	Myelin protein zero-like protein 2	O60487	MPZL2_HUMAN	646.383	1375.61	0.46989	0.002354
VDVEVPDVSLEGPEGKLK	_VDVEVPDVSLEGPEGK[GlyGly (K)]LK_	3	(K1305)(K2099)(K2294)	LEGPEGKLKGPKF	1	FALSE	FALSE	Q09666	AHNAK	Neuroblast differentiation-associated protein AHNAK	Q09666	AHNK_HUMAN	28.3872	61.607	0.460779	0.0216688
LKGIPVLVGLLDHPK	_LK[GlyGly (K)]GIPVLVGLLDHPK_	3	(K384)	TDVRKLKGIPVLV	1	FALSE	FALSE	A0A669KB62	CTNND1	Catenin delta 1	A0A669KB62	A0A669KB62_HUMAN	153.047	333.712	0.458619	0.0174921
AKSCICHVCGVHLNR	_AK[GlyGly (K)]SC[Carbamidomethyl (C)]IC[Carbamidomethyl (C)]HVC[Carbamidomethyl (C)]GVHLNR_	4	(K59,C61,C63,C66)	ARKRKAKSCICHV	1	TRUE	TRUE	Q9UPT9	USP22	Ubiquitin carboxyl-terminal hydrolase 22	Q9UPT9	UBP22_HUMAN	48.2964	106.337	0.454183	0.0127477
LGLAPQIHDLYGKVK	_LGLAPQIHDLYGK[GlyGly (K)]VK_	3	(K164)	IHDLYGKVKFTAE	1	TRUE	FALSE	A2RRC9	IQGAP3	IQ motif containing GTPase activating protein 3	A2RRC9;F2Z2E2;Q86VI3	A2RRC9_HUMAN;F2Z2E2_HUMAN;IQGA3_HUMAN	61.1976	136.246	0.449171	0.0378101
AGPQSPSPGAPPAAKPARG	_AGPQSPSPGAPPAAK[GlyGly (K)]PARG_	3	(K351)	GAPPAAKPARG__	0	TRUE	FALSE	A0A087X235	TSPAN10	Tetraspanin 10	A0A087X235;F1T0E7;F1T0E8;Q9H1Z9	A0A087X235_HUMAN;F1T0E7_HUMAN;F1T0E8_HUMAN;TSN10_HUMAN	40.4831	90.3264	0.448187	0.0486847
AVTKYTSAK	_AVTK[GlyGly (K)]YTSAK_	1	(K121)	GTKAVTKYTSAK_	1	FALSE	FALSE	P06899	H2BC11	Histone H2B type 1-J	P06899	H2B1J_HUMAN	16.5086	39.2109	0.42102	0.0127112
VAGSGKPPIFEVDPR	_VAGSGK[GlyGly (K)]PPIFEVDPR_	2	(K118)	RVAGSGKPPIFEV	0	FALSE	FALSE	A0A994J4N1	TRAF7	TNF receptor associated factor 7 (Fragment)	A0A994J4N1;B3KQY7;Q6Q0C0	A0A994J4N1_HUMAN;B3KQY7_HUMAN;TRAF7_HUMAN	26.2026	62.2557	0.420887	0.0189517
EHNFTRPNEKGEYEVAEGIGSTVFR	_EHNFTRPNEK[GlyGly (K)]GEYEVAEGIGSTVFR_	4	(K211)	FTRPNEKGEYEVA	1	TRUE	FALSE	A8K8M7		cDNA FLJ76439, highly similar to Homo sapiens BTB (POZ) domain containing 10 (BTBD10), mRNA	A8K8M7;B7Z2J1;B7Z503;D3DQW7;Q9BSF8	A8K8M7_HUMAN;B7Z2J1_HUMAN;B7Z503_HUMAN;D3DQW7_HUMAN;BTBDA_HUMAN	123.277	294.558	0.418515	0.0408395
GGGEYGETWHKGGILANK	_GGGEYGETWHK[GlyGly (K)]GGILANK_	3	(K450)	YGETWHKGGILAN	1	TRUE	FALSE	A0A499FJL1	PREP	Prolyl endopeptidase	A0A499FJL1;B2RAH7;P48147;Q9UM02	A0A499FJL1_HUMAN;B2RAH7_HUMAN;PPCE_HUMAN;Q9UM02_HUMAN	332.188	794.871	0.417914	0.0194298
GKDSLSDDGVDLK	_GK[GlyGly (K)]DSLSDDGVDLK_	2	(K9)	CIKSKGKDSLSDD	1	TRUE	FALSE	A8K379		Tyrosine-protein kinase	A8K379;E5RJ37;P07948;Q6NUK7	A8K379_HUMAN;E5RJ37_HUMAN;LYN_HUMAN;Q6NUK7_HUMAN	51.7617	125.414	0.412725	0.000213687
QIKDLGSELVR	_QIK[GlyGly (K)]DLGSELVR_	3	(K532)	KKRKQIKDLGSEL	1	TRUE	FALSE	B4DLF5		Hepatocyte growth factor receptor	B4DLF5;P08581;Q59EB3	B4DLF5_HUMAN;MET_HUMAN;Q59EB3_HUMAN	259.588	645.593	0.402092	0.0262213
GSLPWQGLKADTLK	_GSLPWQGLK[GlyGly (K)]ADTLK_	2	(K207)	LPWQGLKADTLKE	1	TRUE	FALSE	A0A087WWF5	CSNK1G2	Casein kinase 1 gamma 2 (Fragment)	A0A087WWF5;A0A087WZK4;A0A0U1RQT7;A0A0U1RQY7;A0A8V8TKT3;B7Z7D1;K7ESB6;P78368;Q8IXA3;Q9H4N7;Q9H5M4;Q9HCP0;Q9Y6M4;U3KQA5;U3KQB3	A0A087WWF5_HUMAN;A0A087WZK4_HUMAN;A0A0U1RQT7_HUMAN;A0A0U1RQY7_HUMAN;A0A8V8TKT3_HUMAN;B7Z7D1_HUMAN;K7ESB6_HUMAN;KC1G2_HUMAN;Q8IXA3_HUMAN;Q9H4N7_HUMAN;Q9H5M4_HUMAN;KC1G1_HUMAN;KC1G3_HUMAN;U3KQA5_HUMAN;U3KQB3_HUMAN	142.82	364.656	0.391656	0.0305403
FDNDLQLAMELSAKELEEWELR	_FDNDLQLAMELSAK[GlyGly (K)]ELEEWELR_	3	(K562)	AMELSAKELEEWE	1	FALSE	FALSE	B4DYP5		cDNA FLJ54725, highly similar to Ankyrin repeat domain-containing protein 13	B4DYP5;Q3ZTS7;Q8IZ07	B4DYP5_HUMAN;Q3ZTS7_HUMAN;AN13A_HUMAN	51.98	132.994	0.390845	0.0416039
YGLFKEENPYAR	_YGLFK[GlyGly (K)]EENPYAR_	2	(K168)	KKYGLFKEENPYA	1	FALSE	FALSE	A8K274		cDNA FLJ78227, highly similar to Homo sapiens pituitary tumor-transforming 1 interacting protein (PTTG1IP), mRNA	A8K274;P53801	A8K274_HUMAN;PTTG_HUMAN	103.121	263.862	0.390814	0.0110558
QVYDAHTKEIDLVNRDPK	_QVYDAHTK[GlyGly (K)]EIDLVNRDPK_	4	(K47)	VYDAHTKEIDLVN	2	FALSE	FALSE	Q03135	CAV1	Caveolin-1	Q03135;Q2TNI1	CAV1_HUMAN;Q2TNI1_HUMAN	860.081	2246.19	0.382906	0.0144197
DDKDTIEKLK	_DDKDTIEK[GlyGly (K)]LK_	3	(K161)	DKDTIEKLKEKKL	2	FALSE	FALSE	A0A994J6T1	RAC1	Rac family small GTPase 1	A0A994J6T1;A4D2P0;A4D2P1;P63000	A0A994J6T1_HUMAN;A4D2P0_HUMAN;A4D2P1_HUMAN;RAC1_HUMAN	91.9529	242.28	0.379532	0.00937632
KPENDDDVEIKK	_KPENDDDVEIK[GlyGly (K)]K_	3	(K192)	DDDVEIKKQLSKY	0	TRUE	FALSE	B4DWH6		cDNA FLJ50261, highly similar to Zinc transporter SLC39A6	B4DWH6;K7EQ91;Q13433	B4DWH6_HUMAN;K7EQ91_HUMAN;S39A6_HUMAN	432.719	1141.04	0.379233	0.00344896
AELLKTLAAFGK	_AELLK[GlyGly (K)]TLAAFGK_	2	(K648)	LKAELLKTLAAFG	1	TRUE	TRUE	Q92621	NUP205	Nuclear pore complex protein Nup205	Q92621	NU205_HUMAN	27.3409	72.4026	0.377623	0.0426813
DAKACVVHGSDLK	_DAK[GlyGly (K)]AC[Carbamidomethyl (C)]VVHGSDLK_	2	(K661,C663)	VNPRDAKACVVHG	1	FALSE	FALSE	P05023	ATP1A1	Sodium/potassium-transporting ATPase subunit alpha-1	P05023	AT1A1_HUMAN	150.438	398.608	0.377409	0.041745
KQDHTIVDTVLMAPR	_K[GlyGly (K)]QDHTIVDTVLMAPR_	3	(K878)	QPNAGKKQDHTIV	0	FALSE	FALSE	B7ZLD5	ITGB4	Integrin beta	B7ZLD5;B7ZLD8;P16144	B7ZLD5_HUMAN;B7ZLD8_HUMAN;ITB4_HUMAN	175.463	467.964	0.374949	7.32855e-06
IYSLKIECGPK	_IYSLK[GlyGly (K)]IEC[Carbamidomethyl (C)]GPK_	2	(K68,C71)	NRIYSLKIECGPK	1	FALSE	FALSE	Q13404	UBE2V1	Ubiquitin-conjugating enzyme E2 variant 1	Q13404	UB2V1_HUMAN	137.848	373.492	0.369078	0.0478558
LLLEGVENKLIPGLK	_LLLEGVENK[GlyGly (K)]LIPGLK_	2	(K216)	LEGVENKLIPGLK	1	TRUE	FALSE	A0A994J7S4	ACSL1	Long-chain-fatty-acid--CoA ligase	A0A994J7S4;A8K9T3;B4E0R0;B7Z3Z9;D6RER0;E7EPM6;H0Y9Z9;P33121;Q108N1	A0A994J7S4_HUMAN;A8K9T3_HUMAN;B4E0R0_HUMAN;B7Z3Z9_HUMAN;D6RER0_HUMAN;E7EPM6_HUMAN;H0Y9Z9_HUMAN;ACSL1_HUMAN;Q108N1_HUMAN	25.8578	70.5424	0.366557	1.7122e-07
SPVGSGAPQAAAPAPAAHVAGNPGGDAAPAATGTAAAASLAAAAGSEDAEKK	_SPVGSGAPQAAAPAPAAHVAGNPGGDAAPAATGTAAAASLAAAAGSEDAEK[GlyGly (K)]K_	4	(K84)	GSEDAEKKVLATK	0	TRUE	TRUE	Q96GD7		CSDA protein	Q96GD7	Q96GD7_HUMAN	6.67936	18.3847	0.363312	0.00182084
ANATAKATVAAFAASEGHSHPR	_ANATAK[GlyGly (K)]ATVAAFAASEGHSHPR_	4	(K76)	RANATAKATVAAF	1	FALSE	FALSE	Q9NUP9	LIN7C	Protein lin-7 homolog C	Q9NUP9	LIN7C_HUMAN	83.4772	231.243	0.360994	0.014093
IIFKLPNDSR	_IIFK[GlyGly (K)]LPNDSR_	3	(K367)	SVKIIFKLPNDSR	1	TRUE	TRUE	Q96CS3	FAF2	FAS-associated factor 2	Q96CS3	FAF2_HUMAN	61.4659	171.425	0.358558	0.0204626
KLVINSGNGAVEDR	_K[GlyGly (K)]LVINSGNGAVEDR_	3	(K300)	RCGQKKKLVINSG	0	FALSE	FALSE	A0A385KNS5	CD44	CD44 antigen	A0A385KNS5;B4DN59;P16070	A0A385KNS5_HUMAN;B4DN59_HUMAN;CD44_HUMAN	1641.57	4751.81	0.345462	0.0347028
MVTVNDCDAKLK	_MVTVNDC[Carbamidomethyl (C)]DAK[GlyGly (K)]LK_	2	(C612,K615)	VNDCDAKLKSDGT	1	TRUE	TRUE	P48066	SLC6A11	Sodium- and chloride-dependent GABA transporter 3	P48066	S6A11_HUMAN	35.9653	106.128	0.338885	0.00698462
AYADSYYYEDGGMKPR	_AYADSYYYEDGGMK[GlyGly (K)]PR_	3	(K152)	YEDGGMKPRVMKE	0	TRUE	TRUE	Q8IVM0	CCDC50	Coiled-coil domain-containing protein 50	Q8IVM0	CCD50_HUMAN	12.3373	37.2937	0.330815	0.00255652
VSFELFADKVPK	_VSFELFADK[GlyGly (K)]VPK_	3	(K28)	FELFADKVPKTAE	1	FALSE	FALSE	A8K486		Peptidyl-prolyl cis-trans isomerase	A8K486;P62937;V9HWF5	A8K486_HUMAN;PPIA_HUMAN;V9HWF5_HUMAN	12.5722	38.8954	0.323231	0.00917018
CLKDEDPYVR	_C[Carbamidomethyl (C)]LK[GlyGly (K)]DEDPYVR_	2	(C129,K131)	PLRKCLKDEDPYV	1	FALSE	FALSE	A0A140VJE8	AP2B1	AP complex subunit beta	A0A140VJE8;A8K0G3;A8K916;P63010	A0A140VJE8_HUMAN;A8K0G3_HUMAN;A8K916_HUMAN;AP2B1_HUMAN	174.2	541.507	0.321695	0.0376767
ASSAASSEHFEKLHEIFR	_[Acetyl (Protein N-term)]ASSAASSEHFEK[GlyGly (K)]LHEIFR_	3	(K13)	SSEHFEKLHEIFR	1	FALSE	FALSE	A8K6M4		cDNA FLJ75725, highly similar to Homo sapiens vesicle transport through interaction with t-SNAREs homolog 1B (yeast) (VTI1B), mRNA	A8K6M4;B2RE64;Q5TZX9;Q9UEU0	A8K6M4_HUMAN;B2RE64_HUMAN;Q5TZX9_HUMAN;VTI1B_HUMAN	164.208	519.556	0.316053	0.0366224
IQILEGWKK	_IQILEGWK[GlyGly (K)]K_	2	(K137)	QILEGWKKRLENI	0	FALSE	FALSE	B4DLR8	NQO1	NAD(P)H quinone dehydrogenase 1	B4DLR8;P15559;Q3B792	B4DLR8_HUMAN;NQO1_HUMAN;Q3B792_HUMAN	58.6615	187.988	0.312049	0.0373777
YLENGKETLQR	_YLENGK[GlyGly (K)]ETLQR_	2	(K175)	RYLENGKETLQRT	1	FALSE	FALSE	A0A060VD10	HLA-A	MHC class I antigen (Fragment)	A0A060VD10;A0A090MEX8;A0A0G2R211;A0A0S4XQP3;A0A0S4XQY5;A0A0S4XRM0;A0A0S4XRQ7;A0A0S4XRV0;A0A0U5IHR8;A0A109Q9J9;A0A109QAI7;A0A173ADJ6;A0A1C3PH90;A0A1C3PHA5;A0A1C3PHB5;A0A1C9UPQ3;A0A1D8MAS0;A0A1W1B6J1;A0A223FL78;A0A286LDA3;A0A286LDA4;A0A286LDA6;A0A286LDA7;A0A2H4WPX6;A0A2H4WPY0;A0A2H4ZAS9;A0A2H4ZAT7;A0A2P9FIH2;A0A2P9FIT1;A0A2S1ZAK4;A0A2U3QLE8;A0A2U3QLG4;A0A2Z5BTT3;A0A346HFZ7;A0A386IRL1;A0A3G6V369;A0A…	A0A060VD10_HUMAN;A0A090MEX8_HUMAN;A0A0G2R211_HUMAN;A0A0S4XQP3_HUMAN;A0A0S4XQY5_HUMAN;A0A0S4XRM0_HUMAN;A0A0S4XRQ7_HUMAN;A0A0S4XRV0_HUMAN;A0A0U5IHR8_HUMAN;A0A109Q9J9_HUMAN;A0A109QAI7_HUMAN;A0A173ADJ6_HUMAN;A0A1C3PH90_HUMAN;A0A1C3PHA5_HUMAN;A0A1C3PHB5_HUMAN;A0A1C9UPQ3_HUMAN;A0A1D8MAS0_HUMAN;A0A1W1B6J1_HUMAN;A0A223FL78_HUMAN;A0A286LDA3_HUMAN;A0A286LDA4_HUMAN;A0A286LDA6_HUMAN;A0A286LDA7_HUMAN;A0A2H4WP…	14.9759	48.4187	0.3093	0.0251966
YEKEFSQER	_YEK[GlyGly (K)]EFSQER_	2	(K33)	EKERYEKEFSQER	1	FALSE	FALSE	B4DRN8	ZDHHC20	Palmitoyltransferase	B4DRN8	B4DRN8_HUMAN	92.4624	311.638	0.296698	0.0103271
WLGKAEECDSR	_WLGK[GlyGly (K)]AEEC[Carbamidomethyl (C)]DSR_	2	(K192,C196)	NQRWLGKAEECDS	1	TRUE	TRUE	Q96SA4	SERINC2	Serine incorporator 2	Q96SA4	SERC2_HUMAN	59.7084	213.677	0.279432	0.0420655
NYGSYSTQASAAAATAELLKKQEELNR	_NYGSYSTQASAAAATAELLK[GlyGly (K)]K[GlyGly (K)]QEELNR_	4	(K101,K102)	ATAELLKKQEELN;TAELLKKQEELNR	2	TRUE	FALSE	O14828	SCAMP3	Secretory carrier-associated membrane protein 3	O14828;Q6FHJ5	SCAM3_HUMAN;Q6FHJ5_HUMAN	128.448	466.959	0.275072	0.0220292
LWAHVYAGAPVSSPEYTKK	_LWAHVYAGAPVSSPEYTK[GlyGly (K)]K_	3	(K164)	SSPEYTKKIENLC	0	FALSE	FALSE	P61086	UBE2K	Ubiquitin-conjugating enzyme E2 K	P61086	UBE2K_HUMAN	74.3342	271.697	0.273593	0.0461285
VTKFGAQLQCVTGPQATR	_VTK[GlyGly (K)]FGAQLQC[Carbamidomethyl (C)]VTGPQATR_	3	(K941,C948)	VPCKVTKFGAQLQ	1	FALSE	FALSE	O15031	PLXNB2	Plexin-B2	O15031	PLXB2_HUMAN	25.1836	92.1007	0.273435	0.0200782
VLQALEGLKMVEK	_VLQALEGLK[GlyGly (K)]MVEK_	2	(K111)	QALEGLKMVEKDQ	1	FALSE	FALSE	B0ZBD0	RPS19	Small ribosomal subunit protein eS19	B0ZBD0;P39019;Q8WVX7	B0ZBD0_HUMAN;RS19_HUMAN;Q8WVX7_HUMAN	17.1344	62.6738	0.27339	0.0463843
EQLNQIKNPIEK	_EQLNQIK[GlyGly (K)]NPIEK_	3	(K1123)	EQLNQIKNPIEKH	1	TRUE	FALSE	B2R6U9		Delta-like protein	B2R6U9;P78504;Q4KMR2	B2R6U9_HUMAN;JAG1_HUMAN;Q4KMR2_HUMAN	24.6976	97.1111	0.254323	0.0413302
VLPYLKGICSGGGGDPER	_VLPYLK[GlyGly (K)]GIC[Carbamidomethyl (C)]SGGGGDPER_	2	(K245,C248)	KVLPYLKGICSGG	1	TRUE	FALSE	B5BU36	TNFRSF10B	Tumor necrosis factor receptor superfamily member 10B	B5BU36;B7Z588;D3DSR9;O14763;Q6FH58	B5BU36_HUMAN;B7Z588_HUMAN;D3DSR9_HUMAN;TR10B_HUMAN;Q6FH58_HUMAN	6.11169	25.3106	0.241467	0.00121107
EGLDISHLQGQEELLSSQEKSPGTK	_EGLDISHLQGQEELLSSQEK[GlyGly (K)]SPGTK_	3	(K943)	LLSSQEKSPGTKD	1	FALSE	FALSE	G3XAL9	SLC12A2	Solute carrier family 12 (Sodium/potassium/chloride transporters), member 2, isoform CRA_a	G3XAL9;P55011;Q53ZR1	G3XAL9_HUMAN;S12A2_HUMAN;Q53ZR1_HUMAN	6.75621	30.8316	0.219133	0.0388227
SEILDESEDYRDTVVKR	_SEILDESEDYRDTVVK[GlyGly (K)]R_	3	(K462)	YRDTVVKRKPASL	1	TRUE	TRUE	Q8NE01	CNNM3	Metal transporter CNNM3	Q8NE01	CNNM3_HUMAN	162.786	774.735	0.210119	0.0088973
LPPPKPLPGTLK	_LPPPK[GlyGly (K)]PLPGTLK_	2	(K714)	PKLPPPKPLPGTL	0	TRUE	TRUE	O14672	ADAM10	Disintegrin and metalloproteinase domain-containing protein 10	O14672	ADA10_HUMAN	7.61058	36.4049	0.209054	0.00920385
AVTGYKDPYSGK	_AVTGYK[GlyGly (K)]DPYSGK_	2	(K4152)	RAVTGYKDPYSGK	1	FALSE	FALSE	Q15149	PLEC	Plectin	Q15149	PLEC_HUMAN	19.3609	97.7624	0.19804	0.0402526
DADNELKVK	_DADNELK[GlyGly (K)]VK_	2	(K543)	DADNELKVKISPQ	1	TRUE	TRUE	Q6P4Q7	CNNM4	Metal transporter CNNM4	Q6P4Q7	CNNM4_HUMAN	50.5101	269.397	0.187493	0.0481967
YIGTGHADTTKWEWLVNQHR	_YIGTGHADTTK[GlyGly (K)]WEWLVNQHR_	4	(K28)	GHADTTKWEWLVN	1	TRUE	TRUE	Q9BWJ5	SF3B5	Splicing factor 3B subunit 5	Q9BWJ5	SF3B5_HUMAN	22.2245	119.546	0.185907	0.0217459
LIFAGKQLENGR	_LIFAGK[GlyGly (K)]QLENGR_	3	(K1280)	RLIFAGKQLENGR	1	TRUE	TRUE	Q59EM9		Ubiquitin C variant (Fragment)	Q59EM9	Q59EM9_HUMAN	180.685	1010.51	0.178806	6.91733e-07
LLSKAER	_LLSK[GlyGly (K)]AER_	2	(K449)	WRRLLSKAERRVL	1	FALSE	FALSE	A0A024RCQ1		receptor protein-tyrosine kinase	A0A024RCQ1;A0A1U9X7K3;A0A1U9X7L5;A0A1U9X7M1;Q08345	A0A024RCQ1_HUMAN;A0A1U9X7K3_HUMAN;A0A1U9X7L5_HUMAN;A0A1U9X7M1_HUMAN;DDR1_HUMAN	3432.46	19901	0.172477	0.0266439
CLKDEDPYVRK	_C[Carbamidomethyl (C)]LK[GlyGly (K)]DEDPYVRK_	3	(C129,K131)	PLRKCLKDEDPYV	1	FALSE	FALSE	A0A140VJE8	AP2B1	AP complex subunit beta	A0A140VJE8;A8K0G3;A8K916;P63010	A0A140VJE8_HUMAN;A8K0G3_HUMAN;A8K916_HUMAN;AP2B1_HUMAN	30.4967	187.884	0.162317	0.0224876
KFVHPSLSR	_K[GlyGly (K)]FVHPSLSR_	3	(K90)	ASLLYRKFVHPSL	0	FALSE	FALSE	E5RGS2	REEP4	Receptor expression-enhancing protein	E5RGS2;Q9H6H4	E5RGS2_HUMAN;REEP4_HUMAN	49.2617	332.875	0.147989	0.014751
VIQELGLDKVADSK	_VIQELGLDK[GlyGly (K)]VADSK_	2	(K172)	QELGLDKVADSKV	1	TRUE	FALSE	I7JB59	ABCG2	ABCG2 protein	I7JB59;Q9UNQ0	I7JB59_HUMAN;ABCG2_HUMAN	48.6723	371.916	0.130869	0.0261378
AEDGATPSPSNETPKK	_AEDGATPSPSNETPK[GlyGly (K)]K_	3	(K152)	PSNETPKKKKKRF	0	FALSE	FALSE	P29966	MARCKS	Myristoylated alanine-rich C-kinase substrate	P29966	MARCS_HUMAN	6.05594	50.9232	0.118923	0.042118
SGSFLYQVSTHKQSESSHGWTGPSTGVR	_SGSFLYQVSTHK[GlyGly (K)]QSESSHGWTGPSTGVR_	4	(K801)	YQVSTHKQSESSH	1	FALSE	FALSE	P20930	FLG	Filaggrin	P20930	FILA_HUMAN	5.65775	49.6765	0.113892	0.0146309
RPVKDGGGTNSITVR	_RPVK[GlyGly (K)]DGGGTNSITVR_	3	(K594)	IERRPVKDGGGTN	1	FALSE	FALSE	A0A7I2V2E0	ABCC1	ABC-type glutathione-S-conjugate transporter	A0A7I2V2E0;P33527;Q9UQ98	A0A7I2V2E0_HUMAN;MRP1_HUMAN;Q9UQ98_HUMAN	84.6948	744.76	0.113721	0.0212339
KLYELIITR	_K[GlyGly (K)]LYELIITR_	2	(K654)	GFKLNKKLYELII	0	FALSE	FALSE	B2RDI5		cDNA, FLJ96627, highly similar to Homo sapiens calpain 1, (mu/I) large subunit (CAPN1), mRNA	B2RDI5;P07384	B2RDI5_HUMAN;CAN1_HUMAN	8.55199	77.0496	0.110993	0.0285253
ADGGAEYATYQTKSTTPAEQR	_ADGGAEYATYQTK[GlyGly (K)]STTPAEQR_	3	(K69)	YATYQTKSTTPAE	1	TRUE	TRUE	R4GN18	CD46	CD46 molecule (Fragment)	R4GN18	R4GN18_HUMAN	14.1791	175.704	0.0806988	0.011227
EGEEQLQTQHQKTFIGK	_EGEEQLQTQHQK[GlyGly (K)]TFIGK_	3	(K139)	LQTQHQKTFIGKI	1	FALSE	FALSE	B4DHJ3		DNA-directed RNA polymerase subunit beta	B4DHJ3;C9J2Y9;P30876	B4DHJ3_HUMAN;C9J2Y9_HUMAN;RPB2_HUMAN	8.0373	104.131	0.0771845	0.0431294
NIKQAEFGR	_NIK[GlyGly (K)]QAEFGR_	2	(K111)	FCVKNIKQAEFGR	1	FALSE	FALSE	A0A024R0A8	AHCYL1	Adenosylhomocysteinase	A0A024R0A8;O43865	A0A024R0A8_HUMAN;SAHH2_HUMAN	322.332	436.704	0.738103	0.0163688
LEDGPKFLK	_LEDGPK[GlyGly (K)]FLK_	2	(K389)	KLEDGPKFLKSGD	1	FALSE	FALSE	A0A087WVQ9	EEF1A1	Elongation factor 1-alpha	A0A087WVQ9;A0A4D5RAC9;A0A7I2V659;P68104;Q53G85;Q53HM9;Q6IPN6;Q6IPS9;Q6IPT9	A0A087WVQ9_HUMAN;A0A4D5RAC9_HUMAN;A0A7I2V659_HUMAN;EF1A1_HUMAN;Q53G85_HUMAN;Q53HM9_HUMAN;Q6IPN6_HUMAN;Q6IPS9_HUMAN;Q6IPT9_HUMAN	407.066	313.693	1.29766	0.0193763
SGKQSIAIDDCTFHQCVR	_SGK[GlyGly (K)]QSIAIDDC[Carbamidomethyl (C)]TFHQC[Carbamidomethyl (C)]VR_	3	(K237,C245,C250)	ETSKSGKQSIAID	1	FALSE	FALSE	A0A087WY71	AP2M1	AP-2 complex subunit mu	A0A087WY71;B4DFM1;C9JGT8;C9JJD3;C9JPV8;E9PFW3;Q96CW1	A0A087WY71_HUMAN;B4DFM1_HUMAN;C9JGT8_HUMAN;C9JJD3_HUMAN;C9JPV8_HUMAN;E9PFW3_HUMAN;AP2M1_HUMAN	137.157	193.901	0.707357	0.0429819
LQEGDKILSVNGQDLK	_LQEGDK[GlyGly (K)]ILSVNGQDLK_	2	(K64)	RLQEGDKILSVNG	1	TRUE	FALSE	A0A087WYV9	SYNJ2BP-COX16	Cytochrome c oxidase assembly protein COX16 homolog, mitochondrial	A0A087WYV9;A0A087X1F5;P57105	A0A087WYV9_HUMAN;A0A087X1F5_HUMAN;SYJ2B_HUMAN	26.8369	21.1344	1.26982	0.012911
IWKVGDLR	_IWK[GlyGly (K)]VGDLR_	2	(K267)	RSVRIWKVGDLRV	1	FALSE	FALSE	A0A087X295	WDR6	WD repeat domain 6	A0A087X295;B4E256;E9PDU5;Q9NNW5	A0A087X295_HUMAN;B4E256_HUMAN;E9PDU5_HUMAN;WDR6_HUMAN	452.487	539.393	0.838882	0.0273971
KAIVICPTDEDLKDR	_K[GlyGly (K)]AIVIC[Carbamidomethyl (C)]PTDEDLKDR_	3	(K427,C432)	FEGFQRKAIVICP	1	FALSE	FALSE	A0A0A0MRA5	HNRNPUL1	Heterogeneous nuclear ribonucleoprotein U like 1	A0A0A0MRA5;A8K3W4;A8K5K0;A8K6U7;B7Z4B8;M0R3F1;Q9BUJ2	A0A0A0MRA5_HUMAN;A8K3W4_HUMAN;A8K5K0_HUMAN;A8K6U7_HUMAN;B7Z4B8_HUMAN;M0R3F1_HUMAN;HNRL1_HUMAN	214.993	184.305	1.16651	0.0291469
IDNSLDKLK	_IDNSLDK[GlyGly (K)]LK_	2	(K504)	IDNSLDKLKTDC_	1	FALSE	FALSE	A0A0B5HR54		Serine/threonine-protein kinase receptor	A0A0B5HR54;D3DPA4;Q04771;Q53SF4	A0A0B5HR54_HUMAN;D3DPA4_HUMAN;ACVR1_HUMAN;Q53SF4_HUMAN	103.287	100.854	1.02412	0.00542319
ALACIPVQELKR	_ALAC[Carbamidomethyl (C)]IPVQELK[GlyGly (K)]R_	2	(C194,K201)	IPVQELKRKSQEK	0	FALSE	FALSE	A0A0C4DFP4	NGLY1	Peptide-N(4)-(N-acetyl-beta-glucosaminyl)asparagine amidase (Fragment)	A0A0C4DFP4;A0A6Q8PF23;A0A6Q8PHJ3;Q96IV0	A0A0C4DFP4_HUMAN;A0A6Q8PF23_HUMAN;A0A6Q8PHJ3_HUMAN;NGLY1_HUMAN	248.022	314.629	0.7883	0.0354513
EKLVLTTLDFQK	_EK[GlyGly (K)]LVLTTLDFQK_	2	(K749)	SISTREKLVLTTL	1	TRUE	FALSE	A0A0C4DG33	PEX1	Peroxisomal ATPase PEX1	A0A0C4DG33;B4DER6;O43933	A0A0C4DG33_HUMAN;B4DER6_HUMAN;PEX1_HUMAN	255.052	202.385	1.26023	0.0131462
ATLLLESRPDLLKVVR	_ATLLLESRPDLLK[GlyGly (K)]VVR_	3	(K797)	SRPDLLKVVRELL	1	TRUE	FALSE	A0A0C4ZLW1	CDK5RAP2	CDK5 regulatory subunit-associated protein 2	A0A0C4ZLW1;A0A8I5KRU7;A0A8I5KTP5;A0A8I5KXB5;A0A8I5KXG0;A0A8I5KYJ8;A0A8I5QKL1;A6H8X1;B1AMJ5;B3KVI2;B7ZLE9;B9EG74;Q5CZA0;Q66GT8;Q6MZT4;Q96SN8	A0A0C4ZLW1_HUMAN;A0A8I5KRU7_HUMAN;A0A8I5KTP5_HUMAN;A0A8I5KXB5_HUMAN;A0A8I5KXG0_HUMAN;A0A8I5KYJ8_HUMAN;A0A8I5QKL1_HUMAN;A6H8X1_HUMAN;B1AMJ5_HUMAN;B3KVI2_HUMAN;B7ZLE9_HUMAN;B9EG74_HUMAN;Q5CZA0_HUMAN;Q66GT8_HUMAN;Q6MZT4_HUMAN;CK5P2_HUMAN	35.6192	41.7038	0.8541	0.0419777
ARPPQHCLKEEELER	_ARPPQHC[Carbamidomethyl (C)]LK[GlyGly (K)]EEELER_	4	(C199,K201)	PPQHCLKEEELER	1	TRUE	FALSE	A0A0J9YXA3	PLPP2	Phospholipid phosphatase 2 (Fragment)	A0A0J9YXA3;O43688	A0A0J9YXA3_HUMAN;PLPP2_HUMAN	187.356	217.024	0.863298	0.0164421
LFADAVQELLPQYKER	_LFADAVQELLPQYK[GlyGly (K)]ER_	2	(K89)	ELLPQYKEREVVN	1	FALSE	FALSE	A0A0S2Z4A5	MCM7	DNA replication licensing factor MCM7 (Fragment)	A0A0S2Z4A5;P33993	A0A0S2Z4A5_HUMAN;MCM7_HUMAN	21.3364	25.8911	0.824081	0.0183954
GEVQVSDKER	_GEVQVSDK[GlyGly (K)]ER_	3	(K98)	EVQVSDKERHTQL	1	FALSE	FALSE	A0A0S2Z5I7	SBDS	Ribosome maturation protein SBDS (Fragment)	A0A0S2Z5I7;A0A8V8TLA5;Q9Y3A5	A0A0S2Z5I7_HUMAN;A0A8V8TLA5_HUMAN;SBDS_HUMAN	62.9965	43.1597	1.45961	0.0256374
VFTTVGSAEKR	_VFTTVGSAEK[GlyGly (K)]R_	2	(K1702)	TVGSAEKRAYLQA	0	FALSE	FALSE	A0A0U1RQF0	FASN	Fatty acid synthase	A0A0U1RQF0;P49327	A0A0U1RQF0_HUMAN;FAS_HUMAN	253.33	206.383	1.22748	0.0411426
DLDVSIKR	_DLDVSIK[GlyGly (K)]R_	2	(K365)	DLDVSIKRRAMEL	0	FALSE	FALSE	A0A140VJE7		AP-1 complex subunit gamma	A0A140VJE7;B3KXW5;O43747	A0A140VJE7_HUMAN;B3KXW5_HUMAN;AP1G1_HUMAN	2427.14	2031.26	1.19489	0.0227682
KYVDKLEK	_K[GlyGly (K)]YVDKLEK_	2	(K353)	IPDFQRKYVDKLE	1	TRUE	FALSE	A0A140VJZ1		Ubiquitin carboxyl-terminal hydrolase	A0A140VJZ1;P45974	A0A140VJZ1_HUMAN;UBP5_HUMAN	470.903	610.391	0.771477	0.025837
EKFENLGIQPPK	_EK[GlyGly (K)]FENLGIQPPK_	2	(K211)	PMNHKEKFENLGI	1	FALSE	FALSE	A0A140VK42		Testicular secretory protein Li 42	A0A140VK42;P17980	A0A140VK42_HUMAN;PRS6A_HUMAN	149.788	122.53	1.22246	0.0498004
IMKSEVLR	_IMK[GlyGly (K)]SEVLR_	2	(K56)	SEIKIMKSEVLRV	1	FALSE	FALSE	A0A140VK42		Testicular secretory protein Li 42	A0A140VK42;P17980	A0A140VK42_HUMAN;PRS6A_HUMAN	229.763	241.608	0.950974	0.0154168
QEKMATVWDEAEQDGIGEEVLK	_QEK[GlyGly (K)]MATVWDEAEQDGIGEEVLK_	3	(K16)	PVTRQEKMATVWD	1	FALSE	FALSE	A0A140VK42		Testicular secretory protein Li 42	A0A140VK42;P17980	A0A140VK42_HUMAN;PRS6A_HUMAN	65.3601	78.9912	0.827435	0.00149753
YKYGYEIPVDMLCK	_YK[GlyGly (K)]YGYEIPVDMLC[Carbamidomethyl (C)]K_	3	(K104,C115)	AANWKYKYGYEIP	1	FALSE	FALSE	A0A140VK44		Proteasome subunit alpha type	A0A140VK44;G3V5Z7;P60900	A0A140VK44_HUMAN;G3V5Z7_HUMAN;PSA6_HUMAN	68.3587	75.0181	0.911229	0.0351029
KPSPEELDK	_K[GlyGly (K)]PSPEELDK_	2	(K330)	WLLGDRKPSPEEL	0	TRUE	FALSE	A0A140VK64		Ubiquitin-associated domain-containing protein 1	A0A140VK64;Q9BSL1	A0A140VK64_HUMAN;UBAC1_HUMAN	598.559	503.93	1.18778	0.0448051
YIINVKQFAK	_YIINVK[GlyGly (K)]QFAK_	3	(K116)	KYIINVKQFAKFV	1	FALSE	FALSE	A0A140VK70		Testis secretory sperm-binding protein Li 197a	A0A140VK70;P35998	A0A140VK70_HUMAN;PRS7_HUMAN	156.486	144.081	1.08609	0.0355406
AIEGFNQSSHQKNVDAR	_AIEGFNQSSHQK[GlyGly (K)]NVDAR_	3	(K63)	NQSSHQKNVDARM	1	TRUE	FALSE	A0A140VKC0		Testis tissue sperm-binding protein Li 37a	A0A140VKC0;Q16222	A0A140VKC0_HUMAN;UAP1_HUMAN	147.189	98.7071	1.49117	0.0289984
QKQVVILSQDSFYR	_QK[GlyGly (K)]QVVILSQDSFYR_	3	(K33)	EVDYRQKQVVILS	1	FALSE	FALSE	A0A2R8Y653	UCK2	uridine/cytidine kinase	A0A2R8Y653;Q9BZX2	A0A2R8Y653_HUMAN;UCK2_HUMAN	155.225	218.569	0.710186	0.00393177
KSIFVLPNDDLK	_K[GlyGly (K)]SIFVLPNDDLK_	2	(K1742)	VTKSSKKSIFVLP	0	TRUE	FALSE	A0A2R8Y7Q1	BPTF	Bromodomain PHD finger transcription factor (Fragment)	A0A2R8Y7Q1;E7ETD6;E9PE19;F5GXF5;J3QQK4;Q12830	A0A2R8Y7Q1_HUMAN;E7ETD6_HUMAN;E9PE19_HUMAN;F5GXF5_HUMAN;J3QQK4_HUMAN;BPTF_HUMAN	83.9495	93.2936	0.899842	0.00482036
KIICPIGVPETPK	_K[GlyGly (K)]IIC[Carbamidomethyl (C)]PIGVPETPK_	3	(K1864,C1867)	SEYCIRKIICPIG	0	TRUE	FALSE	A0A2R8Y7Q1	BPTF	Bromodomain PHD finger transcription factor (Fragment)	A0A2R8Y7Q1;E7ETD6;E9PE19;F5GXF5;J3QQK4;Q12830	A0A2R8Y7Q1_HUMAN;E7ETD6_HUMAN;E9PE19_HUMAN;F5GXF5_HUMAN;J3QQK4_HUMAN;BPTF_HUMAN	126.114	186.786	0.675175	0.024329
LHDFVSKTVIKPESCVPCGK	_LHDFVSK[GlyGly (K)]TVIKPESC[Carbamidomethyl (C)]VPC[Carbamidomethyl (C)]GK_	4	(K292,C300,C303)	LHDFVSKTVIKPE	1	FALSE	FALSE	A0A2X0U4T9	RACGAP1	RACGAP1 (Fragment)	A0A2X0U4T9;B2RE34;Q9H0H5	A0A2X0U4T9_HUMAN;B2RE34_HUMAN;RGAP1_HUMAN	9933.35	7863.38	1.26324	0.0315136
YQAVTATLEEKR	_YQAVTATLEEK[GlyGly (K)]R_	2	(K159)	TATLEEKRKEKAK	0	FALSE	FALSE	A0A384ME37		Large ribosomal subunit protein uL13	A0A384ME37;P40429	A0A384ME37_HUMAN;RL13A_HUMAN	118.867	135.259	0.87881	0.0149029
ELEKTYSAK	_ELEK[GlyGly (K)]TYSAK_	2	(K265)	YKKELEKTYSAKL	1	FALSE	FALSE	A0A384MQX1		Epididymis secretory sperm binding protein	A0A384MQX1;A0A6Q8PFJ0;P02545	A0A384MQX1_HUMAN;A0A6Q8PFJ0_HUMAN;LMNA_HUMAN	1088.45	838.464	1.29814	0.0084886
LRAELDEVNKSAK	_LRAELDEVNK[GlyGly (K)]SAK_	3	(K113)	ELDEVNKSAKKRE	2	TRUE	FALSE	A0A384NPH0		Epididymis secretory sperm binding protein	A0A384NPH0;Q03252	A0A384NPH0_HUMAN;LMNB2_HUMAN	378.981	290.939	1.30261	0.00033469
KVIGIECSSISDYAVK	_K[GlyGly (K)]VIGIEC[Carbamidomethyl (C)]SSISDYAVK_	3	(K95,C101)	AKAGARKVIGIEC	0	FALSE	FALSE	A0A3S6H812	PRMT1	Protein arginine N-methyltransferase 1 transcript variant 22	A0A3S6H812	A0A3S6H812_HUMAN	212.83	150.457	1.41456	0.011192
LIYAGKILSDDVPIR	_LIYAGK[GlyGly (K)]ILSDDVPIR_	3	(K53)	KLIYAGKILSDDV	1	TRUE	FALSE	A0A494C0B4	RAD23A	RAD23 homolog A, nucleotide excision repair protein	A0A494C0B4;A8K1J3;K7ELW1;K7ENJ0;P54725	A0A494C0B4_HUMAN;A8K1J3_HUMAN;K7ELW1_HUMAN;K7ENJ0_HUMAN;RD23A_HUMAN	1796.21	1467.39	1.22409	0.00417695
KLPEEEVESSR	_K[GlyGly (K)]LPEEEVESSR_	2	(K1199)	EKPRNKKLPEEEV	0	FALSE	FALSE	A0A4W8VX11	PCM1	Pericentriolar material 1	A0A4W8VX11;A0A5H1ZRS1;A2RUU9;B9EIS5;H0YBA1;Q15154	A0A4W8VX11_HUMAN;A0A5H1ZRS1_HUMAN;A2RUU9_HUMAN;B9EIS5_HUMAN;H0YBA1_HUMAN;PCM1_HUMAN	254.435	302.945	0.839872	0.000859016
DKENPNQYNYIA	_DK[GlyGly (K)]ENPNQYNYIA_	2	(K887)	DYMERDKENPNQY	1	FALSE	FALSE	A0A669KAX4	CUL4B	Cullin 4B	A0A669KAX4;A0A7P0T954;A0A7P0T9L3;K4DI93;Q13620	A0A669KAX4_HUMAN;A0A7P0T954_HUMAN;A0A7P0T9L3_HUMAN;K4DI93_HUMAN;CUL4B_HUMAN	86.8842	104.52	0.831271	0.043171
KELSAVTFPDIIR	_K[GlyGly (K)]ELSAVTFPDIIR_	2	(K637)	VEPYTKKELSAVT	0	TRUE	FALSE	A0A669KB53	STAT1	Signal transducer and activator of transcription	A0A669KB53;A0A669KB56;A0A669KB68;A0A669KBA4;A0A669KBI6;A0A8V8TN81;J3KPM9;P42224	A0A669KB53_HUMAN;A0A669KB56_HUMAN;A0A669KB68_HUMAN;A0A669KBA4_HUMAN;A0A669KBI6_HUMAN;A0A8V8TN81_HUMAN;J3KPM9_HUMAN;STAT1_HUMAN	48.3846	57.9634	0.834743	0.0190874
KGGPPPPNWR	_K[GlyGly (K)]GGPPPPNWR_	2	(K331)	SLDSLRKGGPPPP	0	FALSE	FALSE	A0A669KB62	CTNND1	Catenin delta 1	A0A669KB62	A0A669KB62_HUMAN	1900.67	1591.92	1.19395	0.00378867
KNPEDQTMPQNR	_K[GlyGly (K)]NPEDQTMPQNR_	3	(K65)	RFHSPKKNPEDQT	0	FALSE	FALSE	A0A6Q8PF34	FAM111A	Serine protease FAM111A (Fragment)	A0A6Q8PF34;A0A804HLI8;Q96PZ2	A0A6Q8PF34_HUMAN;A0A804HLI8_HUMAN;F111A_HUMAN	155.072	130.109	1.19186	0.00375597
EGGVTFTWVEKDISGK	_EGGVTFTWVEK[GlyGly (K)]DISGK_	3	(K626)	TFTWVEKDISGKT	1	FALSE	FALSE	A0A7I2V2G1	STAT3	Signal transducer and activator of transcription	A0A7I2V2G1;A0A7I2V395;A0A7I2V3V0;A0A7I2V444;A0A7I2V4C8;A0A7I2V4R2;A0A7I2V4R3;A0A7I2V5N9;A0A7I2YQD2;A0A7I2YQI1;A0A7I2YQR5;B4DNP0;B4DVR6;B5BTZ6;B7ZA24;G8JLH9;P40763	A0A7I2V2G1_HUMAN;A0A7I2V395_HUMAN;A0A7I2V3V0_HUMAN;A0A7I2V444_HUMAN;A0A7I2V4C8_HUMAN;A0A7I2V4R2_HUMAN;A0A7I2V4R3_HUMAN;A0A7I2V5N9_HUMAN;A0A7I2YQD2_HUMAN;A0A7I2YQI1_HUMAN;A0A7I2YQR5_HUMAN;B4DNP0_HUMAN;B4DVR6_HUMAN;B5BTZ6_HUMAN;B7ZA24_HUMAN;G8JLH9_HUMAN;STAT3_HUMAN	172.803	141.864	1.21809	0.0136979
LWVKDEKLK	_LWVKDEK[GlyGly (K)]LK_	2	(K664)	LWVKDEKLKQLKA	2	FALSE	FALSE	A0A7I2V5Y5	KIF23	Kinesin-like protein	A0A7I2V5Y5;Q02241	A0A7I2V5Y5_HUMAN;KIF23_HUMAN	678.263	777.541	0.872318	0.0178074
QQEPGQSKTCIVSDR	_QQEPGQSK[GlyGly (K)]TC[Carbamidomethyl (C)]IVSDR_	3	(K771,C773)	QEPGQSKTCIVSD	1	FALSE	FALSE	A0A7I2V5Y5	KIF23	Kinesin-like protein	A0A7I2V5Y5;Q02241	A0A7I2V5Y5_HUMAN;KIF23_HUMAN	567.997	477.568	1.18935	0.0477803
KLLADQAEAR	_K[GlyGly (K)]LLADQAEAR_	2	(K173)	ADKARKKLLADQA	0	TRUE	FALSE	A0A7I2YQG2	RPL19	Ribosomal protein L19	A0A7I2YQG2;J3KTE4;J3QR09;P84098;Q53G49;Q8IWR8	A0A7I2YQG2_HUMAN;J3KTE4_HUMAN;J3QR09_HUMAN;RL19_HUMAN;Q53G49_HUMAN;Q8IWR8_HUMAN	189.106	239.523	0.789513	0.0197059
LLMPSQLVSQVGKELLR	_LLMPSQLVSQVGK[GlyGly (K)]ELLR_	3	(K33)	LVSQVGKELLRLA	1	TRUE	FALSE	A0A7P0Z4M7	DDIT4	DNA damage inducible transcript 4	A0A7P0Z4M7;Q9NX09	A0A7P0Z4M7_HUMAN;DDIT4_HUMAN	494.505	419.832	1.17787	0.0159972
QLLQANPILEAFGNAKTVK	_QLLQANPILEAFGNAK[GlyGly (K)]TVK_	3	(K225)	EAFGNAKTVKNDN	1	FALSE	FALSE	A0A8I5KWT8	MYH9	Myosin heavy chain 9	A0A8I5KWT8;P35579	A0A8I5KWT8_HUMAN;MYH9_HUMAN	179.743	143.679	1.251	0.00751644
FEFNQSLGQPEKIHNK	_FEFNQSLGQPEK[GlyGly (K)]IHNK_	3	(K381)	SLGQPEKIHNKLE	1	FALSE	FALSE	A0A8V8TLZ9	USP28	Ubiquitin specific peptidase 28	A0A8V8TLZ9;Q96RU2	A0A8V8TLZ9_HUMAN;UBP28_HUMAN	46.0471	37.9025	1.21488	0.00166514
KEGLISQDGSSLEALLR	_K[GlyGly (K)]EGLISQDGSSLEALLR_	3	(K108)	TDQTLKKEGLISQ	0	TRUE	FALSE	A0A994J414	DPF2	Double PHD fingers 2	A0A994J414;A0A994J426;A0A994J6A8;A0A994J6N1;J3KMZ8;Q92785	A0A994J414_HUMAN;A0A994J426_HUMAN;A0A994J6A8_HUMAN;A0A994J6N1_HUMAN;J3KMZ8_HUMAN;REQU_HUMAN	38.0907	56.8789	0.66968	0.000649539
KFMADCPHTIGVEFGTR	_K[GlyGly (K)]FMADC[Carbamidomethyl (C)]PHTIGVEFGTR_	3	(K16,C21)	HQFTEKKFMADCP	0	FALSE	FALSE	A0A994J451	RAB14	Ras-related protein Rab-14	A0A994J451;P61106	A0A994J451_HUMAN;RAB14_HUMAN	43.5407	57.2055	0.761128	0.0377307
VAGSGKPPIFEVDPR	_VAGSGK[GlyGly (K)]PPIFEVDPR_	3	(K118)	RVAGSGKPPIFEV	0	FALSE	FALSE	A0A994J4N1	TRAF7	TNF receptor associated factor 7 (Fragment)	A0A994J4N1;B3KQY7;Q6Q0C0	A0A994J4N1_HUMAN;B3KQY7_HUMAN;TRAF7_HUMAN	188.315	253.754	0.742115	0.00986016
VVESPDFSKDEDYLGK	_VVESPDFSK[GlyGly (K)]DEDYLGK_	3	(K930)	ESPDFSKDEDYLG	1	FALSE	FALSE	A0A994J542	SEC23IP	SEC23 interacting protein	A0A994J542;B3KM47;B4DWG1;Q9Y6Y8	A0A994J542_HUMAN;B3KM47_HUMAN;B4DWG1_HUMAN;S23IP_HUMAN	163.567	158.025	1.03507	0.00141875
AVLCPPPVKK	_AVLC[Carbamidomethyl (C)]PPPVK[GlyGly (K)]K_	2	(C211,K216)	LCPPPVKKRKRKC	0	FALSE	FALSE	A0A994J6T1	RAC1	Rac family small GTPase 1	A0A994J6T1;A4D2P0;A4D2P1;P63000	A0A994J6T1_HUMAN;A4D2P0_HUMAN;A4D2P1_HUMAN;RAC1_HUMAN	5850.13	8702.45	0.672239	0.0437263
SKSLLNEIESIYDER	_SK[GlyGly (K)]SLLNEIESIYDER_	3	(K747)	TKVLRSKSLLNEI	1	FALSE	FALSE	A0A994J7C7	SIN3A	SIN3 transcription regulator family member A	A0A994J7C7;Q96ST3	A0A994J7C7_HUMAN;SIN3A_HUMAN	363.625	436.2	0.833621	0.0318898
GTTKVVSIR	_GTTK[GlyGly (K)]VVSIR_	2	(K1253)	TPRGTTKVVSIRY	1	TRUE	FALSE	A6NHB5	ZMYM3	Zinc finger MYM-type containing 3	A6NHB5;Q14202	A6NHB5_HUMAN;ZMYM3_HUMAN	114.328	109.735	1.04186	1.12643e-05
VTELESVDKSAGQVAR	_VTELESVDK[GlyGly (K)]SAGQVAR_	3	(K344)	ELESVDKSAGQVA	1	TRUE	FALSE	A6NHG8	TRAF3	TNF receptor-associated factor	A6NHG8;H0YL26;Q13114	A6NHG8_HUMAN;H0YL26_HUMAN;TRAF3_HUMAN	197.093	148.938	1.32332	0.0294641
HASPEDIKK	_HASPEDIK[GlyGly (K)]K_	2	(K20)	ASPEDIKKAYRKL	0	FALSE	FALSE	A7UJ17		DnaJ	A7UJ17	A7UJ17_HUMAN	112.867	108.157	1.04355	0.0305915
VVGSEFVQKYLGEGPR	_VVGSEFVQK[GlyGly (K)]YLGEGPR_	3	(K238)	GSEFVQKYLGEGP	1	TRUE	FALSE	A8K2M0	PSMC4	Proteasome (Prosome, macropain) 26S subunit, ATPase, 4, isoform CRA_b	A8K2M0;P43686	A8K2M0_HUMAN;PRS6B_HUMAN	58.2267	69.9554	0.83234	0.00788056
APPNATLEHFYLTSGKQPK	_APPNATLEHFYLTSGK[GlyGly (K)]QPK_	3	(K93)	FYLTSGKQPKQVE	1	FALSE	FALSE	A8K4M4		cDNA FLJ75329, highly similar to Homo sapiens LAG1 longevity assurance homolog 2 (S. cerevisiae), transcript variant 2, mRNA	A8K4M4;H0YKH6;Q5SZE1;Q5SZE2;Q5SZE3;Q5SZE4;Q96G23	A8K4M4_HUMAN;H0YKH6_HUMAN;Q5SZE1_HUMAN;Q5SZE2_HUMAN;Q5SZE3_HUMAN;Q5SZE4_HUMAN;CERS2_HUMAN	167.219	217.163	0.770015	0.00536879
KDHPFGFVAVPTK	_K[GlyGly (K)]DHPFGFVAVPTK_	3	(K18)	ERKAWRKDHPFGF	0	TRUE	FALSE	A8K503		cDNA FLJ76182, highly similar to Homo sapiens ubiquitin-conjugating enzyme E2I (UBC9 homolog, yeast) (UBE2I), transcript variant 1, mRNA	A8K503;B0QYN7;H3BPC4;H3BQQ9;P63279;Q7KZS0	A8K503_HUMAN;B0QYN7_HUMAN;H3BPC4_HUMAN;H3BQQ9_HUMAN;UBC9_HUMAN;Q7KZS0_HUMAN	144.581	109.45	1.32097	0.0492837
NISSAQIVGPGPKPEASAK	_NISSAQIVGPGPK[GlyGly (K)]PEASAK_	2	(K303)	IVGPGPKPEASAK	0	TRUE	FALSE	A8K5S3		IST1 homolog	A8K5S3;B4DLP1;B4DXC9;P53990	A8K5S3_HUMAN;B4DLP1_HUMAN;B4DXC9_HUMAN;IST1_HUMAN	29.8936	33.6634	0.888015	0.0125333
VTVSPYTEIHLKK	_VTVSPYTEIHLK[GlyGly (K)]K_	3	(K244)	YTEIHLKKYQIFS	0	TRUE	FALSE	A8K683		cDNA FLJ75708, highly similar to Homo sapiens N-myc (and STAT) interactor (NMI), mRNA	A8K683;Q13287	A8K683_HUMAN;NMI_HUMAN	313.223	431.343	0.726158	0.024301
GWKTGDVEDSTVLK	_GWK[GlyGly (K)]TGDVEDSTVLK_	2	(K146)	MLLKGWKTGDVED	1	TRUE	FALSE	A8K9X5		cDNA FLJ76472, highly similar to Homo sapiens Fas (TNFRSF6) associated factor 1 (FAF1), transcript variant 1, mRNA	A8K9X5;Q9UNN5	A8K9X5_HUMAN;FAF1_HUMAN	486.555	550.024	0.884607	0.0393157
LILAQKLSELAVEK	_LILAQK[GlyGly (K)]LSELAVEK_	2	(K811)	KLILAQKLSELAV	1	FALSE	FALSE	A8KAE0		cDNA FLJ78476, highly similar to Homo sapiens WD repeat and HMG-box DNA binding protein 1 (WDHD1), transcript variant 1, mRNA	A8KAE0;B3KMC2;B3KMD2;O75717	A8KAE0_HUMAN;B3KMC2_HUMAN;B3KMD2_HUMAN;WDHD1_HUMAN	26.0104	19.1144	1.36078	0.0219246
IEKGALTLSSPEVR	_IEK[GlyGly (K)]GALTLSSPEVR_	3	(K627)	KKRRIEKGALTLS	1	FALSE	FALSE	A8QI98		DIS3	A8QI98;Q9Y2L1	A8QI98_HUMAN;RRP44_HUMAN	63.9005	70.2045	0.910205	0.0212585
INELLKYIEER	_INELLK[GlyGly (K)]YIEER_	2	(K194)	KINELLKYIEERL	1	FALSE	FALSE	B0AZQ4		Structural maintenance of chromosomes protein	B0AZQ4;Q9UQE7	B0AZQ4_HUMAN;SMC3_HUMAN	949.303	975.659	0.972986	0.0489588
DQFTDQQKLIYEEK	_DQFTDQQK[GlyGly (K)]LIYEEK_	3	(K935)	QFTDQQKLIYEEK	1	FALSE	FALSE	B0I1S9	MYO1B	MYO1B variant protein	B0I1S9;E9PDF6;O43795	B0I1S9_HUMAN;E9PDF6_HUMAN;MYO1B_HUMAN	277.155	233.297	1.18799	0.0370366
LLLPGELAKHAVSEGTK	_LLLPGELAK[GlyGly (K)]HAVSEGTK_	4	(K109)	LPGELAKHAVSEG	1	FALSE	FALSE	B2R4S9	HIST1H2BE	Histone H2B	B2R4S9;P62807	B2R4S9_HUMAN;H2B1C_HUMAN	6549.1	6457.99	1.01411	0.0440581
HAVSEGTKAVTKYTSSK	_HAVSEGTKAVTK[GlyGly (K)]YTSSK_	3	(K121)	GTKAVTKYTSSK_	2	FALSE	FALSE	B2R4S9	HIST1H2BE	Histone H2B	B2R4S9;P62807	B2R4S9_HUMAN;H2B1C_HUMAN	470.59	639.959	0.735344	0.0345047
VFIGNLNTLVVKK	_VFIGNLNTLVVK[GlyGly (K)]K_	3	(K29)	LNTLVVKKSDVEA	0	FALSE	FALSE	B2R5W2		cDNA, FLJ92657, highly similar to Homo sapiens heterogeneous nuclear ribonucleoprotein C (C1/C2) (HNRPC), transcript variant 2, mRNA	B2R5W2;B4DY08;G3V4C1;G3V4W0	B2R5W2_HUMAN;B4DY08_HUMAN;G3V4C1_HUMAN;G3V4W0_HUMAN	30.6594	29.4628	1.04061	0.0090966
AGMSSLKG	_AGMSSLK[GlyGly (K)]G_	1	(K530)	AGMSSLKG_____	0	FALSE	FALSE	B2R9K8		cDNA, FLJ94440, highly similar to Homo sapiens chaperonin containing TCP1, subunit 6A (zeta 1)(CCT6A), mRNA	B2R9K8;P40227	B2R9K8_HUMAN;TCPZ_HUMAN	830.712	776.961	1.06918	0.0135442
HEKVNGLEEGVEFLPVNNVK	_HEK[GlyGly (K)]VNGLEEGVEFLPVNNVK_	3	(K28)	YNSRHEKVNGLEE	1	TRUE	FALSE	B2RAF9		Suppressor of tumorigenicity 14 protein homolog	B2RAF9;Q9Y5Y6	B2RAF9_HUMAN;ST14_HUMAN	654.337	878.65	0.744708	0.0237686
VPLYTQKDR	_VPLYTQK[GlyGly (K)]DR_	2	(K151)	VPLYTQKDRVGGF	1	FALSE	FALSE	B2RD96		cDNA, FLJ96514	B2RD96;Q9BRJ7	B2RD96_HUMAN;TIRR_HUMAN	326.385	228.542	1.42812	0.0440895
IQDKEGIPPDQQR	_IQDK[GlyGly (K)]EGIPPDQQR_	2	(K33)	KAKIQDKEGIPPD	1	FALSE	FALSE	B2RDW1	RPS27A	Ubiquitin-ribosomal protein eS31 fusion protein	B2RDW1;P62979;Q5RKT7	B2RDW1_HUMAN;RS27A_HUMAN;Q5RKT7_HUMAN	41352.1	39432.4	1.04868	0.0234283
MQIFVKTLTGK	_[Acetyl (Protein N-term)]MQIFVK[GlyGly (K)]TLTGK_	2	(K6)	_MQIFVKTLTGKT	1	FALSE	FALSE	B2RDW1	RPS27A	Ubiquitin-ribosomal protein eS31 fusion protein	B2RDW1;P62979;Q5RKT7	B2RDW1_HUMAN;RS27A_HUMAN;Q5RKT7_HUMAN	185.616	248.619	0.746589	0.00465583
KQSVANGVEISVPVPSDADSPR	_K[GlyGly (K)]QSVANGVEISVPVPSDADSPR_	3	(K303)	AKGQFKKQSVANG	0	FALSE	FALSE	B3KN68		cDNA FLJ13801 fis, clone THYRO1000173, highly similar to AP-1 complex subunit mu-2	B3KN68;Q53GI5;Q9Y6Q5	B3KN68_HUMAN;Q53GI5_HUMAN;AP1M2_HUMAN	214.39	165.686	1.29395	0.0412012
ATVVESSEKAYSEAHEISK	_ATVVESSEK[GlyGly (K)]AYSEAHEISK_	3	(K152)	VVESSEKAYSEAH	1	FALSE	FALSE	B3KNB4		cDNA FLJ14168 fis, clone NT2RP2001440, highly similar to 14-3-3 protein gamma	B3KNB4;P61981	B3KNB4_HUMAN;1433G_HUMAN	700.699	755.603	0.927338	0.000733911
DSISSYEAQITALKQER	_DSISSYEAQITALK[GlyGly (K)]QER_	2	(K105)	AQITALKQERQQQ	1	TRUE	FALSE	B3KRW4		cDNA FLJ34980 fis, clone OCBBF2000522, highly similar to Rab GTPase-binding effector protein 2	B3KRW4;H3BNR2;H3BT64;Q49AT6;Q9H5N1	B3KRW4_HUMAN;H3BNR2_HUMAN;H3BT64_HUMAN;Q49AT6_HUMAN;RABE2_HUMAN	163.705	127.21	1.28688	0.017825
QDFSKVVPPLDEDGR	_QDFSK[GlyGly (K)]VVPPLDEDGR_	3	(K190)	ARQDFSKVVPPLD	1	TRUE	FALSE	B4DDL9		cDNA FLJ54979, highly similar to Homo sapiens cyclin-dependent kinase 2 (CDK2), transcript variant 2, mRNA	B4DDL9;E7ESI2;G3V5T9;P24941	B4DDL9_HUMAN;E7ESI2_HUMAN;G3V5T9_HUMAN;CDK2_HUMAN	143.715	137.196	1.04752	0.0132129
DPLKTPGR	_DPLK[GlyGly (K)]TPGR_	2	(K56)	LTKDPLKTPGRLD	1	FALSE	FALSE	B4DDU7		cDNA FLJ56797, highly similar to Aladin	B4DDU7;Q9NRG9	B4DDU7_HUMAN;AAAS_HUMAN	267.487	275.833	0.969743	0.00606565
LIYAGKILNDDTALK	_LIYAGK[GlyGly (K)]ILNDDTALK_	3	(K51)	KLIYAGKILNDDT	1	FALSE	FALSE	B4DEA3		UV excision repair protein RAD23	B4DEA3;P54727	B4DEA3_HUMAN;RD23B_HUMAN	8231.97	5767.24	1.42737	0.0361932
DRLDYEDKFR	_DRLDYEDK[GlyGly (K)]FR_	3	(K24)	RLDYEDKFRDTEG	2	FALSE	FALSE	B4DFU8		cDNA FLJ54647, highly similar to Liprin-beta-1 (Fragment)	B4DFU8;F5GZP6;Q86W92	B4DFU8_HUMAN;F5GZP6_HUMAN;LIPB1_HUMAN	199.039	231.477	0.859862	0.00406606
LLSKEPSPPIDEVINTPR	_LLSK[GlyGly (K)]EPSPPIDEVINTPR_	3	(K107)	FRKLLSKEPSPPI	1	FALSE	FALSE	B4DII5		Importin subunit alpha	B4DII5;B4DWX3;O60684	B4DII5_HUMAN;B4DWX3_HUMAN;IMA7_HUMAN	27.8135	23.4245	1.18737	0.0105405
LFTSDLQDKNEYK	_LFTSDLQDK[GlyGly (K)]NEYK_	3	(K114)	TSDLQDKNEYKVL	1	FALSE	FALSE	B4DKV8		cDNA FLJ56665, highly similar to Nucleoporin Nup37	B4DKV8;Q8NFH4	B4DKV8_HUMAN;NUP37_HUMAN	216.103	160.795	1.34397	0.0055634
IATASEKGTLIR	_IATASEK[GlyGly (K)]GTLIR_	2	(K178)	IATASEKGTLIRI	1	TRUE	FALSE	B4DMI6	WDR45L	WDR45-like, isoform CRA_f	B4DMI6;Q5MNZ6	B4DMI6_HUMAN;WIPI3_HUMAN	187.179	158.365	1.18195	0.00746671
KPTDGASSSNCVTDISHLVR	_K[GlyGly (K)]PTDGASSSNC[Carbamidomethyl (C)]VTDISHLVR_	3	(K598,C608)	SMIASRKPTDGAS	0	FALSE	FALSE	B4DS57		Nuclear autoantigenic sperm protein	B4DS57;P49321;Q53H03	B4DS57_HUMAN;NASP_HUMAN;Q53H03_HUMAN	84.1702	68.5453	1.22795	0.0390918
QEVVFLAKELSDAVNVR	_QEVVFLAK[GlyGly (K)]ELSDAVNVR_	2	(K375)	EVVFLAKELSDAV	1	FALSE	FALSE	B4DSG5		cDNA FLJ56149, highly similar to Tax1-binding protein 1	B4DSG5	B4DSG5_HUMAN	11.0467	15.8861	0.695367	0.0450019
LLKDGIQLSEYLPEVK	_LLK[GlyGly (K)]DGIQLSEYLPEVK_	3	(K1094)	ILQKLLKDGIQLS	1	FALSE	FALSE	B4E206		cDNA FLJ55441, highly similar to Nuclear pore complex protein Nup133	B4E206;Q8WUM0	B4E206_HUMAN;NU133_HUMAN	613.703	500.284	1.22671	0.0101249
KGNFILSAGVDK	_K[GlyGly (K)]GNFILSAGVDK_	2	(K139)	ALKWNKKGNFILS	0	FALSE	FALSE	B7Z475		cDNA FLJ55712, highly similar to F-box-like/WD repeat protein TBL1XR1	B7Z475;C9JLJ1;Q9BZK7	B7Z475_HUMAN;C9JLJ1_HUMAN;TBL1R_HUMAN	142.796	101.799	1.40274	0.0433937
SILKIDDVVNTR	_SILK[GlyGly (K)]IDDVVNTR_	2	(K475)	TVRSILKIDDVVN	1	FALSE	FALSE	B7Z9L0		T-complex protein 1 subunit delta	B7Z9L0;P50991	B7Z9L0_HUMAN;TCPD_HUMAN	125.267	151.362	0.827598	0.0118972
GAYGVVEKVR	_GAYGVVEK[GlyGly (K)]VR_	2	(K80)	AYGVVEKVRHAQS	1	TRUE	FALSE	C7DUW4	MAP2K3	Mitogen activated protein kinase kinase 3	C7DUW4;E9PRZ0;J3QR49;P46734;Q53EZ9;Q6FHG1;Q6FI23	C7DUW4_HUMAN;E9PRZ0_HUMAN;J3QR49_HUMAN;MP2K3_HUMAN;Q53EZ9_HUMAN;Q6FHG1_HUMAN;Q6FI23_HUMAN	253.74	187.803	1.35109	0.0264769
DFCVKFPEEIR	_DFC[Carbamidomethyl (C)]VK[GlyGly (K)]FPEEIR_	2	(C15,K17)	PRDFCVKFPEEIR	1	TRUE	FALSE	D6RID3	ZFYVE28	Zinc finger FYVE-type containing 28 (Fragment)	D6RID3;Q9HCC9	D6RID3_HUMAN;LST2_HUMAN	5817.36	5343.34	1.08871	0.0046933
LNITVVQAKLAK	_LNITVVQAK[GlyGly (K)]LAK_	3	(K35)	ITVVQAKLAKNYG	1	TRUE	FALSE	E7EN89	TOLLIP	Toll interacting protein	E7EN89;Q59FB9;Q6FIE9;Q9H0E2	E7EN89_HUMAN;Q59FB9_HUMAN;Q6FIE9_HUMAN;TOLIP_HUMAN	132.248	109.958	1.20272	0.0371894
EIQEAKAPSPSINR	_EIQEAK[GlyGly (K)]APSPSINR_	2	(K134)	KEIQEAKAPSPSI	1	FALSE	FALSE	E9PFK9	RABGEF1	RAB guanine nucleotide exchange factor 1	E9PFK9;Q9UJ41	E9PFK9_HUMAN;RABX5_HUMAN	43.6921	49.2817	0.88658	0.00754691
ATKDAGTIAGLNVLR	_ATK[GlyGly (K)]DAGTIAGLNVLR_	2	(K140)	YLGKATKDAGTIA	1	TRUE	TRUE	E9PKE3	HSPA8	Heat shock protein family A (Hsp70) member 8	E9PKE3	E9PKE3_HUMAN	22.1175	26.6315	0.830504	0.0466545
ASGNYATVISHNPETKK	_ASGNYATVISHNPETK[GlyGly (K)]K_	3	(K144)	SHNPETKKTRVKL	0	FALSE	FALSE	E9PKZ0	RPL8	Large ribosomal subunit protein uL2 (Fragment)	E9PKZ0;P62917	E9PKZ0_HUMAN;RL8_HUMAN	72.621	64.2084	1.13102	0.00209926
TVEINGEKVK	_TVEINGEK[GlyGly (K)]VK_	2	(K56)	VEINGEKVKLQIW	1	FALSE	FALSE	F5H157	RAB35	RAB35, member RAS oncogene family (Fragment)	F5H157;Q15286	F5H157_HUMAN;RAB35_HUMAN	123.322	131.434	0.93828	0.0065124
LGPGKGEVRPELGSR	_LGPGK[GlyGly (K)]GEVRPELGSR_	4	(K1594)	ERLGPGKGEVRPE	1	TRUE	FALSE	F8VPD4	CAD	CAD protein	F8VPD4;P27708;Q53SY7	F8VPD4_HUMAN;PYR1_HUMAN;Q53SY7_HUMAN	86.1243	78.6119	1.09556	0.00546228
QQEQKYPQGVASQR	_QQEQK[GlyGly (K)]YPQGVASQR_	3	(K594)	VKQQEQKYPQGVA	1	FALSE	FALSE	F8W930	IGF2BP2	Insulin like growth factor 2 mRNA binding protein 2	F8W930;Q9Y6M1	F8W930_HUMAN;IF2B2_HUMAN	115.088	81.3681	1.41442	0.0365505
KENSETVVTGSLDDLVK	_K[GlyGly (K)]ENSETVVTGSLDDLVK_	2	(K29)	AWGTNKKENSETV	0	FALSE	FALSE	H0YMF9	SKIC8	SKI8 subunit of superkiller complex	H0YMF9;H0YN81;Q9GZS3	H0YMF9_HUMAN;H0YN81_HUMAN;SKI8_HUMAN	76.3098	55.6811	1.37048	0.0244619
STYGVTKGK	_STYGVTK[GlyGly (K)]GK_	2	(K289)	STYGVTKGKVCFE	1	TRUE	FALSE	H3BQZ7	HNRNPUL2-BSCL2	HCG2044799	H3BQZ7;Q1KMD3	H3BQZ7_HUMAN;HNRL2_HUMAN	1657.58	1149.64	1.44183	0.00272351
LSPATENKLR	_LSPATENK[GlyGly (K)]LR_	2	(K370)	SPATENKLRLHYR	1	FALSE	FALSE	H3BVG0	NUP93	Nuclear pore complex protein Nup93	H3BVG0;Q8N1F7	H3BVG0_HUMAN;NUP93_HUMAN	618.078	560.873	1.10199	0.0023847
LSPATENKLR	_LSPATENK[GlyGly (K)]LR_	3	(K370)	SPATENKLRLHYR	1	FALSE	FALSE	H3BVG0	NUP93	Nuclear pore complex protein Nup93	H3BVG0;Q8N1F7	H3BVG0_HUMAN;NUP93_HUMAN	125.792	181.714	0.692255	4.1402e-05
LKLVPLNQESVEER	_LK[GlyGly (K)]LVPLNQESVEER_	3	(K718)	DIIERLKLVPLNQ	1	FALSE	FALSE	H3BVG0	NUP93	Nuclear pore complex protein Nup93	H3BVG0;Q8N1F7	H3BVG0_HUMAN;NUP93_HUMAN	405.879	434.538	0.934047	0.0160241
KLVGSVNLFSDENVPR	_K[GlyGly (K)]LVGSVNLFSDENVPR_	3	(K151)	VPSKLKKLVGSVN	0	FALSE	FALSE	I3L1L3	MYBBP1A	MYB binding protein 1a (Fragment)	I3L1L3;Q9BQG0	I3L1L3_HUMAN;MBB1A_HUMAN	38.1495	49.0347	0.77801	0.00555246
TPAEVVSTCDITFACVSDPKAAK	_TPAEVVSTC[Carbamidomethyl (C)]DITFAC[Carbamidomethyl (C)]VSDPK[GlyGly (K)]AAK_	2	(C295,C301,K306)	ACVSDPKAAKDLV	1	FALSE	FALSE	K7EMM8	GLYR1	Cytokine-like nuclear factor N-PAC (Fragment)	K7EMM8;Q49A26	K7EMM8_HUMAN;GLYR1_HUMAN	17.5183	13.8528	1.2646	0.0346318
AVDCPENIKK	_AVDC[Carbamidomethyl (C)]PENIK[GlyGly (K)]K_	3	(C48,K53)	DCPENIKKEICIN	0	FALSE	FALSE	O14757	CHEK1	Serine/threonine-protein kinase Chk1	O14757	CHK1_HUMAN	58.1515	70.3694	0.826375	0.0381701
QALAEHEDELPEHFKPSQLIK	_QALAEHEDELPEHFK[GlyGly (K)]PSQLIK_	4	(K427)	ELPEHFKPSQLIK	0	TRUE	TRUE	O75151	PHF2	Lysine-specific demethylase PHF2	O75151	PHF2_HUMAN	277.823	351.066	0.791371	0.029991
GKLEAIITPPPAKK	_GK[GlyGly (K)]LEAIITPPPAKK_	3	(K123)	KRGSKGKLEAIIT	1	FALSE	FALSE	O75367	MACROH2A1	Core histone macro-H2A.1	O75367	H2AY_HUMAN	9824.69	9767.99	1.00581	0.0234895
LGHGDNTTQLKPK	_LGHGDNTTQLK[GlyGly (K)]PK_	3	(K3141)	DNTTQLKPKMVKV	0	FALSE	FALSE	O95714	HERC2	E3 ubiquitin-protein ligase HERC2	O95714	HERC2_HUMAN	120.767	143.414	0.842081	0.00111896
TPKIVSGK	_TPK[GlyGly (K)]IVSGK_	2	(K76)	LFLRTPKIVSGKD	1	FALSE	FALSE	P00338	LDHA	L-lactate dehydrogenase A chain	P00338;V9HWB9	LDHA_HUMAN;V9HWB9_HUMAN	1292.91	1225.71	1.05482	0.0251524
CAQGCICKGASDK	_C[Carbamidomethyl (C)]AQGC[Carbamidomethyl (C)]IC[Carbamidomethyl (C)]K[GlyGly (K)]GASDK_	2	(C44,C48,C50,K51)	AQGCICKGASDKC	1	TRUE	TRUE	P02795	MT2A	Metallothionein-2	P02795	MT2_HUMAN	41.3388	42.5402	0.97176	0.000748637
VVSETNDTKVLR	_VVSETNDTK[GlyGly (K)]VLR_	3	(K426)	SETNDTKVLRH__	1	FALSE	FALSE	P05783	KRT18	Keratin, type I cytoskeletal 18	P05783	K1C18_HUMAN	644.502	466.197	1.38247	0.0297703
KLLEGEESR	_K[GlyGly (K)]LLEGEESR_	2	(K393)	EIATYRKLLEGEE	0	FALSE	FALSE	P05787	KRT8	Keratin, type II cytoskeletal 8	P05787	K2C8_HUMAN	4232.3	5137.76	0.823764	0.0469282
EGVHGGLINKK	_EGVHGGLINK[GlyGly (K)]K_	3	(K126)	HGGLINKKCYEMA	0	FALSE	FALSE	P07737	PFN1	Profilin-1	P07737	PROF1_HUMAN	548.495	518.496	1.05786	0.0419591
LDSGKELK	_LDSGK[GlyGly (K)]ELK_	2	(K69)	SKLDSGKELKIDI	1	FALSE	FALSE	P08238	HSP90AB1	Heat shock protein HSP 90-beta	P08238	HS90B_HUMAN	1054.9	1075.86	0.980518	0.0210814
NNLKECGLY	_NNLK[GlyGly (K)]EC[Carbamidomethyl (C)]GLY_	2	(K349,C351)	IIKNNLKECGLY_	1	TRUE	TRUE	P08754	GNAI3	Guanine nucleotide-binding protein G(i) subunit alpha-3	P08754	GNAI3_HUMAN	106.667	109.893	0.970651	0.0246287
FCDYGKAPGAEEYAQQDVLK	_FC[Carbamidomethyl (C)]DYGK[GlyGly (K)]APGAEEYAQQDVLK_	3	(C257,K261)	KFCDYGKAPGAEE	1	FALSE	FALSE	P09543	CNP	2',3'-cyclic-nucleotide 3'-phosphodiesterase	P09543	CN37_HUMAN	52.7515	67.7109	0.779069	0.00621788
ITITNDKGR	_ITITNDK[GlyGly (K)]GR_	3	(K507)	ITITNDKGRLSKE	1	FALSE	FALSE	P11142	HSPA8	Heat shock cognate 71 kDa protein	P11142;V9HW22	HSP7C_HUMAN;V9HW22_HUMAN	5402.58	3929.47	1.37489	0.0448023
TTAENEFVMLKK	_TTAENEFVMLK[GlyGly (K)]K_	2	(K276)	NEFVMLKKDVDAA	0	FALSE	FALSE	P13647	KRT5	Keratin, type II cytoskeletal 5	P13647	K2C5_HUMAN	3755.36	3334.11	1.12634	0.0404468
TLNNKFASFIDK	_TLNNK[GlyGly (K)]FASFIDK_	2	(K178)	IKTLNNKFASFID	1	FALSE	FALSE	P13647	KRT5	Keratin, type II cytoskeletal 5	P13647	K2C5_HUMAN	1689.67	1152.61	1.46594	0.0321841
GLGVGFGSGGGSSSSVKFVSTTSSSR	_GLGVGFGSGGGSSSSVK[GlyGly (K)]FVSTTSSSR_	3	(K576)	GSSSSVKFVSTTS	1	FALSE	FALSE	P13647	KRT5	Keratin, type II cytoskeletal 5	P13647	K2C5_HUMAN	71.7701	81.2097	0.883762	0.0167404
LACKEAVR	_LAC[Carbamidomethyl (C)]K[GlyGly (K)]EAVR_	2	(C125,K126)	GYRLACKEAVRYI	1	FALSE	FALSE	P17987	TCP1	T-complex protein 1 subunit alpha	P17987	TCPA_HUMAN	3153.32	2504.66	1.25898	0.00158046
IKDTVLQR	_IK[GlyGly (K)]DTVLQR_	2	(K251)	DLLLKIKDTVLQR	1	FALSE	FALSE	P22102	GART	Trifunctional purine biosynthetic protein adenosine-3	P22102;Q59HH3	PUR2_HUMAN;Q59HH3_HUMAN	964.407	764.316	1.26179	0.00159475
KPLPDHVSIVEPKDEILPTTPISEQK	_KPLPDHVSIVEPK[GlyGly (K)]DEILPTTPISEQK_	5	(K214)	VSIVEPKDEILPT	1	FALSE	FALSE	P23396	RPS3	Small ribosomal subunit protein uS3	P23396	RS3_HUMAN	10577.4	8492.32	1.24552	0.00333482
FNADEFEDMVAEKR	_FNADEFEDMVAEK[GlyGly (K)]R_	2	(K188)	EDMVAEKRLIPDG	0	FALSE	FALSE	P27635	RPL10	Large ribosomal subunit protein uL16	P27635;X5D2T3	RL10_HUMAN;X5D2T3_HUMAN	80.3164	75.5708	1.0628	0.000962022
YHPDKNPNEGEK	_YHPDK[GlyGly (K)]NPNEGEK_	2	(K37)	LKYHPDKNPNEGE	1	TRUE	TRUE	P31689	DNAJA1	DnaJ homolog subfamily A member 1	P31689	DNJA1_HUMAN	24.4546	19.8478	1.23211	0.00931699
EIAENALGKHK	_EIAENALGK[GlyGly (K)]HK_	2	(K76)	AENALGKHKERIG	1	TRUE	FALSE	P31942	HNRNPH3	Heterogeneous nuclear ribonucleoprotein H3	P31942;Q53F48	HNRH3_HUMAN;Q53F48_HUMAN	16.4744	14.6803	1.12222	0.0228193
KGVAINFVK	_K[GlyGly (K)]GVAINFVK_	2	(K374)	SGRYGRKGVAINF	0	FALSE	FALSE	P38919	EIF4A3	Eukaryotic initiation factor 4A-III	P38919	IF4A3_HUMAN	211.821	183.799	1.15246	0.0466219
LKQLQEAHR	_LK[GlyGly (K)]QLQEAHR_	3	(K2793)	SVDDRLKQLQEAH	1	FALSE	FALSE	P46939	UTRN	Utrophin	P46939	UTRN_HUMAN	267.015	285.996	0.933634	0.015113
LKSDGTIAAITEK	_LK[GlyGly (K)]SDGTIAAITEK_	3	(K617)	DCDAKLKSDGTIA	1	TRUE	TRUE	P48066	SLC6A11	Sodium- and chloride-dependent GABA transporter 3	P48066	S6A11_HUMAN	225.29	163.112	1.3812	0.00569605
LEAEVKALQAK	_LEAEVK[GlyGly (K)]ALQAK_	2	(K186)	RLEAEVKALQAKK	1	FALSE	FALSE	P49454	CENPF	Centromere protein F	P49454	CENPF_HUMAN	61.7953	54.0102	1.14414	0.0223378
SALQSINEWAAQTTDGKLPEVTK	_SALQSINEWAAQTTDGK[GlyGly (K)]LPEVTK_	3	(K184)	AQTTDGKLPEVTK	1	FALSE	FALSE	P50454	SERPINH1	Serpin H1	P50454	SERPH_HUMAN	43.3554	47.9697	0.903806	0.0199048
INEILSNALKR	_INEILSNALK[GlyGly (K)]R_	2	(K381)	ILSNALKRGEIIA	0	FALSE	FALSE	P52272	HNRNPM	Heterogeneous nuclear ribonucleoprotein M	P52272	HNRPM_HUMAN	168.966	165.626	1.02017	0.04074
ITGEAFVQFASQELAEKALGK	_ITGEAFVQFASQELAEK[GlyGly (K)]ALGK_	3	(K167)	SQELAEKALGKHK	1	FALSE	FALSE	P52597	HNRNPF	Heterogeneous nuclear ribonucleoprotein F	P52597	HNRPF_HUMAN	77.7393	71.3558	1.08946	0.0260851
LKVDSFR	_LK[GlyGly (K)]VDSFR_	2	(K14)	DQEVKLKVDSFRE	1	FALSE	FALSE	P61289	PSME3	Proteasome activator complex subunit 3	P61289;V9HWJ8	PSME3_HUMAN;V9HWJ8_HUMAN	1727.53	1755.02	0.984336	0.000185991
VLLGETGKEK	_VLLGETGK[GlyGly (K)]EK_	2	(K30)	LLGETGKEKLPRY	1	FALSE	FALSE	P62280	RPS11	Small ribosomal subunit protein uS17	P62280	RS11_HUMAN	173.808	199.336	0.871936	0.0437919
AYHEQLSVAEITNACFEPANQMVKCDPR	_AYHEQLSVAEITNAC[Carbamidomethyl (C)]FEPANQMVK[GlyGly (K)]C[Carbamidomethyl (C)]DPR_	4	(C295,K304,C305)	PANQMVKCDPRHG	1	FALSE	FALSE	P68363	TUBA1B	Tubulin alpha-1B chain	P68363	TBA1B_HUMAN	68.9107	59.4662	1.15882	0.0242554
APPCEYKDWLTK	_APPC[Carbamidomethyl (C)]EYK[GlyGly (K)]DWLTK_	3	(C3837,K3840)	APPCEYKDWLTKM	1	FALSE	FALSE	P78527	PRKDC	DNA-dependent protein kinase catalytic subunit	P78527	PRKDC_HUMAN	161.859	133.974	1.20814	0.0346208
GYNVNDEKAK	_GYNVNDEK[GlyGly (K)]AK_	2	(K18)	YNVNDEKAKEKDK	1	FALSE	FALSE	P80723	BASP1	Brain acid soluble protein 1	P80723	BASP1_HUMAN	134.029	160.613	0.834487	0.0445043
NSDEADLVPAKEANVK	_NSDEADLVPAK[GlyGly (K)]EANVK_	2	(K150)	ADLVPAKEANVKC	1	FALSE	FALSE	P83916	CBX1	Chromobox protein homolog 1	P83916;Q6IBN6	CBX1_HUMAN;Q6IBN6_HUMAN	3460.18	4502.18	0.768556	9.22504e-12
KNHEEEMNALR	_K[GlyGly (K)]NHEEEMNALR_	3	(K220)	ELAYLKKNHEEEM	0	FALSE	FALSE	Q04695	KRT17	Keratin, type I cytoskeletal 17	Q04695	K1C17_HUMAN	553.427	423.134	1.30792	0.00070623
VDIKAPDVEGQGLDWSLK	_VDIK[GlyGly (K)]APDVEGQGLDWSLK_	2	(K1111)	GPKVDIKAPDVEG	1	TRUE	TRUE	Q09666	AHNAK	Neuroblast differentiation-associated protein AHNAK	Q09666	AHNK_HUMAN	5.93444	7.34619	0.807826	0.0350702
VNVEAPDVNLEGLGGKLK	_VNVEAPDVNLEGLGGK[GlyGly (K)]LK_	3	(K679)	LEGLGGKLKGPDV	1	FALSE	FALSE	Q09666	AHNAK	Neuroblast differentiation-associated protein AHNAK	Q09666	AHNK_HUMAN	142.845	161.185	0.88622	1.75735e-05
GPEIDVKAPK	_GPEIDVK[GlyGly (K)]APK_	2	(K1616)	GPEIDVKAPKMDV	1	TRUE	TRUE	Q09666	AHNAK	Neuroblast differentiation-associated protein AHNAK	Q09666	AHNK_HUMAN	214.01	150.583	1.4212	0.0474291
ILNVPQELYEKGYVK	_ILNVPQELYEK[GlyGly (K)]GYVK_	3	(K288)	PQELYEKGYVKDV	1	FALSE	FALSE	Q13085	ACACA	Acetyl-CoA carboxylase 1	Q13085	ACACA_HUMAN	645.605	726.968	0.888079	0.035285
GHFEAFGTLTDCVVVVNPQTKR	_GHFEAFGTLTDC[Carbamidomethyl (C)]VVVVNPQTK[GlyGly (K)]R_	3	(C36,K45)	VVNPQTKRSRCFG	0	TRUE	TRUE	Q13151	HNRNPA0	Heterogeneous nuclear ribonucleoprotein A0	Q13151	ROA0_HUMAN	58.2381	38.8747	1.4981	0.00653613
VGQAVDVVGQAGKPK	_VGQAVDVVGQAGK[GlyGly (K)]PK_	3	(K858)	VVGQAGKPKTITG	0	FALSE	FALSE	Q13200	PSMD2	26S proteasome non-ATPase regulatory subunit 2	Q13200;Q59EG8	PSMD2_HUMAN;Q59EG8_HUMAN	316.622	273.327	1.1584	0.0422385
ATQFTGATGAIMTTETTKTAR	_ATQFTGATGAIMTTETTK[GlyGly (K)]TAR_	3	(K746)	MTTETTKTARATG	1	TRUE	TRUE	Q14126	DSG2	Desmoglein-2	Q14126	DSG2_HUMAN	44.6701	52.5645	0.849815	0.0211001
ESINCQLSDPSSTKPGTLLK	_ESINC[Carbamidomethyl (C)]QLSDPSSTK[GlyGly (K)]PGTLLK_	3	(C237,K246)	SDPSSTKPGTLLK	0	TRUE	TRUE	Q14142	TRIM14	Tripartite motif-containing protein 14	Q14142	TRI14_HUMAN	216.893	167.303	1.29641	0.0149547
ALQQVQEKEVR	_ALQQVQEK[GlyGly (K)]EVR_	2	(K891)	LQQVQEKEVRAQK	1	FALSE	FALSE	Q14980	NUMA1	Nuclear mitotic apparatus protein 1	Q14980;Q4LE64	NUMA1_HUMAN;Q4LE64_HUMAN	206.068	178.967	1.15143	0.0361227
SAEAELQSKR	_SAEAELQSK[GlyGly (K)]R_	2	(K1718)	EAELQSKRASFAE	0	FALSE	FALSE	Q15149	PLEC	Plectin	Q15149	PLEC_HUMAN	314.784	272.354	1.15579	0.000122676
VMLGETNPADSKPGTIR	_VMLGETNPADSK[GlyGly (K)]PGTIR_	3	(K125)(K240)	TNPADSKPGTIRG	0	FALSE	FALSE	Q32Q12	NME1-NME2	Nucleoside diphosphate kinase	Q32Q12	Q32Q12_HUMAN	516.874	415	1.24548	0.0263219
GKATISNDGATILK	_GK[GlyGly (K)]ATISNDGATILK_	2	(K55)	IVDGRGKATISND	1	FALSE	FALSE	Q53HV2		T-complex protein 1 subunit eta (Fragment)	Q53HV2;Q99832	Q53HV2_HUMAN;TCPH_HUMAN	342.627	294.69	1.16267	0.00408255
AKHLAAVEER	_AK[GlyGly (K)]HLAAVEER_	2	(K882)	SAATKAKHLAAVE	1	FALSE	FALSE	Q58EY4	SMARCC1	SWI/SNF related, matrix associated, actin dependent regulator of chromatin, subfamily c, member 1	Q58EY4;Q92922	Q58EY4_HUMAN;SMRC1_HUMAN	1119.15	1009.42	1.10871	0.00843329
GVGTQKIIGR	_GVGTQK[GlyGly (K)]IIGR_	2	(K289)	KGVGTQKIIGRVH	1	TRUE	TRUE	Q5TDH0	DDI2	Protein DDI1 homolog 2	Q5TDH0	DDI2_HUMAN	417.048	407.047	1.02457	0.00736765
LGKAHATTSNTVSK	_LGK[GlyGly (K)]AHATTSNTVSK_	3	(K98)	ELSKLGKAHATTS	1	FALSE	FALSE	Q6NZI2	CAVIN1	Caveolae-associated protein 1	Q6NZI2	CAVN1_HUMAN	1598.98	1104.05	1.44829	0.000686649
NTSSHVQELVAQKAR	_NTSSHVQELVAQK[GlyGly (K)]AR_	3	(K583)	QELVAQKARCPLV	1	TRUE	TRUE	Q6PCD5	RFWD3	E3 ubiquitin-protein ligase RFWD3	Q6PCD5	RFWD3_HUMAN	313.095	282.777	1.10722	0.0315061
KTVTYEDPQAVGGLASALDNRK	_K[GlyGly (K)]TVTYEDPQAVGGLASALDNRK_	3	(K400)	SLAEQRKTVTYED	0	FALSE	FALSE	Q6ZVM7	TOM1L2	TOM1-like protein 2	Q6ZVM7	TM1L2_HUMAN	115.25	116.724	0.987376	0.0375282
TFLSKILTSK	_TFLSK[GlyGly (K)]ILTSK_	2	(K74)	PRTFLSKILTSKF	1	TRUE	TRUE	Q8IY22	CMIP	C-Maf-inducing protein	Q8IY22	CMIP_HUMAN	2554.15	3714.31	0.68765	4.66267e-06
TYKEVVVSVPQR	_TYK[GlyGly (K)]EVVVSVPQR_	2	(K1547)	GHLRTYKEVVVSV	1	TRUE	TRUE	Q8TEM1	NUP210	Nuclear pore membrane glycoprotein 210	Q8TEM1	PO210_HUMAN	48.0581	51.5074	0.933032	0.011276
VQKASTEGVAIQGQQGTR	_VQK[GlyGly (K)]ASTEGVAIQGQQGTR_	3	(K69)	QHEKVQKASTEGV	1	TRUE	TRUE	Q92621	NUP205	Nuclear pore complex protein Nup205	Q92621	NU205_HUMAN	258.721	313.477	0.825326	0.0253804
IIFKLPNDSR	_IIFK[GlyGly (K)]LPNDSR_	2	(K367)	SVKIIFKLPNDSR	1	TRUE	TRUE	Q96CS3	FAF2	FAS-associated factor 2	Q96CS3	FAF2_HUMAN	153.17	184.198	0.83155	0.0430997
TAKGDLHYFINGQDQGAACSGLPPGK	_TAK[GlyGly (K)]GDLHYFINGQDQGAAC[Carbamidomethyl (C)]SGLPPGK_	4	(K841,C857)	GMMRTAKGDLHYF	1	FALSE	FALSE	Q96JN8	NEURL4	Neuralized-like protein 4	Q96JN8	NEUL4_HUMAN	961.057	1381.06	0.695882	0.000279639
LLQLLKVQNEDVQR	_LLQLLK[GlyGly (K)]VQNEDVQR_	2	(K405)	KLLQLLKVQNEDV	1	FALSE	FALSE	Q99959	PKP2	Plakophilin-2	Q99959	PKP2_HUMAN	68.2556	86.5693	0.788451	0.0423273
IANLGSCNDSKLEFR	_IANLGSC[Carbamidomethyl (C)]NDSK[GlyGly (K)]LEFR_	3	(C74,K78)	GSCNDSKLEFRSF	1	TRUE	TRUE	Q9HCY8	S100A14	Protein S100-A14	Q9HCY8	S10AE_HUMAN	383.366	533.562	0.718503	0.0221888
LEGALGADTTEDGDEKSLEK	_LEGALGADTTEDGDEK[GlyGly (K)]SLEK_	3	(K1109)	TEDGDEKSLEKQK	1	FALSE	FALSE	Q9NZM1	MYOF	Myoferlin	Q9NZM1	MYOF_HUMAN	218.046	243.151	0.896748	0.0192119
GKDGSNLPILPPQR	_GK[GlyGly (K)]DGSNLPILPPQR_	3	(K1274)	ELILRGKDGSNLP	1	FALSE	FALSE	Q9NZM1	MYOF	Myoferlin	Q9NZM1	MYOF_HUMAN	182.463	153.722	1.18697	0.00671143
KSSHAVELACR	_K[GlyGly (K)]SSHAVELAC[Carbamidomethyl (C)]R_	3	(K56,C65)	VLDILKKSSHAVE	0	FALSE	FALSE	Q9UBB4	ATXN10	Ataxin-10	Q9UBB4	ATX10_HUMAN	141.721	127.101	1.11503	0.00378066
SDPLLIGIPTSENPFKDK	_SDPLLIGIPTSENPFK[GlyGly (K)]DK_	3	(K64)	TSENPFKDKKTCI	1	FALSE	FALSE	Q9UBI6	GNG12	Guanine nucleotide-binding protein G(I)/G(S)/G(O) subunit gamma-12	Q9UBI6	GBG12_HUMAN	95.0024	67.4451	1.40859	0.0282905
EAPHVKNNAIISLR	_EAPHVK[GlyGly (K)]NNAIISLR_	3	(K317)	REAPHVKNNAIIS	1	TRUE	TRUE	Q9ULF5	SLC39A10	Zinc transporter ZIP10	Q9ULF5	S39AA_HUMAN	332.565	298.199	1.11524	0.000483062
IKELASCNPVVLEESK	_IK[GlyGly (K)]ELASC[Carbamidomethyl (C)]NPVVLEESK_	2	(K538,C543)	EVMVRIKELASCN	1	TRUE	TRUE	Q9Y232	CDYL	Chromodomain Y-like protein	Q9Y232	CDYL_HUMAN	70.281	53.5828	1.31163	0.0192284
EVSSSFDHVIKETTR	_EVSSSFDHVIK[GlyGly (K)]ETTR_	3	(K122)	SFDHVIKETTREM	1	FALSE	FALSE	Q9Y6C9	MTCH2	Mitochondrial carrier homolog 2	Q9Y6C9	MTCH2_HUMAN	174.135	224.561	0.775447	0.0374632
IIDDSEITKEDDALWPPPDR	_IIDDSEITK[GlyGly (K)]EDDALWPPPDR_	3	(K73)	DDSEITKEDDALW	1	FALSE	FALSE	A0A023T6R1	FLJ10292	Mago nashi protein	A0A023T6R1;P61326;Q96A72	A0A023T6R1_HUMAN;MGN_HUMAN;MGN2_HUMAN	564.494	290.795	1.94121	0.459897
IGSLIDVNQSKDPEGLR	_IGSLIDVNQSK[GlyGly (K)]DPEGLR_	3	(K116)	IDVNQSKDPEGLR	1	FALSE	FALSE	A0A023T6R1	FLJ10292	Mago nashi protein	A0A023T6R1;P61326;Q96A72	A0A023T6R1_HUMAN;MGN_HUMAN;MGN2_HUMAN	905.357	527.22	1.71723	0.685996
IGSLIDVNQSKDPEGLR	_IGSLIDVNQSK[GlyGly (K)]DPEGLR_	2	(K116)	IDVNQSKDPEGLR	1	FALSE	FALSE	A0A023T6R1	FLJ10292	Mago nashi protein	A0A023T6R1;P61326;Q96A72	A0A023T6R1_HUMAN;MGN_HUMAN;MGN2_HUMAN	59.5384	22.0913	2.69511	0.230471
SVMEELKR	_SVMEELK[GlyGly (K)]R_	2	(K63)	SVMEELKRIIDDS	0	FALSE	FALSE	A0A023T6R1	FLJ10292	Mago nashi protein	A0A023T6R1;P61326;Q96A72	A0A023T6R1_HUMAN;MGN_HUMAN;MGN2_HUMAN	236.305	482.451	0.489801	0.99165
IYSVVKVD	_IYSVVK[GlyGly (K)]VD_	2	(K661)	KIYSVVKVD____	1	TRUE	FALSE	A0A024QYR8	TM9SF2	Transmembrane 9 superfamily member	A0A024QYR8;B3KSG9;Q99805	A0A024QYR8_HUMAN;B3KSG9_HUMAN;TM9S2_HUMAN	88.1697	345.715	0.255036	0.350003
IYSVVKVD	_IYSVVK[GlyGly (K)]VD_	1	(K661)	KIYSVVKVD____	1	TRUE	FALSE	A0A024QYR8	TM9SF2	Transmembrane 9 superfamily member	A0A024QYR8;B3KSG9;Q99805	A0A024QYR8_HUMAN;B3KSG9_HUMAN;TM9S2_HUMAN	39.4425	128.568	0.306784	0.349462
IYTNVKID	_IYTNVK[GlyGly (K)]ID_	2	(K587)	KIYTNVKID____	1	TRUE	FALSE	A0A024QYS2		Transmembrane 9 superfamily member	A0A024QYS2;B4DN13;Q8NCC4;Q8WUB5;Q96JZ5;Q96K55;Q9HD45	A0A024QYS2_HUMAN;B4DN13_HUMAN;Q8NCC4_HUMAN;Q8WUB5_HUMAN;Q96JZ5_HUMAN;Q96K55_HUMAN;TM9S3_HUMAN	98.2649	240.674	0.40829	0.756197
VDKGVVPLAGTDGETTTQGLDGLSER	_VDK[GlyGly (K)]GVVPLAGTDGETTTQGLDGLSER_	3	(K111)	VGIKVDKGVVPLA	1	FALSE	FALSE	A0A024QZ64		Fructose-bisphosphate aldolase	A0A024QZ64;B7Z1N6;B7Z1Y2;B7Z3K9;P09972	A0A024QZ64_HUMAN;B7Z1N6_HUMAN;B7Z1Y2_HUMAN;B7Z3K9_HUMAN;ALDOC_HUMAN	396.435	323.266	1.22634	0.100437
DLKPQNLLIDDKGTIK	_DLKPQNLLIDDK[GlyGly (K)]GTIK_	3	(K139)	NLLIDDKGTIKLA	1	FALSE	FALSE	A0A024QZP7	CDK1	Cyclin dependent kinase 1	A0A024QZP7;P06493;Q5H9N4	A0A024QZP7_HUMAN;CDK1_HUMAN;Q5H9N4_HUMAN	3004.66	1875.87	1.60174	0.315035
EISLLKELR	_EISLLK[GlyGly (K)]ELR_	2	(K56)	REISLLKELRHPN	1	FALSE	FALSE	A0A024QZP7	CDK1	Cyclin dependent kinase 1	A0A024QZP7;P06493;Q5H9N4	A0A024QZP7_HUMAN;CDK1_HUMAN;Q5H9N4_HUMAN	551.544	463.527	1.18989	0.844298
DLKPQNLLIDDK	_DLK[GlyGly (K)]PQNLLIDDK_	2	(K130)	VLHRDLKPQNLLI	0	FALSE	FALSE	A0A024QZP7	CDK1	Cyclin dependent kinase 1	A0A024QZP7;P06493;Q5H9N4	A0A024QZP7_HUMAN;CDK1_HUMAN;Q5H9N4_HUMAN	401.46	171.332	2.34317	0.688655
DLKPQNLLIDDK	_DLK[GlyGly (K)]PQNLLIDDK_	3	(K130)	VLHRDLKPQNLLI	0	FALSE	FALSE	A0A024QZP7	CDK1	Cyclin dependent kinase 1	A0A024QZP7;P06493;Q5H9N4	A0A024QZP7_HUMAN;CDK1_HUMAN;Q5H9N4_HUMAN	13.7725	29.6769	0.464081	0.0562456
KPLFHGDSEIDQLFR	_K[GlyGly (K)]PLFHGDSEIDQLFR_	3	(K201)	AELATKKPLFHGD	0	FALSE	FALSE	A0A024QZP7	CDK1	Cyclin dependent kinase 1	A0A024QZP7;P06493;Q5H9N4	A0A024QZP7_HUMAN;CDK1_HUMAN;Q5H9N4_HUMAN	170.21	284.866	0.597509	0.753889
GTIKLADFGLAR	_GTIK[GlyGly (K)]LADFGLAR_	2	(K143)	DDKGTIKLADFGL	1	FALSE	FALSE	A0A024QZP7	CDK1	Cyclin dependent kinase 1	A0A024QZP7;P06493;Q5H9N4	A0A024QZP7_HUMAN;CDK1_HUMAN;Q5H9N4_HUMAN	186.892	101.146	1.84775	0.104925
MEDYTKIEK	_[Acetyl (Protein N-term)]MEDYTK[GlyGly (K)]IEK_	2	(K6)	_MEDYTKIEKIGE	1	FALSE	FALSE	A0A024QZP7	CDK1	Cyclin dependent kinase 1	A0A024QZP7;P06493;Q5H9N4	A0A024QZP7_HUMAN;CDK1_HUMAN;Q5H9N4_HUMAN	79.6099	51.658	1.5411	0.596806
IEKIGEGTYGVVYK	_IEK[GlyGly (K)]IGEGTYGVVYK_	2	(K9)	DYTKIEKIGEGTY	1	FALSE	FALSE	A0A024QZP7	CDK1	Cyclin dependent kinase 1	A0A024QZP7;P06493;Q5H9N4	A0A024QZP7_HUMAN;CDK1_HUMAN;Q5H9N4_HUMAN	31.3768	34.34	0.913711	0.830353
ALGTPNNEVWPEVESLQDYKNTFPK	_ALGTPNNEVWPEVESLQDYK[GlyGly (K)]NTFPK_	3	(K238)	ESLQDYKNTFPKW	1	TRUE	FALSE	A0A024QZP7	CDK1	Cyclin dependent kinase 1	A0A024QZP7;P06493;Q5H9N4	A0A024QZP7_HUMAN;CDK1_HUMAN;Q5H9N4_HUMAN	72.034	17.4156	4.13617	0.996194
LTFDTTFSPNTGKK	_LTFDTTFSPNTGK[GlyGly (K)]K_	2	(K120)	FSPNTGKKSGKIK	0	FALSE	FALSE	A0A024QZT0	VDAC2	Epididymis secretory sperm binding protein	A0A024QZT0;P45880	A0A024QZT0_HUMAN;VDAC2_HUMAN	297.044	206.897	1.43571	0.838477
LTFDTTFSPNTGKK	_LTFDTTFSPNTGK[GlyGly (K)]K_	3	(K120)	FSPNTGKKSGKIK	0	FALSE	FALSE	A0A024QZT0	VDAC2	Epididymis secretory sperm binding protein	A0A024QZT0;P45880	A0A024QZT0_HUMAN;VDAC2_HUMAN	308.283	174.847	1.76316	0.186268
SINAGGHKVGLALELEA	_SINAGGHK[GlyGly (K)]VGLALELEA_	3	(K285)	INAGGHKVGLALE	1	FALSE	FALSE	A0A024QZT0	VDAC2	Epididymis secretory sperm binding protein	A0A024QZT0;P45880	A0A024QZT0_HUMAN;VDAC2_HUMAN	128.004	183.275	0.698424	0.982547
DIFNKGFGFGLVK	_DIFNK[GlyGly (K)]GFGFGLVK_	2	(K31)	ARDIFNKGFGFGL	1	FALSE	FALSE	A0A024QZT0	VDAC2	Epididymis secretory sperm binding protein	A0A024QZT0;P45880	A0A024QZT0_HUMAN;VDAC2_HUMAN	110.631	120.621	0.917173	0.510136
MKQEPVR	_MK[GlyGly (K)]QEPVR_	2	(K135)	RELAKMKQEPVRS	1	FALSE	FALSE	A0A024R0C8		Epididymis secretory sperm binding protein	A0A024R0C8;E9PQH6;P08134;Q5JR08	A0A024R0C8_HUMAN;E9PQH6_HUMAN;RHOC_HUMAN;Q5JR08_HUMAN	163.492	296.079	0.552193	0.686827
KPLLESGTLGTK	_K[GlyGly (K)]PLLESGTLGTK_	2	(K593)	RCVYYRKPLLESG	0	FALSE	FALSE	A0A024R1A3		E1 ubiquitin-activating enzyme	A0A024R1A3;P22314	A0A024R1A3_HUMAN;UBA1_HUMAN	490.993	485.125	1.0121	0.133119
KPLLESGTLGTK	_K[GlyGly (K)]PLLESGTLGTK_	3	(K593)	RCVYYRKPLLESG	0	FALSE	FALSE	A0A024R1A3		E1 ubiquitin-activating enzyme	A0A024R1A3;P22314	A0A024R1A3_HUMAN;UBA1_HUMAN	440.359	263.913	1.66858	0.157198
GIKLVVADTR	_GIK[GlyGly (K)]LVVADTR_	2	(K185)	CHNRGIKLVVADT	1	FALSE	FALSE	A0A024R1A3		E1 ubiquitin-activating enzyme	A0A024R1A3;P22314	A0A024R1A3_HUMAN;UBA1_HUMAN	482.193	796.513	0.60538	0.380022
QLLHNFPPDQLTSSGAPFWSGPKR	_QLLHNFPPDQLTSSGAPFWSGPK[GlyGly (K)]R_	4	(K746)	PFWSGPKRCPHPL	0	FALSE	FALSE	A0A024R1A3		E1 ubiquitin-activating enzyme	A0A024R1A3;P22314	A0A024R1A3_HUMAN;UBA1_HUMAN	628.99	1058.3	0.59434	0.154576
QPAENVNQYLTDPKFVER	_QPAENVNQYLTDPK[GlyGly (K)]FVER_	3	(K671)	QYLTDPKFVERTL	1	FALSE	FALSE	A0A024R1A3		E1 ubiquitin-activating enzyme	A0A024R1A3;P22314	A0A024R1A3_HUMAN;UBA1_HUMAN	138.423	123.781	1.11829	0.804156
GGIVSQVKVPK	_GGIVSQVK[GlyGly (K)]VPK_	2	(K296)	GIVSQVKVPKKIS	1	TRUE	FALSE	A0A024R1A3		E1 ubiquitin-activating enzyme	A0A024R1A3;P22314	A0A024R1A3_HUMAN;UBA1_HUMAN	61.3371	81.3742	0.753766	0.889078
FVFAAVKDTILQLNLK	_FVFAAVK[GlyGly (K)]DTILQLNLK_	2	(K345)	FVFAAVKDTILQL	1	FALSE	FALSE	A0A024R240		Epididymis secretory sperm binding protein	A0A024R240;G9FP35;P50148	A0A024R240_HUMAN;G9FP35_HUMAN;GNAQ_HUMAN	26.9	96.2563	0.279462	0.968169
FVFAAVKDTILQLNLK	_FVFAAVK[GlyGly (K)]DTILQLNLK_	3	(K345)	FVFAAVKDTILQL	1	FALSE	FALSE	A0A024R240		Epididymis secretory sperm binding protein	A0A024R240;G9FP35;P50148	A0A024R240_HUMAN;G9FP35_HUMAN;GNAQ_HUMAN	29.7709	60.8606	0.489165	0.0868736
SKAEELGLPILGVLR	_SK[GlyGly (K)]AEELGLPILGVLR_	3	(K292)	LLARRSKAEELGL	1	FALSE	FALSE	A0A024R2M6	ACAA1	Acetyl-Coenzyme A acyltransferase 1 (Peroxisomal 3-oxoacyl-Coenzyme A thiolase), isoform CRA_a	A0A024R2M6;B4DEN6;P09110;Q8NCW8	A0A024R2M6_HUMAN;B4DEN6_HUMAN;THIK_HUMAN;Q8NCW8_HUMAN	59.3686	51.6807	1.14876	0.618281
WTPEVKHFCPNVPIILVGNK	_WTPEVK[GlyGly (K)]HFC[Carbamidomethyl (C)]PNVPIILVGNK_	3	(K104,C107)	KWTPEVKHFCPNV	1	FALSE	FALSE	A0A024R324	RHOA	Epididymis secretory sperm binding protein	A0A024R324;B4DKN9;P61586	A0A024R324_HUMAN;B4DKN9_HUMAN;RHOA_HUMAN	164.079	255.848	0.641315	0.627879
WTPEVKHFCPNVPIILVGNK	_WTPEVK[GlyGly (K)]HFC[Carbamidomethyl (C)]PNVPIILVGNK_	4	(K104,C107)	KWTPEVKHFCPNV	1	FALSE	FALSE	A0A024R324	RHOA	Epididymis secretory sperm binding protein	A0A024R324;B4DKN9;P61586	A0A024R324_HUMAN;B4DKN9_HUMAN;RHOA_HUMAN	23.8862	78.0696	0.30596	0.615707
EQWPQCPTIKEIR	_EQWPQC[Carbamidomethyl (C)]PTIK[GlyGly (K)]EIR_	3	(C93,K97)	PQCPTIKEIRDQG	1	FALSE	FALSE	A0A024R374		Cathepsin B	A0A024R374;A0A7I2V440;A0A7I2V668;A0A7P0NGZ6;B4DL49;E9PHZ5;P07858	A0A024R374_HUMAN;A0A7I2V440_HUMAN;A0A7I2V668_HUMAN;A0A7P0NGZ6_HUMAN;B4DL49_HUMAN;E9PHZ5_HUMAN;CATB_HUMAN	77.0692	20.0386	3.84604	0.41566
LKVGLQVVAVK	_LK[GlyGly (K)]VGLQVVAVK_	2	(K292)	LVLNRLKVGLQVV	1	FALSE	FALSE	A0A024R3X4	HSPD1	60 kDa heat shock protein, mitochondrial (Fragment)	A0A024R3X4;P10809	A0A024R3X4_HUMAN;CH60_HUMAN	430.274	150.079	2.86698	0.717541
GIIDPTKVVR	_GIIDPTK[GlyGly (K)]VVR_	2	(K523)	GIIDPTKVVRTAL	1	FALSE	FALSE	A0A024R3X4	HSPD1	60 kDa heat shock protein, mitochondrial (Fragment)	A0A024R3X4;P10809	A0A024R3X4_HUMAN;CH60_HUMAN	62.32	29.7475	2.09497	0.991705
ATDFVVPGPGKVEITYTPSDGTQK	_ATDFVVPGPGK[GlyGly (K)]VEITYTPSDGTQK_	3	(K151)	VVPGPGKVEITYT	1	FALSE	FALSE	A0A024R3Y6	HEL-S-26	Isocitrate dehydrogenase [NADP]	A0A024R3Y6;O75874;Q0QER2;V9HW78	A0A024R3Y6_HUMAN;IDHC_HUMAN;Q0QER2_HUMAN;V9HW78_HUMAN	38.9084	30.1297	1.29136	0.616832
HEVLLISAEQDKR	_HEVLLISAEQDK[GlyGly (K)]R_	3	(K221)	ISAEQDKRAVERL	0	FALSE	FALSE	A0A024R4E5	HDLBP	High density lipoprotein binding protein	A0A024R4E5	A0A024R4E5_HUMAN	108.071	102.702	1.05227	0.071317
VKELQAEQEDR	_VK[GlyGly (K)]ELQAEQEDR_	3	(K1039)	GLLERVKELQAEQ	1	FALSE	FALSE	A0A024R4E5	HDLBP	High density lipoprotein binding protein	A0A024R4E5	A0A024R4E5_HUMAN	42.7035	65.757	0.649413	0.383948
VKELQAEQEDR	_VK[GlyGly (K)]ELQAEQEDR_	2	(K1039)	GLLERVKELQAEQ	1	FALSE	FALSE	A0A024R4E5	HDLBP	High density lipoprotein binding protein	A0A024R4E5	A0A024R4E5_HUMAN	21.6624	33.8757	0.639468	0.910133
GVSKAVEHINK	_GVSK[GlyGly (K)]AVEHINK_	3	(K64)	MGKGVSKAVEHIN	1	FALSE	FALSE	A0A024R4F1	HEL-S-17	phosphopyruvate hydratase	A0A024R4F1;P06733	A0A024R4F1_HUMAN;ENOA_HUMAN	903.176	637.495	1.41676	0.313243
GVSKAVEHINK	_GVSK[GlyGly (K)]AVEHINK_	2	(K64)	MGKGVSKAVEHIN	1	FALSE	FALSE	A0A024R4F1	HEL-S-17	phosphopyruvate hydratase	A0A024R4F1;P06733	A0A024R4F1_HUMAN;ENOA_HUMAN	234.654	167.908	1.39752	0.586409
KLNVTEQEK	_K[GlyGly (K)]LNVTEQEK_	2	(K81)	PALVSKKLNVTEQ	0	FALSE	FALSE	A0A024R4F1	HEL-S-17	phosphopyruvate hydratase	A0A024R4F1;P06733	A0A024R4F1_HUMAN;ENOA_HUMAN	377.656	388.93	0.971015	0.747317
IEEELGSKAK	_IEEELGSK[GlyGly (K)]AK_	2	(K420)	EEELGSKAKFAGR	1	FALSE	FALSE	A0A024R4F1	HEL-S-17	phosphopyruvate hydratase	A0A024R4F1;P06733	A0A024R4F1_HUMAN;ENOA_HUMAN	313.079	254.193	1.23166	0.14164
YGKDATNVGDEGGFAPNILENK	_YGK[GlyGly (K)]DATNVGDEGGFAPNILENK_	3	(K202)	IKEKYGKDATNVG	1	FALSE	FALSE	A0A024R4F1	HEL-S-17	phosphopyruvate hydratase	A0A024R4F1;P06733	A0A024R4F1_HUMAN;ENOA_HUMAN	349.538	244.593	1.42906	0.905567
AVEHINKTIAPALVSK	_AVEHINK[GlyGly (K)]TIAPALVSK_	3	(K71)	AVEHINKTIAPAL	1	FALSE	FALSE	A0A024R4F1	HEL-S-17	phosphopyruvate hydratase	A0A024R4F1;P06733	A0A024R4F1_HUMAN;ENOA_HUMAN	352.14	223.146	1.57807	0.0613887
IGAEVYHNLKNVIK	_IGAEVYHNLK[GlyGly (K)]NVIK_	3	(K193)	EVYHNLKNVIKEK	1	FALSE	FALSE	A0A024R4F1	HEL-S-17	phosphopyruvate hydratase	A0A024R4F1;P06733	A0A024R4F1_HUMAN;ENOA_HUMAN	97.9759	117.044	0.837087	0.514736
FGANAILGVSLAVCKAGAVEK	_FGANAILGVSLAVC[Carbamidomethyl (C)]K[GlyGly (K)]AGAVEK_	2	(C119,K120)	VSLAVCKAGAVEK	1	FALSE	FALSE	A0A024R4F1	HEL-S-17	phosphopyruvate hydratase	A0A024R4F1;P06733	A0A024R4F1_HUMAN;ENOA_HUMAN	9.91051	33.181	0.298681	0.168255
GIEKNLGIGK	_GIEK[GlyGly (K)]NLGIGK_	2	(K301)	GKKGIEKNLGIGK	1	FALSE	FALSE	A0A024R4K3		Malate dehydrogenase	A0A024R4K3;P40926;Q6FHZ0;Q75MT9	A0A024R4K3_HUMAN;MDHM_HUMAN;Q6FHZ0_HUMAN;Q75MT9_HUMAN	139.06	72.9611	1.90595	0.928854
VGQGYPHDPPKVK	_VGQGYPHDPPK[GlyGly (K)]VK_	3	(K92)	YPHDPPKVKCETM	1	FALSE	FALSE	A0A024R4T4	UBE2M	Epididymis secretory sperm binding protein	A0A024R4T4;P61081	A0A024R4T4_HUMAN;UBC12_HUMAN	967.005	832.061	1.16218	0.722585
IQKDINELNLPK	_IQK[GlyGly (K)]DINELNLPK_	3	(K36)	AQLRIQKDINELN	1	TRUE	FALSE	A0A024R4T4	UBE2M	Epididymis secretory sperm binding protein	A0A024R4T4;P61081	A0A024R4T4_HUMAN;UBC12_HUMAN	72.5647	44.3173	1.63739	0.278841
SKLPNTVLGK	_SK[GlyGly (K)]LPNTVLGK_	2	(K489)	KEMVKSKLPNTVL	1	FALSE	FALSE	A0A024R571	EHD1	EH domain containing 1	A0A024R571;B2R5U3;B4DMV9;B4DR44;Q9H4M9	A0A024R571_HUMAN;B2R5U3_HUMAN;B4DMV9_HUMAN;B4DR44_HUMAN;EHD1_HUMAN	358.847	229.115	1.56623	0.342526
LNDLIKR	_LNDLIK[GlyGly (K)]R_	2	(K313)	KLNDLIKRARLAK	0	FALSE	FALSE	A0A024R571	EHD1	EH domain containing 1	A0A024R571;B2R5U3;B4DMV9;B4DR44;Q9H4M9	A0A024R571_HUMAN;B2R5U3_HUMAN;B4DMV9_HUMAN;B4DR44_HUMAN;EHD1_HUMAN	484.357	431.014	1.12376	0.927747
TKGVDEVTIVNILTNR	_TK[GlyGly (K)]GVDEVTIVNILTNR_	3	(K49)	ETAIKTKGVDEVT	1	FALSE	FALSE	A0A024R5Z7	ANXA2	Annexin	A0A024R5Z7;P07355	A0A024R5Z7_HUMAN;ANXA2_HUMAN	4907.71	3895.84	1.25973	0.312719
TKGVDEVTIVNILTNR	_TK[GlyGly (K)]GVDEVTIVNILTNR_	2	(K49)	ETAIKTKGVDEVT	1	FALSE	FALSE	A0A024R5Z7	ANXA2	Annexin	A0A024R5Z7;P07355	A0A024R5Z7_HUMAN;ANXA2_HUMAN	380.696	414.921	0.917516	0.180354
DLYDAGVKR	_DLYDAGVK[GlyGly (K)]R_	2	(K204)	LYDAGVKRKGTDV	0	FALSE	FALSE	A0A024R5Z7	ANXA2	Annexin	A0A024R5Z7;P07355	A0A024R5Z7_HUMAN;ANXA2_HUMAN	1869.56	694.806	2.69077	0.646202
TDLEKDIISDTSGDFR	_TDLEK[GlyGly (K)]DIISDTSGDFR_	3	(K157)	YKTDLEKDIISDT	1	FALSE	FALSE	A0A024R5Z7	ANXA2	Annexin	A0A024R5Z7;P07355	A0A024R5Z7_HUMAN;ANXA2_HUMAN	1319.41	757.554	1.74167	0.446916
TDLEKDIISDTSGDFR	_TDLEK[GlyGly (K)]DIISDTSGDFR_	2	(K157)	YKTDLEKDIISDT	1	FALSE	FALSE	A0A024R5Z7	ANXA2	Annexin	A0A024R5Z7;P07355	A0A024R5Z7_HUMAN;ANXA2_HUMAN	592.251	345.416	1.7146	0.574214
DALNIETAIKTK	_DALNIETAIK[GlyGly (K)]TK_	2	(K47)	NIETAIKTKGVDE	1	FALSE	FALSE	A0A024R5Z7	ANXA2	Annexin	A0A024R5Z7;P07355	A0A024R5Z7_HUMAN;ANXA2_HUMAN	1870.17	729.006	2.56538	0.535823
VYKEMYK	_VYK[GlyGly (K)]EMYK_	2	(K148)	EINRVYKEMYKTD	1	FALSE	FALSE	A0A024R5Z7	ANXA2	Annexin	A0A024R5Z7;P07355	A0A024R5Z7_HUMAN;ANXA2_HUMAN	1341.74	1814.49	0.739461	0.154995
SVPHLQKVFDR	_SVPHLQK[GlyGly (K)]VFDR_	3	(K227)	SVPHLQKVFDRYK	1	FALSE	FALSE	A0A024R5Z7	ANXA2	Annexin	A0A024R5Z7;P07355	A0A024R5Z7_HUMAN;ANXA2_HUMAN	618.305	808.763	0.764507	0.988089
SVPHLQKVFDR	_SVPHLQK[GlyGly (K)]VFDR_	2	(K227)	SVPHLQKVFDRYK	1	FALSE	FALSE	A0A024R5Z7	ANXA2	Annexin	A0A024R5Z7;P07355	A0A024R5Z7_HUMAN;ANXA2_HUMAN	434.299	485.916	0.893773	0.448103
KELASALK	_K[GlyGly (K)]ELASALK_	2	(K81)	YQRRTKKELASAL	0	FALSE	FALSE	A0A024R5Z7	ANXA2	Annexin	A0A024R5Z7;P07355	A0A024R5Z7_HUMAN;ANXA2_HUMAN	1355.28	1132.75	1.19646	0.783489
SLYYYIQQDTKGDYQK	_SLYYYIQQDTK[GlyGly (K)]GDYQK_	3	(K324)	YIQQDTKGDYQKA	1	FALSE	FALSE	A0A024R5Z7	ANXA2	Annexin	A0A024R5Z7;P07355	A0A024R5Z7_HUMAN;ANXA2_HUMAN	331.32	496.55	0.667244	0.98846
SLYYYIQQDTKGDYQK	_SLYYYIQQDTK[GlyGly (K)]GDYQK_	2	(K324)	YIQQDTKGDYQKA	1	FALSE	FALSE	A0A024R5Z7	ANXA2	Annexin	A0A024R5Z7;P07355	A0A024R5Z7_HUMAN;ANXA2_HUMAN	24.5031	25.8137	0.949229	0.850995
GDYQKALLYLCGGDD	_GDYQK[GlyGly (K)]ALLYLC[Carbamidomethyl (C)]GGDD_	2	(K329,C335)	TKGDYQKALLYLC	1	FALSE	FALSE	A0A024R5Z7	ANXA2	Annexin	A0A024R5Z7;P07355	A0A024R5Z7_HUMAN;ANXA2_HUMAN	616.218	147.773	4.17004	0.412395
TDLEKDIISDTSGDFRK	_TDLEK[GlyGly (K)]DIISDTSGDFRK_	3	(K157)	YKTDLEKDIISDT	1	FALSE	FALSE	A0A024R5Z7	ANXA2	Annexin	A0A024R5Z7;P07355	A0A024R5Z7_HUMAN;ANXA2_HUMAN	141.776	155.767	0.91018	0.392144
GDLENAFLNLVQCIQNKPLYFADR	_GDLENAFLNLVQC[Carbamidomethyl (C)]IQNK[GlyGly (K)]PLYFADR_	3	(C262,K266)	VQCIQNKPLYFAD	0	FALSE	FALSE	A0A024R5Z7	ANXA2	Annexin	A0A024R5Z7;P07355	A0A024R5Z7_HUMAN;ANXA2_HUMAN	67.5479	337.021	0.200427	0.316467
SALSGHLETVILGLLKTPAQYDASELK	_SALSGHLETVILGLLK[GlyGly (K)]TPAQYDASELK_	3	(K104)	VILGLLKTPAQYD	1	FALSE	FALSE	A0A024R5Z7	ANXA2	Annexin	A0A024R5Z7;P07355	A0A024R5Z7_HUMAN;ANXA2_HUMAN	316.114	246.132	1.28433	0.297379
ASMKGLGTDEDSLIEIICSR	_ASMK[GlyGly (K)]GLGTDEDSLIEIIC[Carbamidomethyl (C)]SR_	3	(K119,C133)	ELKASMKGLGTDE	1	FALSE	FALSE	A0A024R5Z7	ANXA2	Annexin	A0A024R5Z7;P07355	A0A024R5Z7_HUMAN;ANXA2_HUMAN	667.262	136.727	4.88024	0.0896795
STVHEILCKLSLEGDHSTPPSAYGSVK	_[Acetyl (Protein N-term)]STVHEILC[Carbamidomethyl (C)]K[GlyGly (K)]LSLEGDHSTPPSAYGSVK_	4	(C9,K10)	VHEILCKLSLEGD	1	FALSE	FALSE	A0A024R5Z7	ANXA2	Annexin	A0A024R5Z7;P07355	A0A024R5Z7_HUMAN;ANXA2_HUMAN	75.9351	527.371	0.143988	0.705064
AYTNFDAERDALNIETAIKTK	_AYTNFDAERDALNIETAIK[GlyGly (K)]TK_	3	(K47)	NIETAIKTKGVDE	2	FALSE	FALSE	A0A024R5Z7	ANXA2	Annexin	A0A024R5Z7;P07355	A0A024R5Z7_HUMAN;ANXA2_HUMAN	47.3	91.2299	0.51847	0.979741
ESEVKALCAK	_ESEVK[GlyGly (K)]ALC[Carbamidomethyl (C)]AK_	2	(K26,C29)	IKESEVKALCAKA	1	FALSE	FALSE	A0A024R625	PPP4C	Serine/threonine-protein phosphatase	A0A024R625;H3BTA2;H3BV22;P60510;Q5U086	A0A024R625_HUMAN;H3BTA2_HUMAN;H3BV22_HUMAN;PP4C_HUMAN;Q5U086_HUMAN	619.423	346.551	1.78739	0.399705
LFIQKEEQLQQILK	_LFIQK[GlyGly (K)]EEQLQQILK_	3	(K167)	RRLFIQKEEQLQQ	1	TRUE	FALSE	A0A024R688	MNAT1	CDK-activating kinase assembly factor MAT1 (Fragment)	A0A024R688;H0YJ92;H0YJF2;P51948	A0A024R688_HUMAN;H0YJ92_HUMAN;H0YJF2_HUMAN;MAT1_HUMAN	193.039	91.2122	2.11637	0.20997
LFIQKEEQLQQILK	_LFIQK[GlyGly (K)]EEQLQQILK_	2	(K167)	RRLFIQKEEQLQQ	1	TRUE	FALSE	A0A024R688	MNAT1	CDK-activating kinase assembly factor MAT1 (Fragment)	A0A024R688;H0YJ92;H0YJF2;P51948	A0A024R688_HUMAN;H0YJ92_HUMAN;H0YJF2_HUMAN;MAT1_HUMAN	19.0244	10.0615	1.8908	0.615337
VQEKCQLEINFNTLQTK	_VQEK[GlyGly (K)]C[Carbamidomethyl (C)]QLEINFNTLQTK_	3	(K331,C332)	PPKVQEKCQLEIN	1	FALSE	FALSE	A0A024R694	ACTN1	Actinin, alpha 1, isoform CRA_a	A0A024R694;A0A804HII9;A0A804HK61;A0A804HLD0;P12814	A0A024R694_HUMAN;A0A804HII9_HUMAN;A0A804HK61_HUMAN;A0A804HLD0_HUMAN;ACTN1_HUMAN	3583.91	1558.12	2.30015	0.297382
VQEKCQLEINFNTLQTK	_VQEK[GlyGly (K)]C[Carbamidomethyl (C)]QLEINFNTLQTK_	2	(K331,C332)	PPKVQEKCQLEIN	1	FALSE	FALSE	A0A024R694	ACTN1	Actinin, alpha 1, isoform CRA_a	A0A024R694;A0A804HII9;A0A804HK61;A0A804HLD0;P12814	A0A024R694_HUMAN;A0A804HII9_HUMAN;A0A804HK61_HUMAN;A0A804HLD0_HUMAN;ACTN1_HUMAN	31.2243	49.0865	0.636107	0.979924
QKASIHEAWTDGK	_QK[GlyGly (K)]ASIHEAWTDGK_	3	(K402)	AEKFRQKASIHEA	1	FALSE	FALSE	A0A024R694	ACTN1	Actinin, alpha 1, isoform CRA_a	A0A024R694;A0A804HII9;A0A804HK61;A0A804HLD0;P12814	A0A024R694_HUMAN;A0A804HII9_HUMAN;A0A804HK61_HUMAN;A0A804HLD0_HUMAN;ACTN1_HUMAN	1170.56	925.169	1.26524	0.923081
QKASIHEAWTDGK	_QK[GlyGly (K)]ASIHEAWTDGK_	2	(K402)	AEKFRQKASIHEA	1	FALSE	FALSE	A0A024R694	ACTN1	Actinin, alpha 1, isoform CRA_a	A0A024R694;A0A804HII9;A0A804HK61;A0A804HLD0;P12814	A0A024R694_HUMAN;A0A804HII9_HUMAN;A0A804HK61_HUMAN;A0A804HLD0_HUMAN;ACTN1_HUMAN	46.5209	44.2023	1.05246	0.307232
LDHLAEKFR	_LDHLAEK[GlyGly (K)]FR_	2	(K398)	LDHLAEKFRQKAS	1	FALSE	FALSE	A0A024R694	ACTN1	Actinin, alpha 1, isoform CRA_a	A0A024R694;A0A804HII9;A0A804HK61;A0A804HLD0;P12814	A0A024R694_HUMAN;A0A804HII9_HUMAN;A0A804HK61_HUMAN;A0A804HLD0_HUMAN;ACTN1_HUMAN	118.747	264.523	0.44891	0.367767
DLLLDPAWEKQQR	_DLLLDPAWEK[GlyGly (K)]QQR_	2	(K31)	LDPAWEKQQRKTF	1	FALSE	FALSE	A0A024R694	ACTN1	Actinin, alpha 1, isoform CRA_a	A0A024R694;A0A804HII9;A0A804HK61;A0A804HLD0;P12814	A0A024R694_HUMAN;A0A804HII9_HUMAN;A0A804HK61_HUMAN;A0A804HLD0_HUMAN;ACTN1_HUMAN	228.199	65.1325	3.5036	0.240386
KDDPLTNLNTAFDVAEK	_K[GlyGly (K)]DDPLTNLNTAFDVAEK_	3	(K198)	DYGKLRKDDPLTN	0	FALSE	FALSE	A0A024R694	ACTN1	Actinin, alpha 1, isoform CRA_a	A0A024R694;A0A804HII9;A0A804HK61;A0A804HLD0;P12814	A0A024R694_HUMAN;A0A804HII9_HUMAN;A0A804HK61_HUMAN;A0A804HLD0_HUMAN;ACTN1_HUMAN	69.6703	12.242	5.69111	0.733446
ILTKQLFEIDSVDTEGK	_ILTK[GlyGly (K)]QLFEIDSVDTEGK_	3	(K48)	LERILTKQLFEID	1	TRUE	FALSE	A0A024R6M6	BAG5	BCL2-associated athanogene 5	A0A024R6M6;A8K5J7;Q9UL15	A0A024R6M6_HUMAN;A8K5J7_HUMAN;BAG5_HUMAN	212.195	119.296	1.77873	0.451694
GGPSPLKSNSDSAR	_GGPSPLK[GlyGly (K)]SNSDSAR_	3	(K673)	GGPSPLKSNSDSA	1	TRUE	FALSE	A0A024R6U7	GPR56	Adhesion G-protein coupled receptor G1 (Fragment)	A0A024R6U7;A0A0S2Z517;A0A5F9ZH94;B3KQN7;B3KQV4;B4DM06;Q9Y653	A0A024R6U7_HUMAN;A0A0S2Z517_HUMAN;A0A5F9ZH94_HUMAN;B3KQN7_HUMAN;B3KQV4_HUMAN;B4DM06_HUMAN;AGRG1_HUMAN	280.739	815.026	0.344454	0.386233
GGPSPLKSNSDSAR	_GGPSPLK[GlyGly (K)]SNSDSAR_	2	(K673)	GGPSPLKSNSDSA	1	TRUE	FALSE	A0A024R6U7	GPR56	Adhesion G-protein coupled receptor G1 (Fragment)	A0A024R6U7;A0A0S2Z517;A0A5F9ZH94;B3KQN7;B3KQV4;B4DM06;Q9Y653	A0A024R6U7_HUMAN;A0A0S2Z517_HUMAN;A0A5F9ZH94_HUMAN;B3KQN7_HUMAN;B3KQV4_HUMAN;B4DM06_HUMAN;AGRG1_HUMAN	68.8989	308.436	0.223381	0.826544
ENPSATLEDLEKPGVDEEPQHVLLR	_ENPSATLEDLEK[GlyGly (K)]PGVDEEPQHVLLR_	4	(K282)	TLEDLEKPGVDEE	0	FALSE	FALSE	A0A024R7L5	UPF1	UPF1	A0A024R7L5;A0A994J4L7;Q92900	A0A024R7L5_HUMAN;A0A994J4L7_HUMAN;RENT1_HUMAN	230.427	124.79	1.84652	0.993329
ENPSATLEDLEKPGVDEEPQHVLLR	_ENPSATLEDLEK[GlyGly (K)]PGVDEEPQHVLLR_	3	(K282)	TLEDLEKPGVDEE	0	FALSE	FALSE	A0A024R7L5	UPF1	UPF1	A0A024R7L5;A0A994J4L7;Q92900	A0A024R7L5_HUMAN;A0A994J4L7_HUMAN;RENT1_HUMAN	68.5785	80.4391	0.852552	0.343027
YKGDLAPLWK	_YK[GlyGly (K)]GDLAPLWK_	2	(K367)	EICLRYKGDLAPL	1	FALSE	FALSE	A0A024R7L5	UPF1	UPF1	A0A024R7L5;A0A994J4L7;Q92900	A0A024R7L5_HUMAN;A0A994J4L7_HUMAN;RENT1_HUMAN	219.977	224.307	0.980694	0.68406
DETGELSSADEKR	_DETGELSSADEK[GlyGly (K)]R_	2	(K593)	LSSADEKRYRALK	0	TRUE	FALSE	A0A024R7L5	UPF1	UPF1	A0A024R7L5;A0A994J4L7;Q92900	A0A024R7L5_HUMAN;A0A994J4L7_HUMAN;RENT1_HUMAN	44.6474	42.0061	1.06288	0.367274
DKLFNQINIS	_DK[GlyGly (K)]LFNQINIS_	2	(K326)	SQVIKDKLFNQIN	1	TRUE	FALSE	A0A024R7W9	COPS5	COP9 constitutive photomorphogenic homolog subunit 5 (Arabidopsis), isoform CRA_a	A0A024R7W9;Q92905	A0A024R7W9_HUMAN;CSN5_HUMAN	291.464	117.858	2.473	0.59165
DFTILQKK	_DFTILQK[GlyGly (K)]K_	2	(K173)	DFTILQKKHLQQE	0	FALSE	FALSE	A0A024R8A5		Testis tissue sperm-binding protein Li 51e	A0A024R8A5;A0A8J8YVX4;A0A8J8Z1C3;B3KSD5;B4DX03;B4DX85;Q5BJF6	A0A024R8A5_HUMAN;A0A8J8YVX4_HUMAN;A0A8J8Z1C3_HUMAN;B3KSD5_HUMAN;B4DX03_HUMAN;B4DX85_HUMAN;ODFP2_HUMAN	2708.67	1000.95	2.7061	0.264136
ELLLQKLSTFEETNR	_ELLLQK[GlyGly (K)]LSTFEETNR_	3	(K235)	KELLLQKLSTFEE	1	FALSE	FALSE	A0A024R8A5		Testis tissue sperm-binding protein Li 51e	A0A024R8A5;A0A8J8YVX4;A0A8J8Z1C3;B3KSD5;B4DX03;B4DX85;Q5BJF6	A0A024R8A5_HUMAN;A0A8J8YVX4_HUMAN;A0A8J8Z1C3_HUMAN;B3KSD5_HUMAN;B4DX03_HUMAN;B4DX85_HUMAN;ODFP2_HUMAN	478.92	134.939	3.54916	0.59291
ELLLQKLSTFEETNR	_ELLLQK[GlyGly (K)]LSTFEETNR_	2	(K235)	KELLLQKLSTFEE	1	FALSE	FALSE	A0A024R8A5		Testis tissue sperm-binding protein Li 51e	A0A024R8A5;A0A8J8YVX4;A0A8J8Z1C3;B3KSD5;B4DX03;B4DX85;Q5BJF6	A0A024R8A5_HUMAN;A0A8J8YVX4_HUMAN;A0A8J8Z1C3_HUMAN;B3KSD5_HUMAN;B4DX03_HUMAN;B4DX85_HUMAN;ODFP2_HUMAN	243.693	79.2685	3.07428	0.406267
AQAKTASELSK	_AQAK[GlyGly (K)]TASELSK_	2	(K309)	CEKAQAKTASELS	1	FALSE	FALSE	A0A024R8A5		Testis tissue sperm-binding protein Li 51e	A0A024R8A5;A0A8J8YVX4;A0A8J8Z1C3;B3KSD5;B4DX03;B4DX85;Q5BJF6	A0A024R8A5_HUMAN;A0A8J8YVX4_HUMAN;A0A8J8Z1C3_HUMAN;B3KSD5_HUMAN;B4DX03_HUMAN;B4DX85_HUMAN;ODFP2_HUMAN	164.018	50.2936	3.26121	0.840512
TEKQMTCTDINTLTR	_TEK[GlyGly (K)]QMTC[Carbamidomethyl (C)]TDINTLTR_	3	(K215,C219)	GKLKTEKQMTCTD	1	FALSE	FALSE	A0A024R8A5		Testis tissue sperm-binding protein Li 51e	A0A024R8A5;A0A8J8YVX4;A0A8J8Z1C3;B3KSD5;B4DX03;B4DX85;Q5BJF6	A0A024R8A5_HUMAN;A0A8J8YVX4_HUMAN;A0A8J8Z1C3_HUMAN;B3KSD5_HUMAN;B4DX03_HUMAN;B4DX85_HUMAN;ODFP2_HUMAN	58.0438	40.7925	1.4229	0.522097
LHAATSKNNNLAVTSK	_LHAATSK[GlyGly (K)]NNNLAVTSK_	3	(K28)	LHAATSKNNNLAV	1	TRUE	FALSE	A0A024R9I0	ATP6V1C1	V-type proton ATPase subunit C	A0A024R9I0;P21283	A0A024R9I0_HUMAN;VATC1_HUMAN	84.72	20.5572	4.12118	0.627207
VEPITKHIGLVYSGMGPDYR	_VEPITK[GlyGly (K)]HIGLVYSGMGPDYR_	4	(K70)	KVEPITKHIGLVY	1	TRUE	FALSE	A0A024RA52	PSMA2	Proteasome subunit alpha type	A0A024RA52;A0A7I2V2H3;P25787;Q53GF5	A0A024RA52_HUMAN;A0A7I2V2H3_HUMAN;PSA2_HUMAN;Q53GF5_HUMAN	88.7986	187.612	0.47331	0.0898048
VEPITKHIGLVYSGMGPDYR	_VEPITK[GlyGly (K)]HIGLVYSGMGPDYR_	3	(K70)	KVEPITKHIGLVY	1	TRUE	FALSE	A0A024RA52	PSMA2	Proteasome subunit alpha type	A0A024RA52;A0A7I2V2H3;P25787;Q53GF5	A0A024RA52_HUMAN;A0A7I2V2H3_HUMAN;PSA2_HUMAN;Q53GF5_HUMAN	139.99	169.374	0.826515	0.62169
SVHKVEPITK	_SVHK[GlyGly (K)]VEPITK_	2	(K64)	DERSVHKVEPITK	1	TRUE	FALSE	A0A024RA52	PSMA2	Proteasome subunit alpha type	A0A024RA52;A0A7I2V2H3;P25787;Q53GF5	A0A024RA52_HUMAN;A0A7I2V2H3_HUMAN;PSA2_HUMAN;Q53GF5_HUMAN	40.919	31.6031	1.29478	0.606438
LVQIEYALAAVAGGAPSVGIKAANGVVLATEK	_LVQIEYALAAVAGGAPSVGIK[GlyGly (K)]AANGVVLATEK_	3	(K39)	APSVGIKAANGVV	1	TRUE	FALSE	A0A024RA52	PSMA2	Proteasome subunit alpha type	A0A024RA52;A0A7I2V2H3;P25787;Q53GF5	A0A024RA52_HUMAN;A0A7I2V2H3_HUMAN;PSA2_HUMAN;Q53GF5_HUMAN	31.0683	28.5279	1.08905	0.891715
EVPKQQAAYR	_EVPK[GlyGly (K)]QQAAYR_	2	(K124)	GRKEVPKQQAAYR	1	TRUE	FALSE	A0A024RAC5	RCC2	Epididymis secretory sperm binding protein	A0A024RAC5;Q9P258	A0A024RAC5_HUMAN;RCC2_HUMAN	268.339	202.75	1.3235	0.573471
AYINKVEELK	_AYINK[GlyGly (K)]VEELK_	2	(K94)	MKAYINKVEELKK	1	TRUE	FALSE	A0A024RAF2		Epididymis secretory sperm binding protein	A0A024RAF2;B8ZWD1;B8ZWD8;B8ZWD9;P07108	A0A024RAF2_HUMAN;B8ZWD1_HUMAN;B8ZWD8_HUMAN;B8ZWD9_HUMAN;ACBP_HUMAN	265.331	214.599	1.2364	0.443202
GGGGYGGSGDGYNGFGNDGSNFGGGGSYNDFGNYNNQSSNFGPMKGGNFGGR	_GGGGYGGSGDGYNGFGNDGSNFGGGGSYNDFGNYNNQSSNFGPMK[GlyGly (K)]GGNFGGR_	5	(K277)	SNFGPMKGGNFGG	1	FALSE	FALSE	A0A024RB53		Epididymis secretory sperm binding protein	A0A024RB53;A0A7I2V3R8	A0A024RB53_HUMAN;A0A7I2V3R8_HUMAN	5169.5	8359.35	0.618409	0.605988
SESPKEPEQLR	_SESPK[GlyGly (K)]EPEQLR_	2	(K8)	SKSESPKEPEQLR	1	FALSE	FALSE	A0A024RB53		Epididymis secretory sperm binding protein	A0A024RB53;A0A7I2V3R8	A0A024RB53_HUMAN;A0A7I2V3R8_HUMAN	64.0812	54.4261	1.1774	0.9066
SWQKIQEPNTFPAILR	_SWQK[GlyGly (K)]IQEPNTFPAILR_	3	(K125)	SSKSWQKIQEPNT	1	TRUE	FALSE	A0A024RBC5	GNS	N-acetylglucosamine-6-sulfatase (Fragment)	A0A024RBC5;A8K6V6;B4DTT0;B4E284;F5H4C6;F6S8M0;H7C3P4;P15586;Q7Z3X3	A0A024RBC5_HUMAN;A8K6V6_HUMAN;B4DTT0_HUMAN;B4E284_HUMAN;F5H4C6_HUMAN;F6S8M0_HUMAN;H7C3P4_HUMAN;GNS_HUMAN;Q7Z3X3_HUMAN	64.9743	44.4934	1.46031	0.854037
EHIAASVSIPSEKQR	_EHIAASVSIPSEK[GlyGly (K)]QR_	3	(K56)	VSIPSEKQRLIYQ	1	TRUE	FALSE	A0A024RCM4	BAG6	Large proline-rich protein BAG6	A0A024RCM4;A0A0G2JJM1;A0A0G2JJR8;A0A0G2JK23;A0A0G2JL47;A0A1B0GX79;A0A1U9X7A6;A0A1U9X7A9;A0A7I2V3H1;A0A7I2V508;A0A7P0MQS5;F6S6P2;F6TC96;F6U1F2;F6U341;F6UR09;F6VEM6;F6WML8;F6X9W3;F6XTU0;P46379;X6REW1	A0A024RCM4_HUMAN;A0A0G2JJM1_HUMAN;A0A0G2JJR8_HUMAN;A0A0G2JK23_HUMAN;A0A0G2JL47_HUMAN;A0A1B0GX79_HUMAN;A0A1U9X7A6_HUMAN;A0A1U9X7A9_HUMAN;A0A7I2V3H1_HUMAN;A0A7I2V508_HUMAN;A0A7P0MQS5_HUMAN;F6S6P2_HUMAN;F6TC96_HUMAN;F6U1F2_HUMAN;F6U341_HUMAN;F6UR09_HUMAN;F6VEM6_HUMAN;F6WML8_HUMAN;F6X9W3_HUMAN;F6XTU0_HUMAN;BAG6_HUMAN;X6REW1_HUMAN	2637.66	1648.9	1.59965	0.950458
EHIAASVSIPSEKQR	_EHIAASVSIPSEK[GlyGly (K)]QR_	2	(K56)	VSIPSEKQRLIYQ	1	TRUE	FALSE	A0A024RCM4	BAG6	Large proline-rich protein BAG6	A0A024RCM4;A0A0G2JJM1;A0A0G2JJR8;A0A0G2JK23;A0A0G2JL47;A0A1B0GX79;A0A1U9X7A6;A0A1U9X7A9;A0A7I2V3H1;A0A7I2V508;A0A7P0MQS5;F6S6P2;F6TC96;F6U1F2;F6U341;F6UR09;F6VEM6;F6WML8;F6X9W3;F6XTU0;P46379;X6REW1	A0A024RCM4_HUMAN;A0A0G2JJM1_HUMAN;A0A0G2JJR8_HUMAN;A0A0G2JK23_HUMAN;A0A0G2JL47_HUMAN;A0A1B0GX79_HUMAN;A0A1U9X7A6_HUMAN;A0A1U9X7A9_HUMAN;A0A7I2V3H1_HUMAN;A0A7I2V508_HUMAN;A0A7P0MQS5_HUMAN;F6S6P2_HUMAN;F6TC96_HUMAN;F6U1F2_HUMAN;F6U341_HUMAN;F6UR09_HUMAN;F6VEM6_HUMAN;F6WML8_HUMAN;F6X9W3_HUMAN;F6XTU0_HUMAN;BAG6_HUMAN;X6REW1_HUMAN	40.9222	68.6893	0.595758	0.717874
LQEYNVGGKVIHLVER	_LQEYNVGGK[GlyGly (K)]VIHLVER_	3	(K80)	EYNVGGKVIHLVE	1	TRUE	FALSE	A0A024RCM4	BAG6	Large proline-rich protein BAG6	A0A024RCM4;A0A0G2JJM1;A0A0G2JJR8;A0A0G2JK23;A0A0G2JL47;A0A1B0GX79;A0A1U9X7A6;A0A1U9X7A9;A0A7I2V3H1;A0A7I2V508;A0A7P0MQS5;F6S6P2;F6TC96;F6U1F2;F6U341;F6UR09;F6VEM6;F6WML8;F6X9W3;F6XTU0;P46379;X6REW1	A0A024RCM4_HUMAN;A0A0G2JJM1_HUMAN;A0A0G2JJR8_HUMAN;A0A0G2JK23_HUMAN;A0A0G2JL47_HUMAN;A0A1B0GX79_HUMAN;A0A1U9X7A6_HUMAN;A0A1U9X7A9_HUMAN;A0A7I2V3H1_HUMAN;A0A7I2V508_HUMAN;A0A7P0MQS5_HUMAN;F6S6P2_HUMAN;F6TC96_HUMAN;F6U1F2_HUMAN;F6U341_HUMAN;F6UR09_HUMAN;F6VEM6_HUMAN;F6WML8_HUMAN;F6X9W3_HUMAN;F6XTU0_HUMAN;BAG6_HUMAN;X6REW1_HUMAN	152.998	201.478	0.759376	0.137452
IYHQLKK	_IYHQLK[GlyGly (K)]K_	2	(K432)	RIYHQLKKLGSSL	0	TRUE	FALSE	A0A024RCN6		Valine--tRNA ligase	A0A024RCN6;A0A140T936;A0A1U9X9A1;A0A1U9X9A3;A0A1U9X9C1;A0A1U9X9C4;A0A1U9X9C7;A0A1U9X9C8;A0A1U9X9D5;P26640	A0A024RCN6_HUMAN;A0A140T936_HUMAN;A0A1U9X9A1_HUMAN;A0A1U9X9A3_HUMAN;A0A1U9X9C1_HUMAN;A0A1U9X9C4_HUMAN;A0A1U9X9C7_HUMAN;A0A1U9X9C8_HUMAN;A0A1U9X9D5_HUMAN;SYVC_HUMAN	99.1216	228.383	0.434014	0.732202
NKEGDTAWDLTPER	_NK[GlyGly (K)]EGDTAWDLTPER_	3	(K882)	NPELRNKEGDTAW	1	FALSE	FALSE	A0A024RCN9		EHMT2	A0A024RCN9;A0A0G2JIR1;A0A0G2JIS2;A0A0G2JK64;A0A0G2JRN8;A0A0G2JRR0;A0A1U9X7P8;A2ABF8;A2ABF9;B7Z852;Q59FM7;Q96KQ7	A0A024RCN9_HUMAN;A0A0G2JIR1_HUMAN;A0A0G2JIS2_HUMAN;A0A0G2JK64_HUMAN;A0A0G2JRN8_HUMAN;A0A0G2JRR0_HUMAN;A0A1U9X7P8_HUMAN;A2ABF8_HUMAN;A2ABF9_HUMAN;B7Z852_HUMAN;Q59FM7_HUMAN;EHMT2_HUMAN	13.2493	34.4652	0.384426	0.736923
SKYFTCQCGSEK	_SK[GlyGly (K)]YFTC[Carbamidomethyl (C)]QC[Carbamidomethyl (C)]GSEK_	3	(K1164,C1168,C1170)	FWDIKSKYFTCQC	1	TRUE	FALSE	A0A024RCN9		EHMT2	A0A024RCN9;A0A0G2JIR1;A0A0G2JIS2;A0A0G2JK64;A0A0G2JRN8;A0A0G2JRR0;A0A1U9X7P8;A2ABF8;A2ABF9;B7Z852;Q59FM7;Q96KQ7	A0A024RCN9_HUMAN;A0A0G2JIR1_HUMAN;A0A0G2JIS2_HUMAN;A0A0G2JK64_HUMAN;A0A0G2JRN8_HUMAN;A0A0G2JRR0_HUMAN;A0A1U9X7P8_HUMAN;A2ABF8_HUMAN;A2ABF9_HUMAN;B7Z852_HUMAN;Q59FM7_HUMAN;EHMT2_HUMAN	29.9839	43.473	0.689713	0.674559
GEADILAALKK	_GEADILAALK[GlyGly (K)]K_	2	(K179)	DILAALKKLQDQR	0	TRUE	FALSE	A0A024RCP3		TRIM26	A0A024RCP3;A0A0G2JIW2;A0A1U9X8P6;A0A1U9X8Q1;A2AE48;Q12899	A0A024RCP3_HUMAN;A0A0G2JIW2_HUMAN;A0A1U9X8P6_HUMAN;A0A1U9X8Q1_HUMAN;A2AE48_HUMAN;TRI26_HUMAN	265.858	174.688	1.52191	0.569764
ILRPDATKNAR	_ILRPDATK[GlyGly (K)]NAR_	3	(K626)	LRPDATKNARNDF	1	FALSE	FALSE	A0A024RCQ1		receptor protein-tyrosine kinase	A0A024RCQ1;A0A1U9X7K3;A0A1U9X7L5;A0A1U9X7M1;Q08345	A0A024RCQ1_HUMAN;A0A1U9X7K3_HUMAN;A0A1U9X7L5_HUMAN;A0A1U9X7M1_HUMAN;DDR1_HUMAN	580.163	1364.84	0.425077	0.262172
KGHPLLVAVK	_K[GlyGly (K)]GHPLLVAVK_	2	(K609)	FPLNVRKGHPLLV	0	FALSE	FALSE	A0A024RCQ1		receptor protein-tyrosine kinase	A0A024RCQ1;A0A1U9X7K3;A0A1U9X7L5;A0A1U9X7M1;Q08345	A0A024RCQ1_HUMAN;A0A1U9X7K3_HUMAN;A0A1U9X7L5_HUMAN;A0A1U9X7M1_HUMAN;DDR1_HUMAN	691.35	856.944	0.806762	0.907919
KGHPLLVAVK	_K[GlyGly (K)]GHPLLVAVK_	3	(K609)	FPLNVRKGHPLLV	0	FALSE	FALSE	A0A024RCQ1		receptor protein-tyrosine kinase	A0A024RCQ1;A0A1U9X7K3;A0A1U9X7L5;A0A1U9X7M1;Q08345	A0A024RCQ1_HUMAN;A0A1U9X7K3_HUMAN;A0A1U9X7L5_HUMAN;A0A1U9X7M1_HUMAN;DDR1_HUMAN	113.743	47.8822	2.37547	0.064958
EKVVPLYGR	_EK[GlyGly (K)]VVPLYGR_	2	(K75)	AGISREKVVPLYG	1	TRUE	FALSE	A0A024RCQ4	RNF5	E3 ubiquitin-protein ligase RNF	A0A024RCQ4;A0A140TA09;B4DJS6;Q99942	A0A024RCQ4_HUMAN;A0A140TA09_HUMAN;B4DJS6_HUMAN;RNF5_HUMAN	858.355	1539.17	0.557673	0.364508
QECPVCKAGISR	_QEC[Carbamidomethyl (C)]PVC[Carbamidomethyl (C)]K[GlyGly (K)]AGISR_	3	(C64,C67,K68)	QECPVCKAGISRE	1	TRUE	FALSE	A0A024RCQ4	RNF5	E3 ubiquitin-protein ligase RNF	A0A024RCQ4;A0A140TA09;B4DJS6;Q99942	A0A024RCQ4_HUMAN;A0A140TA09_HUMAN;B4DJS6_HUMAN;RNF5_HUMAN	295.142	470.583	0.627185	0.277248
QECPVCKAGISR	_QEC[Carbamidomethyl (C)]PVC[Carbamidomethyl (C)]K[GlyGly (K)]AGISR_	2	(C64,C67,K68)	QECPVCKAGISRE	1	TRUE	FALSE	A0A024RCQ4	RNF5	E3 ubiquitin-protein ligase RNF	A0A024RCQ4;A0A140TA09;B4DJS6;Q99942	A0A024RCQ4_HUMAN;A0A140TA09_HUMAN;B4DJS6_HUMAN;RNF5_HUMAN	11.3008	48.6344	0.232363	0.126989
DGPVRPQNAEEEKR	_DGPVRPQNAEEEK[GlyGly (K)]R_	3	(K310)	QNAEEEKRGLDLR	0	TRUE	FALSE	A0A024RCX7		SLC39A7	A0A024RCX7;A0A1U9X8J5;A0A1U9X8K3;A0A1U9X8L9;A0A8V8TM21;A0A8V8TNV9;B4DVK8;B4DZZ8;Q92504	A0A024RCX7_HUMAN;A0A1U9X8J5_HUMAN;A0A1U9X8K3_HUMAN;A0A1U9X8L9_HUMAN;A0A8V8TM21_HUMAN;A0A8V8TNV9_HUMAN;B4DVK8_HUMAN;B4DZZ8_HUMAN;S39A7_HUMAN	35.9113	107.303	0.334672	0.275745
TRPSSDQLKEASGTDVK	_TRPSSDQLK[GlyGly (K)]EASGTDVK_	3	(K362)	PSSDQLKEASGTD	1	FALSE	FALSE	A0A024RDV9	SPG20	Spastic paraplegia 20 isoform 1 (Fragment)	A0A024RDV9;Q8N0X7	A0A024RDV9_HUMAN;SPART_HUMAN	7052.56	4977.91	1.41677	0.80064
TRPSSDQLKEASGTDVK	_TRPSSDQLK[GlyGly (K)]EASGTDVK_	4	(K362)	PSSDQLKEASGTD	1	FALSE	FALSE	A0A024RDV9	SPG20	Spastic paraplegia 20 isoform 1 (Fragment)	A0A024RDV9;Q8N0X7	A0A024RDV9_HUMAN;SPART_HUMAN	441.76	268.317	1.64641	0.756067
IQPEEKPVEVSPAVTK	_IQPEEK[GlyGly (K)]PVEVSPAVTK_	3	(K465)	RIQPEEKPVEVSP	0	FALSE	FALSE	A0A024RDV9	SPG20	Spastic paraplegia 20 isoform 1 (Fragment)	A0A024RDV9;Q8N0X7	A0A024RDV9_HUMAN;SPART_HUMAN	2988.69	1716.52	1.74113	0.360894
IQPEEKPVEVSPAVTK	_IQPEEK[GlyGly (K)]PVEVSPAVTK_	2	(K465)	RIQPEEKPVEVSP	0	FALSE	FALSE	A0A024RDV9	SPG20	Spastic paraplegia 20 isoform 1 (Fragment)	A0A024RDV9;Q8N0X7	A0A024RDV9_HUMAN;SPART_HUMAN	267.26	133.607	2.00034	0.515514
EASGTDVKQLDQGNK	_EASGTDVK[GlyGly (K)]QLDQGNK_	3	(K370)	ASGTDVKQLDQGN	1	FALSE	FALSE	A0A024RDV9	SPG20	Spastic paraplegia 20 isoform 1 (Fragment)	A0A024RDV9;Q8N0X7	A0A024RDV9_HUMAN;SPART_HUMAN	1370.08	957.245	1.43128	0.751399
EASGTDVKQLDQGNK	_EASGTDVK[GlyGly (K)]QLDQGNK_	2	(K370)	ASGTDVKQLDQGN	1	FALSE	FALSE	A0A024RDV9	SPG20	Spastic paraplegia 20 isoform 1 (Fragment)	A0A024RDV9;Q8N0X7	A0A024RDV9_HUMAN;SPART_HUMAN	154.331	117.881	1.30922	0.536052
DTSSEEVNLSHIVPCEPVPEEKPK	_DTSSEEVNLSHIVPC[Carbamidomethyl (C)]EPVPEEK[GlyGly (K)]PK_	3	(C405,K412)	EPVPEEKPKELPE	0	FALSE	FALSE	A0A024RDV9	SPG20	Spastic paraplegia 20 isoform 1 (Fragment)	A0A024RDV9;Q8N0X7	A0A024RDV9_HUMAN;SPART_HUMAN	919.234	448.254	2.0507	0.943894
GAEITGKAIQK	_GAEITGK[GlyGly (K)]AIQK_	2	(K447)	GAEITGKAIQKGA	1	FALSE	FALSE	A0A024RDV9	SPG20	Spastic paraplegia 20 isoform 1 (Fragment)	A0A024RDV9;Q8N0X7	A0A024RDV9_HUMAN;SPART_HUMAN	494.637	236.71	2.08963	0.78212
QLDQGNKDVR	_QLDQGNK[GlyGly (K)]DVR_	3	(K377)	QLDQGNKDVRHKG	1	FALSE	FALSE	A0A024RDV9	SPG20	Spastic paraplegia 20 isoform 1 (Fragment)	A0A024RDV9;Q8N0X7	A0A024RDV9_HUMAN;SPART_HUMAN	222.019	254.334	0.872943	0.88086
QLDQGNKDVR	_QLDQGNK[GlyGly (K)]DVR_	2	(K377)	QLDQGNKDVRHKG	1	FALSE	FALSE	A0A024RDV9	SPG20	Spastic paraplegia 20 isoform 1 (Fragment)	A0A024RDV9;Q8N0X7	A0A024RDV9_HUMAN;SPART_HUMAN	108.699	141.066	0.770557	0.952478
GLYIAKQATGGAAK	_GLYIAK[GlyGly (K)]QATGGAAK_	2	(K481)	KGLYIAKQATGGA	1	FALSE	FALSE	A0A024RDV9	SPG20	Spastic paraplegia 20 isoform 1 (Fragment)	A0A024RDV9;Q8N0X7	A0A024RDV9_HUMAN;SPART_HUMAN	250.997	182.097	1.37837	0.155267
ELAPHVKK	_ELAPHVK[GlyGly (K)]K_	2	(K514)	ELAPHVKKHGSKL	0	FALSE	FALSE	A0A024RDV9	SPG20	Spastic paraplegia 20 isoform 1 (Fragment)	A0A024RDV9;Q8N0X7	A0A024RDV9_HUMAN;SPART_HUMAN	218.291	169.876	1.285	0.216373
EASGTDVKQLDQGNKDVR	_EASGTDVK[GlyGly (K)]QLDQGNK[GlyGly (K)]DVR_	3	(K370,K377)	ASGTDVKQLDQGN;QLDQGNKDVRHKG	2	FALSE	FALSE	A0A024RDV9	SPG20	Spastic paraplegia 20 isoform 1 (Fragment)	A0A024RDV9;Q8N0X7	A0A024RDV9_HUMAN;SPART_HUMAN	60.6722	30.6521	1.97938	0.0944365
VSQFLVDGVCTVANCVGKELAPHVK	_VSQFLVDGVC[Carbamidomethyl (C)]TVANC[Carbamidomethyl (C)]VGK[GlyGly (K)]ELAPHVK_	4	(C499,C504,K507)	VANCVGKELAPHV	1	FALSE	FALSE	A0A024RDV9	SPG20	Spastic paraplegia 20 isoform 1 (Fragment)	A0A024RDV9;Q8N0X7	A0A024RDV9_HUMAN;SPART_HUMAN	42.6648	23.4177	1.8219	0.420446
KGGSYSQAASSDSAQGSDVSLTACKV	_K[GlyGly (K)]GGSYSQAASSDSAQGSDVSLTAC[Carbamidomethyl (C)]KV_	3	(K315,C338)	RNSSDRKGGSYSQ	0	FALSE	FALSE	A0A060VD10	HLA-A	MHC class I antigen (Fragment)	A0A060VD10;A0A090MEX8;A0A0G2R211;A0A0S4XQP3;A0A0S4XQY5;A0A0S4XRM0;A0A0S4XRQ7;A0A0S4XRV0;A0A0U5IHR8;A0A109Q9J9;A0A109QAI7;A0A173ADJ6;A0A1C3PH90;A0A1C3PHA5;A0A1C3PHB5;A0A1C9UPQ3;A0A1D8MAS0;A0A1W1B6J1;A0A223FL78;A0A286LDA3;A0A286LDA4;A0A286LDA6;A0A286LDA7;A0A2H4WPX6;A0A2H4WPY0;A0A2H4ZAS9;A0A2H4ZAT7;A0A2P9FIH2;A0A2P9FIT1;A0A2S1ZAK4;A0A2U3QLE8;A0A2U3QLG4;A0A2Z5BTT3;A0A346HFZ7;A0A386IRL1;A0A3G6V369;A0A…	A0A060VD10_HUMAN;A0A090MEX8_HUMAN;A0A0G2R211_HUMAN;A0A0S4XQP3_HUMAN;A0A0S4XQY5_HUMAN;A0A0S4XRM0_HUMAN;A0A0S4XRQ7_HUMAN;A0A0S4XRV0_HUMAN;A0A0U5IHR8_HUMAN;A0A109Q9J9_HUMAN;A0A109QAI7_HUMAN;A0A173ADJ6_HUMAN;A0A1C3PH90_HUMAN;A0A1C3PHA5_HUMAN;A0A1C3PHB5_HUMAN;A0A1C9UPQ3_HUMAN;A0A1D8MAS0_HUMAN;A0A1W1B6J1_HUMAN;A0A223FL78_HUMAN;A0A286LDA3_HUMAN;A0A286LDA4_HUMAN;A0A286LDA6_HUMAN;A0A286LDA7_HUMAN;A0A2H4WP…	925.303	411.162	2.25046	0.612272
KGGSYSQAASSDSAQGSDVSLTACKV	_KGGSYSQAASSDSAQGSDVSLTAC[Carbamidomethyl (C)]K[GlyGly (K)]V_	3	(C338,K339)	VSLTACKV_____	0	FALSE	FALSE	A0A060VD10	HLA-A	MHC class I antigen (Fragment)	A0A060VD10;A0A090MEX8;A0A0G2R211;A0A0S4XQP3;A0A0S4XQY5;A0A0S4XRM0;A0A0S4XRQ7;A0A0S4XRV0;A0A0U5IHR8;A0A109Q9J9;A0A109QAI7;A0A173ADJ6;A0A1C3PH90;A0A1C3PHA5;A0A1C3PHB5;A0A1C9UPQ3;A0A1D8MAS0;A0A1W1B6J1;A0A223FL78;A0A286LDA3;A0A286LDA4;A0A286LDA6;A0A286LDA7;A0A2H4WPX6;A0A2H4WPY0;A0A2H4ZAS9;A0A2H4ZAT7;A0A2P9FIH2;A0A2P9FIT1;A0A2S1ZAK4;A0A2U3QLE8;A0A2U3QLG4;A0A2Z5BTT3;A0A346HFZ7;A0A386IRL1;A0A3G6V369;A0A…	A0A060VD10_HUMAN;A0A090MEX8_HUMAN;A0A0G2R211_HUMAN;A0A0S4XQP3_HUMAN;A0A0S4XQY5_HUMAN;A0A0S4XRM0_HUMAN;A0A0S4XRQ7_HUMAN;A0A0S4XRV0_HUMAN;A0A0U5IHR8_HUMAN;A0A109Q9J9_HUMAN;A0A109QAI7_HUMAN;A0A173ADJ6_HUMAN;A0A1C3PH90_HUMAN;A0A1C3PHA5_HUMAN;A0A1C3PHB5_HUMAN;A0A1C9UPQ3_HUMAN;A0A1D8MAS0_HUMAN;A0A1W1B6J1_HUMAN;A0A223FL78_HUMAN;A0A286LDA3_HUMAN;A0A286LDA4_HUMAN;A0A286LDA6_HUMAN;A0A286LDA7_HUMAN;A0A2H4WP…	302.252	662.142	0.456475	0.888894
GGSYSQAASSDSAQGSDVSLTACKV	_GGSYSQAASSDSAQGSDVSLTAC[Carbamidomethyl (C)]K[GlyGly (K)]V_	3	(C338,K339)	VSLTACKV_____	0	FALSE	FALSE	A0A060VD10	HLA-A	MHC class I antigen (Fragment)	A0A060VD10;A0A090MEX8;A0A0G2R211;A0A0S4XQP3;A0A0S4XQY5;A0A0S4XRM0;A0A0S4XRQ7;A0A0S4XRV0;A0A0U5IHR8;A0A109Q9J9;A0A109QAI7;A0A173ADJ6;A0A1C3PH90;A0A1C3PHA5;A0A1C3PHB5;A0A1C9UPQ3;A0A1D8MAS0;A0A1W1B6J1;A0A223FL78;A0A286LDA3;A0A286LDA4;A0A286LDA6;A0A286LDA7;A0A2H4WPX6;A0A2H4WPY0;A0A2H4ZAS9;A0A2H4ZAT7;A0A2P9FIH2;A0A2P9FIT1;A0A2S1ZAK4;A0A2U3QLE8;A0A2U3QLG4;A0A2Z5BTT3;A0A346HFZ7;A0A386IRL1;A0A3G6V369;A0A…	A0A060VD10_HUMAN;A0A090MEX8_HUMAN;A0A0G2R211_HUMAN;A0A0S4XQP3_HUMAN;A0A0S4XQY5_HUMAN;A0A0S4XRM0_HUMAN;A0A0S4XRQ7_HUMAN;A0A0S4XRV0_HUMAN;A0A0U5IHR8_HUMAN;A0A109Q9J9_HUMAN;A0A109QAI7_HUMAN;A0A173ADJ6_HUMAN;A0A1C3PH90_HUMAN;A0A1C3PHA5_HUMAN;A0A1C3PHB5_HUMAN;A0A1C9UPQ3_HUMAN;A0A1D8MAS0_HUMAN;A0A1W1B6J1_HUMAN;A0A223FL78_HUMAN;A0A286LDA3_HUMAN;A0A286LDA4_HUMAN;A0A286LDA6_HUMAN;A0A286LDA7_HUMAN;A0A2H4WP…	66.434	122.397	0.542773	0.66028
GGSYSQAASSDSAQGSDVSLTACKV	_GGSYSQAASSDSAQGSDVSLTAC[Carbamidomethyl (C)]K[GlyGly (K)]V_	2	(C338,K339)	VSLTACKV_____	0	FALSE	FALSE	A0A060VD10	HLA-A	MHC class I antigen (Fragment)	A0A060VD10;A0A090MEX8;A0A0G2R211;A0A0S4XQP3;A0A0S4XQY5;A0A0S4XRM0;A0A0S4XRQ7;A0A0S4XRV0;A0A0U5IHR8;A0A109Q9J9;A0A109QAI7;A0A173ADJ6;A0A1C3PH90;A0A1C3PHA5;A0A1C3PHB5;A0A1C9UPQ3;A0A1D8MAS0;A0A1W1B6J1;A0A223FL78;A0A286LDA3;A0A286LDA4;A0A286LDA6;A0A286LDA7;A0A2H4WPX6;A0A2H4WPY0;A0A2H4ZAS9;A0A2H4ZAT7;A0A2P9FIH2;A0A2P9FIT1;A0A2S1ZAK4;A0A2U3QLE8;A0A2U3QLG4;A0A2Z5BTT3;A0A346HFZ7;A0A386IRL1;A0A3G6V369;A0A…	A0A060VD10_HUMAN;A0A090MEX8_HUMAN;A0A0G2R211_HUMAN;A0A0S4XQP3_HUMAN;A0A0S4XQY5_HUMAN;A0A0S4XRM0_HUMAN;A0A0S4XRQ7_HUMAN;A0A0S4XRV0_HUMAN;A0A0U5IHR8_HUMAN;A0A109Q9J9_HUMAN;A0A109QAI7_HUMAN;A0A173ADJ6_HUMAN;A0A1C3PH90_HUMAN;A0A1C3PHA5_HUMAN;A0A1C3PHB5_HUMAN;A0A1C9UPQ3_HUMAN;A0A1D8MAS0_HUMAN;A0A1W1B6J1_HUMAN;A0A223FL78_HUMAN;A0A286LDA3_HUMAN;A0A286LDA4_HUMAN;A0A286LDA6_HUMAN;A0A286LDA7_HUMAN;A0A2H4WP…	12.3	87.7134	0.140229	0.393179
YLENGKETLQR	_YLENGK[GlyGly (K)]ETLQR_	3	(K175)	RYLENGKETLQRT	1	FALSE	FALSE	A0A060VD10	HLA-A	MHC class I antigen (Fragment)	A0A060VD10;A0A090MEX8;A0A0G2R211;A0A0S4XQP3;A0A0S4XQY5;A0A0S4XRM0;A0A0S4XRQ7;A0A0S4XRV0;A0A0U5IHR8;A0A109Q9J9;A0A109QAI7;A0A173ADJ6;A0A1C3PH90;A0A1C3PHA5;A0A1C3PHB5;A0A1C9UPQ3;A0A1D8MAS0;A0A1W1B6J1;A0A223FL78;A0A286LDA3;A0A286LDA4;A0A286LDA6;A0A286LDA7;A0A2H4WPX6;A0A2H4WPY0;A0A2H4ZAS9;A0A2H4ZAT7;A0A2P9FIH2;A0A2P9FIT1;A0A2S1ZAK4;A0A2U3QLE8;A0A2U3QLG4;A0A2Z5BTT3;A0A346HFZ7;A0A386IRL1;A0A3G6V369;A0A…	A0A060VD10_HUMAN;A0A090MEX8_HUMAN;A0A0G2R211_HUMAN;A0A0S4XQP3_HUMAN;A0A0S4XQY5_HUMAN;A0A0S4XRM0_HUMAN;A0A0S4XRQ7_HUMAN;A0A0S4XRV0_HUMAN;A0A0U5IHR8_HUMAN;A0A109Q9J9_HUMAN;A0A109QAI7_HUMAN;A0A173ADJ6_HUMAN;A0A1C3PH90_HUMAN;A0A1C3PHA5_HUMAN;A0A1C3PHB5_HUMAN;A0A1C9UPQ3_HUMAN;A0A1D8MAS0_HUMAN;A0A1W1B6J1_HUMAN;A0A223FL78_HUMAN;A0A286LDA3_HUMAN;A0A286LDA4_HUMAN;A0A286LDA6_HUMAN;A0A286LDA7_HUMAN;A0A2H4WP…	85.1581	150.407	0.566183	0.572549
KWEAAHVAEQQR	_K[GlyGly (K)]WEAAHVAEQQR_	3	(K145)	AQITKRKWEAAHV	0	FALSE	FALSE	A0A060VD10	HLA-A	MHC class I antigen (Fragment)	A0A060VD10;A0A090MEX8;A0A0G2R211;A0A0S4XQP3;A0A0S4XQY5;A0A0S4XRM0;A0A0S4XRQ7;A0A0S4XRV0;A0A0U5IHR8;A0A109Q9J9;A0A109QAI7;A0A173ADJ6;A0A1C3PH90;A0A1C3PHA5;A0A1C3PHB5;A0A1C9UPQ3;A0A1D8MAS0;A0A1W1B6J1;A0A223FL78;A0A286LDA3;A0A286LDA4;A0A286LDA6;A0A286LDA7;A0A2H4WPX6;A0A2H4WPY0;A0A2H4ZAS9;A0A2H4ZAT7;A0A2P9FIH2;A0A2P9FIT1;A0A2S1ZAK4;A0A2U3QLE8;A0A2U3QLG4;A0A2Z5BTT3;A0A346HFZ7;A0A386IRL1;A0A3G6V369;A0A…	A0A060VD10_HUMAN;A0A090MEX8_HUMAN;A0A0G2R211_HUMAN;A0A0S4XQP3_HUMAN;A0A0S4XQY5_HUMAN;A0A0S4XRM0_HUMAN;A0A0S4XRQ7_HUMAN;A0A0S4XRV0_HUMAN;A0A0U5IHR8_HUMAN;A0A109Q9J9_HUMAN;A0A109QAI7_HUMAN;A0A173ADJ6_HUMAN;A0A1C3PH90_HUMAN;A0A1C3PHA5_HUMAN;A0A1C3PHB5_HUMAN;A0A1C9UPQ3_HUMAN;A0A1D8MAS0_HUMAN;A0A1W1B6J1_HUMAN;A0A223FL78_HUMAN;A0A286LDA3_HUMAN;A0A286LDA4_HUMAN;A0A286LDA6_HUMAN;A0A286LDA7_HUMAN;A0A2H4WP…	112.573	118.4	0.950785	0.3391
KGGSYSQAASSDSAQGSDVSLTACK	_K[GlyGly (K)]GGSYSQAASSDSAQGSDVSLTAC[Carbamidomethyl (C)]K_	3	(K315,C338)	RNSSDRKGGSYSQ	0	FALSE	FALSE	A0A060VD10	HLA-A	MHC class I antigen (Fragment)	A0A060VD10;A0A090MEX8;A0A0G2R211;A0A0S4XQP3;A0A0S4XQY5;A0A0S4XRM0;A0A0S4XRQ7;A0A0S4XRV0;A0A0U5IHR8;A0A109Q9J9;A0A109QAI7;A0A173ADJ6;A0A1C3PH90;A0A1C3PHA5;A0A1C3PHB5;A0A1C9UPQ3;A0A1D8MAS0;A0A1W1B6J1;A0A223FL78;A0A286LDA3;A0A286LDA4;A0A286LDA6;A0A286LDA7;A0A2H4WPX6;A0A2H4WPY0;A0A2H4ZAS9;A0A2H4ZAT7;A0A2P9FIH2;A0A2P9FIT1;A0A2S1ZAK4;A0A2U3QLE8;A0A2U3QLG4;A0A2Z5BTT3;A0A346HFZ7;A0A386IRL1;A0A3G6V369;A0A…	A0A060VD10_HUMAN;A0A090MEX8_HUMAN;A0A0G2R211_HUMAN;A0A0S4XQP3_HUMAN;A0A0S4XQY5_HUMAN;A0A0S4XRM0_HUMAN;A0A0S4XRQ7_HUMAN;A0A0S4XRV0_HUMAN;A0A0U5IHR8_HUMAN;A0A109Q9J9_HUMAN;A0A109QAI7_HUMAN;A0A173ADJ6_HUMAN;A0A1C3PH90_HUMAN;A0A1C3PHA5_HUMAN;A0A1C3PHB5_HUMAN;A0A1C9UPQ3_HUMAN;A0A1D8MAS0_HUMAN;A0A1W1B6J1_HUMAN;A0A223FL78_HUMAN;A0A286LDA3_HUMAN;A0A286LDA4_HUMAN;A0A286LDA6_HUMAN;A0A286LDA7_HUMAN;A0A2H4WP…	55.8957	94.7803	0.58974	0.57491
GISIKLQEEER	_GISIK[GlyGly (K)]LQEEER_	2	(K72)	VRGISIKLQEEER	1	TRUE	FALSE	A0A075B716	RPS17	Small ribosomal subunit protein eS17	A0A075B716;H0YN88;H3BNC9;P08708	A0A075B716_HUMAN;H0YN88_HUMAN;H3BNC9_HUMAN;RS17_HUMAN	81.3597	81.9469	0.992834	0.756165
KCSAAALDVLANVFR	_K[GlyGly (K)]C[Carbamidomethyl (C)]SAAALDVLANVFR_	3	(K374,C375)	SDWNLRKCSAAAL	0	FALSE	FALSE	A0A075B780	TNPO2	Transportin 2	A0A075B780;B3KPC8;O14787;Q05D48	A0A075B780_HUMAN;B3KPC8_HUMAN;TNPO2_HUMAN;Q05D48_HUMAN	304.689	399.585	0.762513	0.353997
FANFSGGKITK	_FANFSGGK[GlyGly (K)]ITK_	2	(K338)	ANFSGGKITKDVG	1	TRUE	FALSE	A0A075B784	USP36	Ubiquitin carboxyl-terminal hydrolase	A0A075B784;B3KMW2;E9PEW0;K7EMM6;Q9H9C5;Q9P275	A0A075B784_HUMAN;B3KMW2_HUMAN;E9PEW0_HUMAN;K7EMM6_HUMAN;Q9H9C5_HUMAN;UBP36_HUMAN	2865.49	2679.05	1.06959	0.280286
FANFSGGKITK	_FANFSGGK[GlyGly (K)]ITK_	3	(K338)	ANFSGGKITKDVG	1	TRUE	FALSE	A0A075B784	USP36	Ubiquitin carboxyl-terminal hydrolase	A0A075B784;B3KMW2;E9PEW0;K7EMM6;Q9H9C5;Q9P275	A0A075B784_HUMAN;B3KMW2_HUMAN;E9PEW0_HUMAN;K7EMM6_HUMAN;Q9H9C5_HUMAN;UBP36_HUMAN	608.978	619.584	0.982882	0.298907
MEDEEKAVEILGNTEAAHPPSPIR	_[Acetyl (Protein N-term)]MEDEEK[GlyGly (K)]AVEILGNTEAAHPPSPIR_	3	(K6)	_MEDEEKAVEILG	1	TRUE	TRUE	A0A087WTH1	TMEM265	Transmembrane protein 265	A0A087WTH1	TM265_HUMAN	40.4708	198.399	0.203986	0.895486
TNLATGIPSSKVK	_TNLATGIPSSK[GlyGly (K)]VK_	2	(K16)	TGIPSSKVKYSRL	1	TRUE	FALSE	A0A087WTT2	TMEM230	Transmembrane protein 230	A0A087WTT2;Q5JWB9;Q96A57	A0A087WTT2_HUMAN;Q5JWB9_HUMAN;TM230_HUMAN	1143.08	1612.93	0.7087	0.947716
LSSTDDGYIDLQFKK	_LSSTDDGYIDLQFK[GlyGly (K)]K_	3	(K35)	YIDLQFKKTPPKI	0	TRUE	FALSE	A0A087WTT2	TMEM230	Transmembrane protein 230	A0A087WTT2;Q5JWB9;Q96A57	A0A087WTT2_HUMAN;Q5JWB9_HUMAN;TM230_HUMAN	94.7023	107.973	0.877094	0.70151
LSSTDDGYIDLQFKK	_LSSTDDGYIDLQFK[GlyGly (K)]K_	2	(K35)	YIDLQFKKTPPKI	0	TRUE	FALSE	A0A087WTT2	TMEM230	Transmembrane protein 230	A0A087WTT2;Q5JWB9;Q96A57	A0A087WTT2_HUMAN;Q5JWB9_HUMAN;TM230_HUMAN	26.9655	41.509	0.64963	0.463618
GSSIKIVR	_GSSIK[GlyGly (K)]IVR_	2	(K532)	MRGSSIKIVRHII	1	TRUE	FALSE	A0A087WUB9	CTNNBL1	Catenin beta like 1	A0A087WUB9;Q8WYA6	A0A087WUB9_HUMAN;CTBL1_HUMAN	76.2133	72.0482	1.05781	0.559032
TSEVPYAGINIGPVHKK	_TSEVPYAGINIGPVHK[GlyGly (K)]K_	3	(K1015)	NIGPVHKKDVMKA	0	TRUE	FALSE	A0A087WUT6	EIF5B	Eukaryotic translation initiation factor 5B	A0A087WUT6;B3KM86;O60841;Q8N5A0	A0A087WUT6_HUMAN;B3KM86_HUMAN;IF2P_HUMAN;Q8N5A0_HUMAN	123.315	94.8818	1.29967	0.901646
EKLTADPDSEIATTSLR	_EK[GlyGly (K)]LTADPDSEIATTSLR_	3	(K355)	RALIKEKLTADPD	1	TRUE	FALSE	A0A087WUY7	PIAS2	Protein inhibitor of activated STAT 2 (Fragment)	A0A087WUY7;A4ZVS7;A4ZVS8;B4DGW0;O75925;O75928;Q1XBU8;Q2TA77	A0A087WUY7_HUMAN;A4ZVS7_HUMAN;A4ZVS8_HUMAN;B4DGW0_HUMAN;PIAS1_HUMAN;PIAS2_HUMAN;Q1XBU8_HUMAN;Q2TA77_HUMAN	17.6452	25.2224	0.699585	0.155591
SGDAAIVDMVPGKPMCVESFSDYPPLGR	_SGDAAIVDMVPGK[GlyGly (K)]PMC[Carbamidomethyl (C)]VESFSDYPPLGR_	4	(K405,C408)	VDMVPGKPMCVES	0	FALSE	FALSE	A0A087WVQ9	EEF1A1	Elongation factor 1-alpha	A0A087WVQ9;A0A4D5RAC9;A0A7I2V659;P68104;Q53G85;Q53HM9;Q6IPN6;Q6IPS9;Q6IPT9	A0A087WVQ9_HUMAN;A0A4D5RAC9_HUMAN;A0A7I2V659_HUMAN;EF1A1_HUMAN;Q53G85_HUMAN;Q53HM9_HUMAN;Q6IPN6_HUMAN;Q6IPS9_HUMAN;Q6IPT9_HUMAN	644.736	1254.06	0.514119	0.127881
EKTHINIVVIGHVDSGK	_EK[GlyGly (K)]THINIVVIGHVDSGK_	3	(K5)	__MGKEKTHINIV	1	FALSE	FALSE	A0A087WVQ9	EEF1A1	Elongation factor 1-alpha	A0A087WVQ9;A0A4D5RAC9;A0A7I2V659;P68104;Q53G85;Q53HM9;Q6IPN6;Q6IPS9;Q6IPT9	A0A087WVQ9_HUMAN;A0A4D5RAC9_HUMAN;A0A7I2V659_HUMAN;EF1A1_HUMAN;Q53G85_HUMAN;Q53HM9_HUMAN;Q6IPN6_HUMAN;Q6IPS9_HUMAN;Q6IPT9_HUMAN	337.445	231.814	1.45568	0.653189
TIEKFEK	_TIEK[GlyGly (K)]FEK_	2	(K41)	DKRTIEKFEKEMG	1	FALSE	FALSE	A0A087WVQ9	EEF1A1	Elongation factor 1-alpha	A0A087WVQ9;A0A4D5RAC9;A0A7I2V659;P68104;Q53G85;Q53HM9;Q6IPN6;Q6IPS9;Q6IPT9	A0A087WVQ9_HUMAN;A0A4D5RAC9_HUMAN;A0A7I2V659_HUMAN;EF1A1_HUMAN;Q53G85_HUMAN;Q53HM9_HUMAN;Q6IPN6_HUMAN;Q6IPS9_HUMAN;Q6IPT9_HUMAN	970.717	659.504	1.47189	0.0861706
DGNASGTTLLEALDCILPPTRPTDKPLR	_DGNASGTTLLEALDC[Carbamidomethyl (C)]ILPPTRPTDK[GlyGly (K)]PLR_	3	(C231,K241)	PTRPTDKPLRLPL	0	FALSE	FALSE	A0A087WVQ9	EEF1A1	Elongation factor 1-alpha	A0A087WVQ9;A0A4D5RAC9;A0A7I2V659;P68104;Q53G85;Q53HM9;Q6IPN6;Q6IPS9;Q6IPT9	A0A087WVQ9_HUMAN;A0A4D5RAC9_HUMAN;A0A7I2V659_HUMAN;EF1A1_HUMAN;Q53G85_HUMAN;Q53HM9_HUMAN;Q6IPN6_HUMAN;Q6IPS9_HUMAN;Q6IPT9_HUMAN	68.3395	13.5988	5.02543	0.0863636
THINIVVIGHVDSGKSTTTGHLIYK	_THINIVVIGHVDSGK[GlyGly (K)]STTTGHLIYK_	3	(K20)	GHVDSGKSTTTGH	1	FALSE	FALSE	A0A087WVQ9	EEF1A1	Elongation factor 1-alpha	A0A087WVQ9;A0A4D5RAC9;A0A7I2V659;P68104;Q53G85;Q53HM9;Q6IPN6;Q6IPS9;Q6IPT9	A0A087WVQ9_HUMAN;A0A4D5RAC9_HUMAN;A0A7I2V659_HUMAN;EF1A1_HUMAN;Q53G85_HUMAN;Q53HM9_HUMAN;Q6IPN6_HUMAN;Q6IPS9_HUMAN;Q6IPT9_HUMAN	5.11824	26.2072	0.195299	0.118105
SKYIHPDDELVLEDELQR	_SK[GlyGly (K)]YIHPDDELVLEDELQR_	3	(K160)	PQPPRSKYIHPDD	1	FALSE	FALSE	A0A087WWF6	POLD2	DNA polymerase delta subunit 2	A0A087WWF6;A0A8V8TMJ0;A0A8V8TMJ5;A0A8V8TN07;A0A8V8TNY7;A0A8V8TPA1;A0A8V8TPA6;A0A8V8TPB6;B4DP28;C9JLE1;H7C1B3;P49005	A0A087WWF6_HUMAN;A0A8V8TMJ0_HUMAN;A0A8V8TMJ5_HUMAN;A0A8V8TN07_HUMAN;A0A8V8TNY7_HUMAN;A0A8V8TPA1_HUMAN;A0A8V8TPA6_HUMAN;A0A8V8TPB6_HUMAN;B4DP28_HUMAN;C9JLE1_HUMAN;H7C1B3_HUMAN;DPOD2_HUMAN	101.535	40.9901	2.47706	0.18624
VLDVSDLESVTSKEIR	_VLDVSDLESVTSK[GlyGly (K)]EIR_	3	(K208)	LESVTSKEIRQAL	1	TRUE	FALSE	A0A087WWG1	SSH3	protein-serine/threonine phosphatase (Fragment)	A0A087WWG1;E9PIT5;Q8TE77	A0A087WWG1_HUMAN;E9PIT5_HUMAN;SSH3_HUMAN	66.8204	52.5531	1.27148	0.876864
VLDVSDLESVTSKEIR	_VLDVSDLESVTSK[GlyGly (K)]EIR_	2	(K208)	LESVTSKEIRQAL	1	TRUE	FALSE	A0A087WWG1	SSH3	protein-serine/threonine phosphatase (Fragment)	A0A087WWG1;E9PIT5;Q8TE77	A0A087WWG1_HUMAN;E9PIT5_HUMAN;SSH3_HUMAN	28.2226	14.1658	1.99231	0.162436
SAEFLLHMLKNAESNAELK	_SAEFLLHMLK[GlyGly (K)]NAESNAELK_	3	(K96)	FLLHMLKNAESNA	1	FALSE	FALSE	A0A087WWH0	RPL17	Large ribosomal subunit protein uL22 (Fragment)	A0A087WWH0;A0A087WXM6;A0A0A6YYL6;J3KRB3;J3KRX5;J3QQT2;J3QS96;P18621	A0A087WWH0_HUMAN;A0A087WXM6_HUMAN;A0A0A6YYL6_HUMAN;J3KRB3_HUMAN;J3KRX5_HUMAN;J3QQT2_HUMAN;J3QS96_HUMAN;RL17_HUMAN	113.52	218.681	0.519111	0.964441
DVTLQKQCVPFR	_DVTLQK[GlyGly (K)]QC[Carbamidomethyl (C)]VPFR_	3	(K55,C57)	KDVTLQKQCVPFR	1	FALSE	FALSE	A0A087WWH0	RPL17	Large ribosomal subunit protein uL22 (Fragment)	A0A087WWH0;A0A087WXM6;A0A0A6YYL6;J3KRB3;J3KRX5;J3QQT2;J3QS96;P18621	A0A087WWH0_HUMAN;A0A087WXM6_HUMAN;A0A0A6YYL6_HUMAN;J3KRB3_HUMAN;J3KRX5_HUMAN;J3QQT2_HUMAN;J3QS96_HUMAN;RL17_HUMAN	102.722	114.893	0.894064	0.213515
TVQTAAANAASTAASSAAQNAFKGNQI	_TVQTAAANAASTAASSAAQNAFK[GlyGly (K)]GNQI_	3	(K308)	AAQNAFKGNQI__	1	FALSE	FALSE	A0A087WXB0	SCAMP1	Secretory carrier-associated membrane protein	A0A087WXB0;A8K2G0;B4E2V7;O15126	A0A087WXB0_HUMAN;A8K2G0_HUMAN;B4E2V7_HUMAN;SCAM1_HUMAN	907.05	2123.54	0.42714	0.692723
EHALAQAELLKR	_EHALAQAELLK[GlyGly (K)]R_	3	(K63)	AQAELLKRQEELE	0	FALSE	FALSE	A0A087WXB0	SCAMP1	Secretory carrier-associated membrane protein	A0A087WXB0;A8K2G0;B4E2V7;O15126	A0A087WXB0_HUMAN;A8K2G0_HUMAN;B4E2V7_HUMAN;SCAM1_HUMAN	401.235	2076.19	0.193256	0.357872
AQQEFATGVMSNKTVQTAAANAASTAASSAAQNAFK	_AQQEFATGVMSNK[GlyGly (K)]TVQTAAANAASTAASSAAQNAFK_	3	(K285)	TGVMSNKTVQTAA	1	FALSE	FALSE	A0A087WXB0	SCAMP1	Secretory carrier-associated membrane protein	A0A087WXB0;A8K2G0;B4E2V7;O15126	A0A087WXB0_HUMAN;A8K2G0_HUMAN;B4E2V7_HUMAN;SCAM1_HUMAN	28.7577	26.3735	1.0904	0.428831
IVIEKQGK	_IVIEK[GlyGly (K)]QGK_	2	(K223)	DKIVIEKQGKGTA	1	FALSE	FALSE	A0A087WY71	AP2M1	AP-2 complex subunit mu	A0A087WY71;B4DFM1;C9JGT8;C9JJD3;C9JPV8;E9PFW3;Q96CW1	A0A087WY71_HUMAN;B4DFM1_HUMAN;C9JGT8_HUMAN;C9JJD3_HUMAN;C9JPV8_HUMAN;E9PFW3_HUMAN;AP2M1_HUMAN	2542.18	3391.7	0.74953	0.907749
ESQISAEIELLPTNDKK	_ESQISAEIELLPTNDK[GlyGly (K)]K_	3	(K377)	LLPTNDKKKWARP	0	FALSE	FALSE	A0A087WY71	AP2M1	AP-2 complex subunit mu	A0A087WY71;B4DFM1;C9JGT8;C9JJD3;C9JPV8;E9PFW3;Q96CW1	A0A087WY71_HUMAN;B4DFM1_HUMAN;C9JGT8_HUMAN;C9JJD3_HUMAN;C9JPV8_HUMAN;E9PFW3_HUMAN;AP2M1_HUMAN	799.72	400.811	1.99526	0.509152
ESQISAEIELLPTNDKK	_ESQISAEIELLPTNDK[GlyGly (K)]K_	2	(K377)	LLPTNDKKKWARP	0	FALSE	FALSE	A0A087WY71	AP2M1	AP-2 complex subunit mu	A0A087WY71;B4DFM1;C9JGT8;C9JJD3;C9JPV8;E9PFW3;Q96CW1	A0A087WY71_HUMAN;B4DFM1_HUMAN;C9JGT8_HUMAN;C9JJD3_HUMAN;C9JPV8_HUMAN;E9PFW3_HUMAN;AP2M1_HUMAN	410.298	265.329	1.54637	0.721881
SGKQSIAIDDCTFHQCVR	_SGK[GlyGly (K)]QSIAIDDC[Carbamidomethyl (C)]TFHQC[Carbamidomethyl (C)]VR_	4	(K237,C245,C250)	ETSKSGKQSIAID	1	FALSE	FALSE	A0A087WY71	AP2M1	AP-2 complex subunit mu	A0A087WY71;B4DFM1;C9JGT8;C9JJD3;C9JPV8;E9PFW3;Q96CW1	A0A087WY71_HUMAN;B4DFM1_HUMAN;C9JGT8_HUMAN;C9JJD3_HUMAN;C9JPV8_HUMAN;E9PFW3_HUMAN;AP2M1_HUMAN	60.9865	172.366	0.35382	0.116026
VFEPKLNYSDHDVIK	_VFEPK[GlyGly (K)]LNYSDHDVIK_	3	(K409)	LKVFEPKLNYSDH	1	FALSE	FALSE	A0A087WY71	AP2M1	AP-2 complex subunit mu	A0A087WY71;B4DFM1;C9JGT8;C9JJD3;C9JPV8;E9PFW3;Q96CW1	A0A087WY71_HUMAN;B4DFM1_HUMAN;C9JGT8_HUMAN;C9JJD3_HUMAN;C9JPV8_HUMAN;E9PFW3_HUMAN;AP2M1_HUMAN	222.449	241.846	0.919799	0.604492
TTKDIILPFR	_TTK[GlyGly (K)]DIILPFR_	2	(K280)	MRYRTTKDIILPF	1	FALSE	FALSE	A0A087WY71	AP2M1	AP-2 complex subunit mu	A0A087WY71;B4DFM1;C9JGT8;C9JJD3;C9JPV8;E9PFW3;Q96CW1	A0A087WY71_HUMAN;B4DFM1_HUMAN;C9JGT8_HUMAN;C9JJD3_HUMAN;C9JPV8_HUMAN;E9PFW3_HUMAN;AP2M1_HUMAN	156.013	110.827	1.40772	0.111067
DILKPSPGK	_DILK[GlyGly (K)]PSPGK_	2	(K120)	FHKDILKPSPGKS	0	TRUE	FALSE	A0A087WY96	SLC6A6	Transporter	A0A087WY96;A0A087WYN0;B4E140;C9JPV1;P31641;Q59GD7	A0A087WY96_HUMAN;A0A087WYN0_HUMAN;B4E140_HUMAN;C9JPV1_HUMAN;SC6A6_HUMAN;Q59GD7_HUMAN	697.161	2171.55	0.321043	0.326808
EKLQCLK	_EK[GlyGly (K)]LQC[Carbamidomethyl (C)]LK_	2	(K107,C110)	EMATKEKLQCLKD	1	TRUE	FALSE	A0A087WY96	SLC6A6	Transporter	A0A087WY96;A0A087WYN0;B4E140;C9JPV1;P31641;Q59GD7	A0A087WY96_HUMAN;A0A087WYN0_HUMAN;B4E140_HUMAN;C9JPV1_HUMAN;SC6A6_HUMAN;Q59GD7_HUMAN	306.047	1043.03	0.293421	0.492048
SPGTRPEDEAEGKPPQR	_SPGTRPEDEAEGK[GlyGly (K)]PPQR_	4	(K138)	EDEAEGKPPQREK	0	TRUE	FALSE	A0A087WY96	SLC6A6	Transporter	A0A087WY96;A0A087WYN0;B4E140;C9JPV1;P31641;Q59GD7	A0A087WY96_HUMAN;A0A087WYN0_HUMAN;B4E140_HUMAN;C9JPV1_HUMAN;SC6A6_HUMAN;Q59GD7_HUMAN	123.594	581.436	0.212567	0.49895
SPGTRPEDEAEGKPPQR	_SPGTRPEDEAEGK[GlyGly (K)]PPQR_	3	(K138)	EDEAEGKPPQREK	0	TRUE	FALSE	A0A087WY96	SLC6A6	Transporter	A0A087WY96;A0A087WYN0;B4E140;C9JPV1;P31641;Q59GD7	A0A087WY96_HUMAN;A0A087WYN0_HUMAN;B4E140_HUMAN;C9JPV1_HUMAN;SC6A6_HUMAN;Q59GD7_HUMAN	81.4225	443.597	0.183551	0.798843
LQCLKDFHK	_LQC[Carbamidomethyl (C)]LK[GlyGly (K)]DFHK_	3	(C110,K112)	EKLQCLKDFHKDI	1	TRUE	FALSE	A0A087WY96	SLC6A6	Transporter	A0A087WY96;A0A087WYN0;B4E140;C9JPV1;P31641;Q59GD7	A0A087WY96_HUMAN;A0A087WYN0_HUMAN;B4E140_HUMAN;C9JPV1_HUMAN;SC6A6_HUMAN;Q59GD7_HUMAN	9.89621	122.414	0.0808418	0.636362
EKEEYISR	_EK[GlyGly (K)]EEYISR_	2	(K658)	KERHREKEEYISR	1	FALSE	FALSE	A0A087WYC0	GOLGA2	Golgin A2 (Fragment)	A0A087WYC0;A0A1W2PQY5;A0A6Q8KRG2;A0A8I5KNZ1;A0A8I5KT73;A0A8I5KZ68;A0A8I5QJQ7;A0A8J9BZL8;B7ZC06;Q08379	A0A087WYC0_HUMAN;A0A1W2PQY5_HUMAN;A0A6Q8KRG2_HUMAN;A0A8I5KNZ1_HUMAN;A0A8I5KT73_HUMAN;A0A8I5KZ68_HUMAN;A0A8I5QJQ7_HUMAN;A0A8J9BZL8_HUMAN;B7ZC06_HUMAN;GOGA2_HUMAN	248.391	129.274	1.92143	0.575248
KQEDDRDGLLAER	_K[GlyGly (K)]QEDDRDGLLAER_	3	(K17)	PSSCRRKQEDDRD	1	TRUE	FALSE	A0A087WYD4	TMEM106C	Transmembrane protein 106C	A0A087WYD4;F8VVN7;F8VWX5;F8W098;F8W120;H0YIA4;Q9BVX2	A0A087WYD4_HUMAN;F8VVN7_HUMAN;F8VWX5_HUMAN;F8W098_HUMAN;F8W120_HUMAN;H0YIA4_HUMAN;T106C_HUMAN	72.6946	423.038	0.171839	0.382811
AEFPSKVSTR	_[Acetyl (Protein N-term)]AEFPSK[GlyGly (K)]VSTR_	2	(K7)	MAEFPSKVSTRTS	1	TRUE	FALSE	A0A087WYE0	PLLP	Plasmolipin	A0A087WYE0;A8K0N4;H3BN27;Q9Y342	A0A087WYE0_HUMAN;A8K0N4_HUMAN;H3BN27_HUMAN;PLLP_HUMAN	364.439	698.242	0.521938	0.565763
IDISQLVITKELTR	_IDISQLVITK[GlyGly (K)]ELTR_	2	(K861)	SQLVITKELTRAA	1	FALSE	FALSE	A0A087WYJ2	POLD1	DNA polymerase	A0A087WYJ2;A0A2R8Y705;M0R2B7;P28340;Q308M6	A0A087WYJ2_HUMAN;A0A2R8Y705_HUMAN;M0R2B7_HUMAN;DPOD1_HUMAN;Q308M6_HUMAN	21.1798	325.073	0.065154	0.359092
AASDYAGKQAHVELAER	_AASDYAGK[GlyGly (K)]QAHVELAER_	3	(K873)	ASDYAGKQAHVEL	1	FALSE	FALSE	A0A087WYJ2	POLD1	DNA polymerase	A0A087WYJ2;A0A2R8Y705;M0R2B7;P28340;Q308M6	A0A087WYJ2_HUMAN;A0A2R8Y705_HUMAN;M0R2B7_HUMAN;DPOD1_HUMAN;Q308M6_HUMAN	116.276	118.476	0.981429	0.486465
ESELYQKEVSHLNALEER	_ESELYQK[GlyGly (K)]EVSHLNALEER_	3	(K1015)	ESELYQKEVSHLN	1	FALSE	FALSE	A0A087WYJ2	POLD1	DNA polymerase	A0A087WYJ2;A0A2R8Y705;M0R2B7;P28340;Q308M6	A0A087WYJ2_HUMAN;A0A2R8Y705_HUMAN;M0R2B7_HUMAN;DPOD1_HUMAN;Q308M6_HUMAN	52.6692	99.0949	0.531502	0.757383
GQQVKVVSQLLR	_GQQVK[GlyGly (K)]VVSQLLR_	2	(K554)	SRGQQVKVVSQLL	1	FALSE	FALSE	A0A087WYJ2	POLD1	DNA polymerase	A0A087WYJ2;A0A2R8Y705;M0R2B7;P28340;Q308M6	A0A087WYJ2_HUMAN;A0A2R8Y705_HUMAN;M0R2B7_HUMAN;DPOD1_HUMAN;Q308M6_HUMAN	34.2083	45.311	0.754967	0.40052
QVLAAKER	_QVLAAK[GlyGly (K)]ER_	2	(K70)	RQVLAAKERHCGE	1	FALSE	FALSE	A0A087WYR3	TPD52L2	TPD52 like 2	A0A087WYR3;O43399;Q6FGS1	A0A087WYR3_HUMAN;TPD54_HUMAN;Q6FGS1_HUMAN	261.987	308.499	0.849232	0.332217
DVNVNFEKSK	_DVNVNFEK[GlyGly (K)]SK_	2	(K37)	VNVNFEKSKLTFS	1	FALSE	FALSE	A0A087WYT3	PTGES3	Prostaglandin E synthase 3	A0A087WYT3;B3KUY2;Q15185	A0A087WYT3_HUMAN;B3KUY2_HUMAN;TEBP_HUMAN	681.134	297.708	2.28792	0.340349
EDYVQKNTFGSTSLCFDSR	_EDYVQK[GlyGly (K)]NTFGSTSLC[Carbamidomethyl (C)]FDSR_	3	(K157,C166)	KEDYVQKNTFGST	1	TRUE	FALSE	A0A087WZJ0	EXPH5	Exophilin 5 (Fragment)	A0A087WZJ0;B4E1U8;B4E2C3;E9PPH6;F5GXG5;Q149M6;Q6AI59;Q8NEV8	A0A087WZJ0_HUMAN;B4E1U8_HUMAN;B4E2C3_HUMAN;E9PPH6_HUMAN;F5GXG5_HUMAN;Q149M6_HUMAN;Q6AI59_HUMAN;EXPH5_HUMAN	78.62	35.1538	2.23646	0.383985
QIIDQDKHALLDVTPNAVDR	_QIIDQDK[GlyGly (K)]HALLDVTPNAVDR_	3	(K702)	QIIDQDKHALLDV	1	FALSE	FALSE	A0A087X0K9	TJP1	Tight junction protein 1	A0A087X0K9;A0A7I2V5U5;G5E9E7;Q07157	A0A087X0K9_HUMAN;A0A7I2V5U5_HUMAN;G5E9E7_HUMAN;ZO1_HUMAN	104.721	71.3137	1.46845	0.1449
LNWQKLPSNVAR	_LNWQK[GlyGly (K)]LPSNVAR_	2	(K571)	KKLNWQKLPSNVA	1	FALSE	FALSE	A0A087X118	INF2	Inverted formin 2	A0A087X118;A0A6Q8PF29;A0A6Q8PF44;A0A6Q8PGC7;A0A6Q8PH25;A0A6Q8PH63;A0A6Q8PHA2;A0A6Q8PHG2;Q27J81	A0A087X118_HUMAN;A0A6Q8PF29_HUMAN;A0A6Q8PF44_HUMAN;A0A6Q8PGC7_HUMAN;A0A6Q8PH25_HUMAN;A0A6Q8PH63_HUMAN;A0A6Q8PHA2_HUMAN;A0A6Q8PHG2_HUMAN;INF2_HUMAN	188.416	180.289	1.04508	0.811707
LLPEKHEIENLR	_LLPEK[GlyGly (K)]HEIENLR_	3	(K682)	LKLLPEKHEIENL	1	FALSE	FALSE	A0A087X118	INF2	Inverted formin 2	A0A087X118;A0A6Q8PF29;A0A6Q8PF44;A0A6Q8PGC7;A0A6Q8PH25;A0A6Q8PH63;A0A6Q8PHA2;A0A6Q8PHG2;Q27J81	A0A087X118_HUMAN;A0A6Q8PF29_HUMAN;A0A6Q8PF44_HUMAN;A0A6Q8PGC7_HUMAN;A0A6Q8PH25_HUMAN;A0A6Q8PH63_HUMAN;A0A6Q8PHA2_HUMAN;A0A6Q8PHG2_HUMAN;INF2_HUMAN	175.787	281.736	0.623944	0.703662
IEDGNDFGVAIQEKVLER	_IEDGNDFGVAIQEK[GlyGly (K)]VLER_	3	(K160)	GVAIQEKVLERVN	1	FALSE	FALSE	A0A087X1Z3	PSME2	Proteasome activator subunit 2	A0A087X1Z3;H0YM70;Q2TNB3;Q6FHK9;Q86SZ7;Q9UL46	A0A087X1Z3_HUMAN;H0YM70_HUMAN;Q2TNB3_HUMAN;Q6FHK9_HUMAN;Q86SZ7_HUMAN;PSME2_HUMAN	833.066	328.221	2.53812	0.281122
SDKTLQDIVYK	_SDK[GlyGly (K)]TLQDIVYK_	2	(K19)	LSIRSDKTLQDIV	1	TRUE	FALSE	A0A087X259	PCGF2	Polycomb group RING finger protein 2	A0A087X259;J3KT13;P35226;P35227;Q5T8Z4;Q5T8Z6;Q5U0M5;Q6IB93;R4GMX3	A0A087X259_HUMAN;J3KT13_HUMAN;BMI1_HUMAN;PCGF2_HUMAN;Q5T8Z4_HUMAN;Q5T8Z6_HUMAN;Q5U0M5_HUMAN;Q6IB93_HUMAN;R4GMX3_HUMAN	120.488	48.2547	2.49692	0.847431
EITCVKR	_EITC[Carbamidomethyl (C)]VK[GlyGly (K)]R_	2	(C736,K738)	REITCVKRVGTIT	0	FALSE	FALSE	A0A087X295	WDR6	WD repeat domain 6	A0A087X295;B4E256;E9PDU5;Q9NNW5	A0A087X295_HUMAN;B4E256_HUMAN;E9PDU5_HUMAN;WDR6_HUMAN	199.171	232.452	0.856828	0.996541
VKVVPINTPTAAVDQTLFPGK	_VK[GlyGly (K)]VVPINTPTAAVDQTLFPGK_	3	(K448)	NGEGRVKVVPINT	1	FALSE	FALSE	A0A087X295	WDR6	WD repeat domain 6	A0A087X295;B4E256;E9PDU5;Q9NNW5	A0A087X295_HUMAN;B4E256_HUMAN;E9PDU5_HUMAN;WDR6_HUMAN	186.804	10.6855	17.482	0.637792
MAAAGGTVSGPSSACKPGR	_MAAAGGTVSGPSSAC[Carbamidomethyl (C)]K[GlyGly (K)]PGR_	3	(C254,K255)	GPSSACKPGRSTT	0	FALSE	FALSE	A0A087X2H1	HECTD1	E3 ubiquitin-protein ligase	A0A087X2H1;A0A8I5KU01;A0A8I5KUD6;A0A8I5QJU2;H0YJD4;H0YJP0;Q9ULT8	A0A087X2H1_HUMAN;A0A8I5KU01_HUMAN;A0A8I5KUD6_HUMAN;A0A8I5QJU2_HUMAN;H0YJD4_HUMAN;H0YJP0_HUMAN;HECD1_HUMAN	79.3513	81.4937	0.973711	0.823896
AVASQLDCNFLKVVSSSIVDK	_AVASQLDC[Carbamidomethyl (C)]NFLK[GlyGly (K)]VVSSSIVDK_	2	(C207,K211)	LDCNFLKVVSSSI	1	FALSE	FALSE	A0A087X2I1	PSMC6	Proteasome 26S subunit, ATPase 6	A0A087X2I1;P62333;V9HW24	A0A087X2I1_HUMAN;PRS10_HUMAN;V9HW24_HUMAN	137.041	49.2303	2.78368	0.58836
EQLKELTK	_EQLK[GlyGly (K)]ELTK_	2	(K48)	ELREQLKELTKQY	1	FALSE	FALSE	A0A087X2I1	PSMC6	Proteasome 26S subunit, ATPase 6	A0A087X2I1;P62333;V9HW24	A0A087X2I1_HUMAN;PRS10_HUMAN;V9HW24_HUMAN	1961.91	999.919	1.96207	0.090812
DKALQDYR	_DK[GlyGly (K)]ALQDYR_	2	(K21)	MADPRDKALQDYR	1	FALSE	FALSE	A0A087X2I1	PSMC6	Proteasome 26S subunit, ATPase 6	A0A087X2I1;P62333;V9HW24	A0A087X2I1_HUMAN;PRS10_HUMAN;V9HW24_HUMAN	1192.81	812.782	1.46757	0.718662
SENDLKALQSVGQIVGEVLK	_SENDLK[GlyGly (K)]ALQSVGQIVGEVLK_	3	(K62)	KSENDLKALQSVG	1	FALSE	FALSE	A0A087X2I1	PSMC6	Proteasome 26S subunit, ATPase 6	A0A087X2I1;P62333;V9HW24	A0A087X2I1_HUMAN;PRS10_HUMAN;V9HW24_HUMAN	1212.9	559.901	2.16627	0.814231
SENDLKALQSVGQIVGEVLK	_SENDLK[GlyGly (K)]ALQSVGQIVGEVLK_	2	(K62)	KSENDLKALQSVG	1	FALSE	FALSE	A0A087X2I1	PSMC6	Proteasome 26S subunit, ATPase 6	A0A087X2I1;P62333;V9HW24	A0A087X2I1_HUMAN;PRS10_HUMAN;V9HW24_HUMAN	62.1516	27.8052	2.23525	0.902429
LLEHKEIDGR	_LLEHK[GlyGly (K)]EIDGR_	3	(K34)	KKLLEHKEIDGRL	1	FALSE	FALSE	A0A087X2I1	PSMC6	Proteasome 26S subunit, ATPase 6	A0A087X2I1;P62333;V9HW24	A0A087X2I1_HUMAN;PRS10_HUMAN;V9HW24_HUMAN	300.293	426.329	0.704368	0.1434
VGIIPPKGCLLYGPPGTGK	_VGIIPPK[GlyGly (K)]GC[Carbamidomethyl (C)]LLYGPPGTGK_	3	(K182,C184)	VGIIPPKGCLLYG	1	FALSE	FALSE	A0A087X2I1	PSMC6	Proteasome 26S subunit, ATPase 6	A0A087X2I1;P62333;V9HW24	A0A087X2I1_HUMAN;PRS10_HUMAN;V9HW24_HUMAN	179.834	151.502	1.18701	0.858824
LDILKIHAGPITK	_LDILK[GlyGly (K)]IHAGPITK_	3	(K328)	ARLDILKIHAGPI	1	TRUE	FALSE	A0A087X2I1	PSMC6	Proteasome 26S subunit, ATPase 6	A0A087X2I1;P62333;V9HW24	A0A087X2I1_HUMAN;PRS10_HUMAN;V9HW24_HUMAN	302.905	190.553	1.58961	0.922206
ELTKQYEK	_ELTK[GlyGly (K)]QYEK_	2	(K52)	QLKELTKQYEKSE	1	FALSE	FALSE	A0A087X2I1	PSMC6	Proteasome 26S subunit, ATPase 6	A0A087X2I1;P62333;V9HW24	A0A087X2I1_HUMAN;PRS10_HUMAN;V9HW24_HUMAN	240.765	169.835	1.41764	0.390617
VVSSSIVDKYIGESAR	_VVSSSIVDK[GlyGly (K)]YIGESAR_	3	(K220)	SSSIVDKYIGESA	1	FALSE	FALSE	A0A087X2I1	PSMC6	Proteasome 26S subunit, ATPase 6	A0A087X2I1;P62333;V9HW24	A0A087X2I1_HUMAN;PRS10_HUMAN;V9HW24_HUMAN	80.7256	84.2481	0.958189	0.901683
VVSSSIVDKYIGESAR	_VVSSSIVDK[GlyGly (K)]YIGESAR_	2	(K220)	SSSIVDKYIGESA	1	FALSE	FALSE	A0A087X2I1	PSMC6	Proteasome 26S subunit, ATPase 6	A0A087X2I1;P62333;V9HW24	A0A087X2I1_HUMAN;PRS10_HUMAN;V9HW24_HUMAN	63.2838	46.6479	1.35663	0.216876
VTDKLTPIHDR	_VTDK[GlyGly (K)]LTPIHDR_	2	(K67)	ANRVTDKLTPIHD	1	TRUE	FALSE	A0A087X2I4	PSMB6	Proteasome subunit beta	A0A087X2I4;I3L3X7;P28072;Q6IAT9	A0A087X2I4_HUMAN;I3L3X7_HUMAN;PSB6_HUMAN;Q6IAT9_HUMAN	124.426	52.8967	2.35224	0.118018
VTDKLTPIHDR	_VTDK[GlyGly (K)]LTPIHDR_	3	(K67)	ANRVTDKLTPIHD	1	TRUE	FALSE	A0A087X2I4	PSMB6	Proteasome subunit beta	A0A087X2I4;I3L3X7;P28072;Q6IAT9	A0A087X2I4_HUMAN;I3L3X7_HUMAN;PSB6_HUMAN;Q6IAT9_HUMAN	62.3897	84.5863	0.737586	0.341884
EVLEKLESDPVCQR	_EVLEK[GlyGly (K)]LESDPVC[Carbamidomethyl (C)]QR_	3	(K216,C223)	FREVLEKLESDPV	1	TRUE	FALSE	A0A090N7S2	ARHGEF5	Rho guanine nucleotide exchange factor (GEF) 5	A0A090N7S2;A0A2R8YF49;A0A2R8YFR7;B3KQX6;B9EGR7;H0Y895;Q12774;Q68E09	A0A090N7S2_HUMAN;A0A2R8YF49_HUMAN;A0A2R8YFR7_HUMAN;B3KQX6_HUMAN;B9EGR7_HUMAN;H0Y895_HUMAN;ARHG5_HUMAN;Q68E09_HUMAN	51.7387	22.9392	2.25547	0.628904
VDGEKDTYSYLA	_VDGEK[GlyGly (K)]DTYSYLA_	2	(K769)	ERVDGEKDTYSYL	1	TRUE	FALSE	A0A090N7U0	CUL1	Cullin 1	A0A090N7U0;A0A590UJ21;A0A590UJ50;A0A590UJC4;A0A590UJR3;A0A590UK34;B3KU45;B4DLA3;Q13616;Q75MQ1	A0A090N7U0_HUMAN;A0A590UJ21_HUMAN;A0A590UJ50_HUMAN;A0A590UJC4_HUMAN;A0A590UJR3_HUMAN;A0A590UK34_HUMAN;B3KU45_HUMAN;B4DLA3_HUMAN;CUL1_HUMAN;Q75MQ1_HUMAN	82.4133	238.419	0.345667	0.356949
SYLMTNYESAPPSPQYKK	_SYLMTNYESAPPSPQYK[GlyGly (K)]K_	3	(K140)	PPSPQYKKIICMG	0	TRUE	FALSE	A0A090N7V5	C7orf24	gamma-glutamylcyclotransferase	A0A090N7V5;B3KMN7;B8ZZK2;H7BZK5;M0QZK8;O75223	A0A090N7V5_HUMAN;B3KMN7_HUMAN;B8ZZK2_HUMAN;H7BZK5_HUMAN;M0QZK8_HUMAN;GGCT_HUMAN	3.4079	22.5211	0.15132	0.0734219
YGLTGKQQVSPIR	_YGLTGK[GlyGly (K)]QQVSPIR_	3	(K508)	RYGLTGKQQVSPI	1	TRUE	FALSE	A0A090N7X1	ABCF2	ATP-binding cassette, sub-family F (GCN20), member 2	A0A090N7X1;A0A090N7Y2;Q9UG63	A0A090N7X1_HUMAN;A0A090N7Y2_HUMAN;ABCF2_HUMAN	81.787	19.233	4.25242	0.379535
AFSQKSNLVSHR	_AFSQK[GlyGly (K)]SNLVSHR_	3	(K499)	GKAFSQKSNLVSH	1	TRUE	FALSE	A0A090N8H1	REPIN1	HCG1990708, isoform CRA_c	A0A090N8H1;A0A090N8Z2;A8K9F5;Q9BWE0	A0A090N8H1_HUMAN;A0A090N8Z2_HUMAN;A8K9F5_HUMAN;REPI1_HUMAN	78.0522	63.7755	1.22386	0.496979
LKFLNDSEQVAR	_LK[GlyGly (K)]FLNDSEQVAR_	3	(K108)	PLVLRLKFLNDSE	1	TRUE	FALSE	A0A090N8Q3	C7orf21	Chromosome 7 open reading frame 21	A0A090N8Q3;A0A590UJA9;C9JCW7;C9JE12;Q9BVT8	A0A090N8Q3_HUMAN;A0A590UJA9_HUMAN;C9JCW7_HUMAN;C9JE12_HUMAN;TMUB1_HUMAN	488.236	720.827	0.677327	0.24396
LKFLNDSEQVAR	_LK[GlyGly (K)]FLNDSEQVAR_	2	(K108)	PLVLRLKFLNDSE	1	TRUE	FALSE	A0A090N8Q3	C7orf21	Chromosome 7 open reading frame 21	A0A090N8Q3;A0A590UJA9;C9JCW7;C9JE12;Q9BVT8	A0A090N8Q3_HUMAN;A0A590UJA9_HUMAN;C9JCW7_HUMAN;C9JE12_HUMAN;TMUB1_HUMAN	118.468	283.122	0.418435	0.456064
AWPHDTIGSLKR	_AWPHDTIGSLK[GlyGly (K)]R_	3	(K129)	DTIGSLKRTQFPG	0	TRUE	FALSE	A0A090N8Q3	C7orf21	Chromosome 7 open reading frame 21	A0A090N8Q3;A0A590UJA9;C9JCW7;C9JE12;Q9BVT8	A0A090N8Q3_HUMAN;A0A590UJA9_HUMAN;C9JCW7_HUMAN;C9JE12_HUMAN;TMUB1_HUMAN	287.689	1043.26	0.275761	0.264735
KNFQLEEEEQNEAK	_K[GlyGly (K)]NFQLEEEEQNEAK_	3	(K167)	SEEDARKNFQLEE	0	FALSE	FALSE	A0A090N8Q5	NYREN18	NEDD8 ultimate buster-1	A0A090N8Q5;H3BM14;H3BM74;Q9Y5A7	A0A090N8Q5_HUMAN;H3BM14_HUMAN;H3BM74_HUMAN;NUB1_HUMAN	74.9195	56.1922	1.33327	0.515744
QLFKELYIDPSK	_QLFK[GlyGly (K)]ELYIDPSK_	3	(K371)	KARQLFKELYIDP	1	FALSE	FALSE	A0A090N8Q5	NYREN18	NEDD8 ultimate buster-1	A0A090N8Q5;H3BM14;H3BM74;Q9Y5A7	A0A090N8Q5_HUMAN;H3BM14_HUMAN;H3BM74_HUMAN;NUB1_HUMAN	40.0476	73.7702	0.54287	0.117816
AANATTNPSQLLPLELVDKCIGSR	_[Acetyl (Protein N-term)]AANATTNPSQLLPLELVDK[GlyGly (K)]C[Carbamidomethyl (C)]IGSR_	3	(K20,C21)	PLELVDKCIGSRI	1	TRUE	FALSE	A0A090N8Y5	LSM5	U6 snRNA-associated Sm-like protein LSm5	A0A090N8Y5;B8ZZF8;Q9Y4Y9	A0A090N8Y5_HUMAN;B8ZZF8_HUMAN;LSM5_HUMAN	254.666	41.091	6.19761	0.454029
ATIKDASLQPR	_ATIK[GlyGly (K)]DASLQPR_	2	(K126)	GVKATIKDASLQP	1	TRUE	FALSE	A0A096LNV3	RNF114	E3 ubiquitin-protein ligase RNF114 (Fragment)	A0A096LNV3;A0A096LP02;Q9Y508	A0A096LNV3_HUMAN;A0A096LP02_HUMAN;RN114_HUMAN	1245.8	695.32	1.79169	0.912029
KPVCGVCR	_K[GlyGly (K)]PVC[Carbamidomethyl (C)]GVC[Carbamidomethyl (C)]R_	2	(K61,C64,C67)	ECLKPKKPVCGVC	0	TRUE	FALSE	A0A096LNV3	RNF114	E3 ubiquitin-protein ligase RNF114 (Fragment)	A0A096LNV3;A0A096LP02;Q9Y508	A0A096LNV3_HUMAN;A0A096LP02_HUMAN;RN114_HUMAN	352.005	269.458	1.30634	0.668338
KPVCGVCR	_K[GlyGly (K)]PVC[Carbamidomethyl (C)]GVC[Carbamidomethyl (C)]R_	3	(K61,C64,C67)	ECLKPKKPVCGVC	0	TRUE	FALSE	A0A096LNV3	RNF114	E3 ubiquitin-protein ligase RNF114 (Fragment)	A0A096LNV3;A0A096LP02;Q9Y508	A0A096LNV3_HUMAN;A0A096LP02_HUMAN;RN114_HUMAN	170.459	205.006	0.831485	0.872666
YQNYIMEGVKATIK	_YQNYIMEGVK[GlyGly (K)]ATIK_	2	(K122)	YIMEGVKATIKDA	1	TRUE	FALSE	A0A096LNV3	RNF114	E3 ubiquitin-protein ligase RNF114 (Fragment)	A0A096LNV3;A0A096LP02;Q9Y508	A0A096LNV3_HUMAN;A0A096LP02_HUMAN;RN114_HUMAN	21.0859	30.2284	0.697554	0.208993
NQIHVKSPPR	_NQIHVK[GlyGly (K)]SPPR_	3	(K462)	RNQIHVKSPPREG	1	FALSE	FALSE	A0A096LP07	GPS1	G protein pathway suppressor 1	A0A096LP07;A0A096LPJ3;A0A9L9PX62;A0A9L9PXT0;A8K070;C9JFE4;Q13098	A0A096LP07_HUMAN;A0A096LPJ3_HUMAN;A0A9L9PX62_HUMAN;A0A9L9PXT0_HUMAN;A8K070_HUMAN;C9JFE4_HUMAN;CSN1_HUMAN	194.382	314.511	0.618046	0.970379
SEGDSVGESVHGKPSVVYR	_[Acetyl (Protein N-term)]SEGDSVGESVHGK[GlyGly (K)]PSVVYR_	3	(K14)	GESVHGKPSVVYR	0	FALSE	FALSE	A0A0A0MR06	RER1	Protein RER1 (Fragment)	A0A0A0MR06;O15258;Q5T091;Q5T092;Q5T094;Q9P0H9	A0A0A0MR06_HUMAN;RER1_HUMAN;Q5T091_HUMAN;Q5T092_HUMAN;Q5T094_HUMAN;Q9P0H9_HUMAN	494.609	956.232	0.517248	0.153595
SEGDSVGESVHGKPSVVYR	_SEGDSVGESVHGK[GlyGly (K)]PSVVYR_	3	(K14)	GESVHGKPSVVYR	0	FALSE	FALSE	A0A0A0MR06	RER1	Protein RER1 (Fragment)	A0A0A0MR06;O15258;Q5T091;Q5T092;Q5T094;Q9P0H9	A0A0A0MR06_HUMAN;RER1_HUMAN;Q5T091_HUMAN;Q5T092_HUMAN;Q5T094_HUMAN;Q9P0H9_HUMAN	286.658	553.047	0.518325	0.0876224
DKINDLVEFPVR	_DK[GlyGly (K)]INDLVEFPVR_	3	(K1208)	SFIWRDKINDLVE	1	TRUE	FALSE	A0A0A0MR08	USP19	Ubiquitin specific peptidase 19	A0A0A0MR08;A0A590UK03;A0A8I5KRW4;A0A8I5KT08;A0A8I5KV50;A0A8I5KXK1;A0A8V8TN96;A5PL36;E7ESU0;O94966	A0A0A0MR08_HUMAN;A0A590UK03_HUMAN;A0A8I5KRW4_HUMAN;A0A8I5KT08_HUMAN;A0A8I5KV50_HUMAN;A0A8I5KXK1_HUMAN;A0A8V8TN96_HUMAN;A5PL36_HUMAN;E7ESU0_HUMAN;UBP19_HUMAN	720.364	416.268	1.73053	0.910127
DKINDLVEFPVR	_DK[GlyGly (K)]INDLVEFPVR_	2	(K1208)	SFIWRDKINDLVE	1	TRUE	FALSE	A0A0A0MR08	USP19	Ubiquitin specific peptidase 19	A0A0A0MR08;A0A590UK03;A0A8I5KRW4;A0A8I5KT08;A0A8I5KV50;A0A8I5KXK1;A0A8V8TN96;A5PL36;E7ESU0;O94966	A0A0A0MR08_HUMAN;A0A590UK03_HUMAN;A0A8I5KRW4_HUMAN;A0A8I5KT08_HUMAN;A0A8I5KV50_HUMAN;A0A8I5KXK1_HUMAN;A0A8V8TN96_HUMAN;A5PL36_HUMAN;E7ESU0_HUMAN;UBP19_HUMAN	170.263	158.268	1.07579	0.507464
IQNKPYTETVDSDGRPDEVVAEEAWQR	_IQNK[GlyGly (K)]PYTETVDSDGRPDEVVAEEAWQR_	4	(K698)	LNRIQNKPYTETV	0	TRUE	FALSE	A0A0A0MR08	USP19	Ubiquitin specific peptidase 19	A0A0A0MR08;A0A590UK03;A0A8I5KRW4;A0A8I5KT08;A0A8I5KV50;A0A8I5KXK1;A0A8V8TN96;A5PL36;E7ESU0;O94966	A0A0A0MR08_HUMAN;A0A590UK03_HUMAN;A0A8I5KRW4_HUMAN;A0A8I5KT08_HUMAN;A0A8I5KV50_HUMAN;A0A8I5KXK1_HUMAN;A0A8V8TN96_HUMAN;A5PL36_HUMAN;E7ESU0_HUMAN;UBP19_HUMAN	100.391	150.032	0.669128	0.605971
INEEISVKHLPSTEPDPHVVR	_INEEISVK[GlyGly (K)]HLPSTEPDPHVVR_	4	(K170)	NEEISVKHLPSTE	1	FALSE	FALSE	A0A0A0MRA5	HNRNPUL1	Heterogeneous nuclear ribonucleoprotein U like 1	A0A0A0MRA5;A8K3W4;A8K5K0;A8K6U7;B7Z4B8;M0R3F1;Q9BUJ2	A0A0A0MRA5_HUMAN;A8K3W4_HUMAN;A8K5K0_HUMAN;A8K6U7_HUMAN;B7Z4B8_HUMAN;M0R3F1_HUMAN;HNRL1_HUMAN	166.305	104.847	1.58618	0.67708
KQYTSIHHGVVEVDAAVTPEER	_K[GlyGly (K)]QYTSIHHGVVEVDAAVTPEER_	4	(K616)	LVMLKKKQYTSIH	0	TRUE	FALSE	A0A0A0MRG2	APP	Amyloid-beta A4 protein	A0A0A0MRG2;A0A140VJC8;A0A218KGR2;B4DGD0;B4DJT9;B4DM00;B4DMD5;B7Z313;E9PG40;P05067	A0A0A0MRG2_HUMAN;A0A140VJC8_HUMAN;A0A218KGR2_HUMAN;B4DGD0_HUMAN;B4DJT9_HUMAN;B4DM00_HUMAN;B4DMD5_HUMAN;B7Z313_HUMAN;E9PG40_HUMAN;A4_HUMAN	2759.39	2940.87	0.938289	0.745338
KQYTSIHHGVVEVDAAVTPEER	_K[GlyGly (K)]QYTSIHHGVVEVDAAVTPEER_	3	(K616)	LVMLKKKQYTSIH	0	TRUE	FALSE	A0A0A0MRG2	APP	Amyloid-beta A4 protein	A0A0A0MRG2;A0A140VJC8;A0A218KGR2;B4DGD0;B4DJT9;B4DM00;B4DMD5;B7Z313;E9PG40;P05067	A0A0A0MRG2_HUMAN;A0A140VJC8_HUMAN;A0A218KGR2_HUMAN;B4DGD0_HUMAN;B4DJT9_HUMAN;B4DM00_HUMAN;B4DMD5_HUMAN;B7Z313_HUMAN;E9PG40_HUMAN;A4_HUMAN	306.168	935.785	0.327177	0.209277
KQYTSIHHGVVEVDAAVTPEER	_K[GlyGly (K)]QYTSIHHGVVEVDAAVTPEER_	5	(K616)	LVMLKKKQYTSIH	0	TRUE	FALSE	A0A0A0MRG2	APP	Amyloid-beta A4 protein	A0A0A0MRG2;A0A140VJC8;A0A218KGR2;B4DGD0;B4DJT9;B4DM00;B4DMD5;B7Z313;E9PG40;P05067	A0A0A0MRG2_HUMAN;A0A140VJC8_HUMAN;A0A218KGR2_HUMAN;B4DGD0_HUMAN;B4DJT9_HUMAN;B4DM00_HUMAN;B4DMD5_HUMAN;B7Z313_HUMAN;E9PG40_HUMAN;A4_HUMAN	378.122	587.54	0.643568	0.990408
HLSKMQQNGYENPTYK	_HLSK[GlyGly (K)]MQQNGYENPTYK_	3	(K641)	EERHLSKMQQNGY	1	FALSE	FALSE	A0A0A0MRG2	APP	Amyloid-beta A4 protein	A0A0A0MRG2;A0A140VJC8;A0A218KGR2;B4DGD0;B4DJT9;B4DM00;B4DMD5;B7Z313;E9PG40;P05067	A0A0A0MRG2_HUMAN;A0A140VJC8_HUMAN;A0A218KGR2_HUMAN;B4DGD0_HUMAN;B4DJT9_HUMAN;B4DM00_HUMAN;B4DMD5_HUMAN;B7Z313_HUMAN;E9PG40_HUMAN;A4_HUMAN	84.9994	117.564	0.723008	0.721227
GPAVLATKAAAGTK	_GPAVLATK[GlyGly (K)]AAAGTK_	2	(K1044)	PAVLATKAAAGTK	1	FALSE	FALSE	A0A0A0MRM8	MYO6	Unconventional myosin-VI	A0A0A0MRM8	A0A0A0MRM8_HUMAN	449.647	492.37	0.913229	0.580327
QKEEESQQQAVLEQER	_QK[GlyGly (K)]EEESQQQAVLEQER_	3	(K993)	AQLARQKEEESQQ	1	FALSE	FALSE	A0A0A0MRM8	MYO6	Unconventional myosin-VI	A0A0A0MRM8	A0A0A0MRM8_HUMAN	345.86	348.206	0.993265	0.502363
RGPAVLATKAAAGTK	_RGPAVLATK[GlyGly (K)]AAAGTK_	3	(K1044)	PAVLATKAAAGTK	1	TRUE	TRUE	A0A0A0MRM8	MYO6	Unconventional myosin-VI	A0A0A0MRM8	A0A0A0MRM8_HUMAN	187.688	239.923	0.782284	0.625219
APKSVTDYAQQNPAAQIPAR	_APK[GlyGly (K)]SVTDYAQQNPAAQIPAR_	3	(K1109)	TEQRAPKSVTDYA	1	FALSE	FALSE	A0A0A0MRM8	MYO6	Unconventional myosin-VI	A0A0A0MRM8	A0A0A0MRM8_HUMAN	261.709	138.032	1.896	0.610542
IVEANPLLEAFGNAKTVR	_IVEANPLLEAFGNAK[GlyGly (K)]TVR_	3	(K196)	EAFGNAKTVRNNN	1	FALSE	FALSE	A0A0A0MRM8	MYO6	Unconventional myosin-VI	A0A0A0MRM8	A0A0A0MRM8_HUMAN	142.873	44.2685	3.22741	0.791759
ELFESSTNNNKDTK	_ELFESSTNNNK[GlyGly (K)]DTK_	3	(K629)	SSTNNNKDTKQKA	1	FALSE	FALSE	A0A0A0MRM8	MYO6	Unconventional myosin-VI	A0A0A0MRM8	A0A0A0MRM8_HUMAN	41.3035	69.0948	0.59778	0.775609
ELFESSTNNNKDTK	_ELFESSTNNNK[GlyGly (K)]DTK_	2	(K629)	SSTNNNKDTKQKA	1	FALSE	FALSE	A0A0A0MRM8	MYO6	Unconventional myosin-VI	A0A0A0MRM8	A0A0A0MRM8_HUMAN	8.05947	2.55403	3.15559	0.135422
EVEVFKSSQEIQER	_EVEVFK[GlyGly (K)]SSQEIQER_	3	(K106)	REVEVFKSSQEIQ	1	TRUE	FALSE	A0A0A0MRN5	OGFR	Opioid growth factor receptor	A0A0A0MRN5;B3KMQ6;Q05BV5;Q9NZT2;V9H0E3;V9H0H8	A0A0A0MRN5_HUMAN;B3KMQ6_HUMAN;Q05BV5_HUMAN;OGFR_HUMAN;V9H0E3_HUMAN;V9H0H8_HUMAN	68.0581	58.9753	1.15401	0.677533
ENVKDYYQK	_ENVK[GlyGly (K)]DYYQK_	2	(K56)	KHKENVKDYYQKW	1	TRUE	FALSE	A0A0A0MRR7	SNRPC	U1 small nuclear ribonucleoprotein C	A0A0A0MRR7;P09234;Q5TAL4	A0A0A0MRR7_HUMAN;RU1C_HUMAN;Q5TAL4_HUMAN	422.601	235.376	1.79543	0.111584
KVLDANSCQSELHEK	_K[GlyGly (K)]VLDANSC[Carbamidomethyl (C)]QSELHEK_	3	(K660,C667)	MMREIRKVLDANS	0	TRUE	FALSE	A0A0A0MRU9	MARK2	non-specific serine/threonine protein kinase	A0A0A0MRU9;A0A140VJP1;A0A7I2YQR3;A8K2S4;A9CP04;E7ETY4;E9PC69;Q7KZI7	A0A0A0MRU9_HUMAN;A0A140VJP1_HUMAN;A0A7I2YQR3_HUMAN;A8K2S4_HUMAN;A9CP04_HUMAN;E7ETY4_HUMAN;E9PC69_HUMAN;MARK2_HUMAN	337.834	348.477	0.969458	0.981116
YEIASVPVSLQTLKPVTDR	_YEIASVPVSLQTLK[GlyGly (K)]PVTDR_	3	(K321)	VSLQTLKPVTDRA	0	FALSE	FALSE	A0A0A0MRV3	WRAP73	WD repeat containing, antisense to TP73	A0A0A0MRV3;A0A384MQZ3;Q9P2S5	A0A0A0MRV3_HUMAN;A0A384MQZ3_HUMAN;WRP73_HUMAN	291.201	167.736	1.73607	0.905584
TKGPCVVEENDPIFER	_TK[GlyGly (K)]GPC[Carbamidomethyl (C)]VVEENDPIFER_	3	(K271,C274)	VEVLRTKGPCVVE	1	TRUE	FALSE	A0A0A0MRX7	BDP1	Transcription factor TFIIIB component B'' homolog	A0A0A0MRX7;A0A0G2JN16;A0A0G2JNU3;A6H8Y1;B1WB49	A0A0A0MRX7_HUMAN;A0A0G2JN16_HUMAN;A0A0G2JNU3_HUMAN;BDP1_HUMAN;B1WB49_HUMAN	19.3777	34.147	0.567478	0.167949
LKSATGSVVSTR	_LK[GlyGly (K)]SATGSVVSTR_	2	(K157)	SRSYKLKSATGSV	1	TRUE	FALSE	A0A0A0MRY1	SMC6	Structural maintenance of chromosomes 6 (Fragment)	A0A0A0MRY1;A0A2S1ZR79;A0A2S1ZR87;C9JMN1;Q96SB8	A0A0A0MRY1_HUMAN;A0A2S1ZR79_HUMAN;A0A2S1ZR87_HUMAN;C9JMN1_HUMAN;SMC6_HUMAN	25.1818	22.7888	1.10501	0.957476
AALKTASDFITK	_AALK[GlyGly (K)]TASDFITK_	2	(K326)	ERKAALKTASDFI	1	FALSE	FALSE	A0A0A0MS51	GSN	Gelsolin	A0A0A0MS51;A0A0A0MT01;A0A384MEF1;A0A8V8TND7;B7Z2X4;B7Z4U6;B7Z992;B7Z9A0;P06396	A0A0A0MS51_HUMAN;A0A0A0MT01_HUMAN;A0A384MEF1_HUMAN;A0A8V8TND7_HUMAN;B7Z2X4_HUMAN;B7Z4U6_HUMAN;B7Z992_HUMAN;B7Z9A0_HUMAN;GELS_HUMAN	1314.89	560.84	2.3445	0.56904
AALKTASDFITK	_AALK[GlyGly (K)]TASDFITK_	3	(K326)	ERKAALKTASDFI	1	FALSE	FALSE	A0A0A0MS51	GSN	Gelsolin	A0A0A0MS51;A0A0A0MT01;A0A384MEF1;A0A8V8TND7;B7Z2X4;B7Z4U6;B7Z992;B7Z9A0;P06396	A0A0A0MS51_HUMAN;A0A0A0MT01_HUMAN;A0A384MEF1_HUMAN;A0A8V8TND7_HUMAN;B7Z2X4_HUMAN;B7Z4U6_HUMAN;B7Z992_HUMAN;B7Z9A0_HUMAN;GELS_HUMAN	111.517	52.2381	2.13479	0.356957
ATQVSKGIR	_ATQVSK[GlyGly (K)]GIR_	2	(K211)	KATQVSKGIRDNE	1	FALSE	FALSE	A0A0A0MS51	GSN	Gelsolin	A0A0A0MS51;A0A0A0MT01;A0A384MEF1;A0A8V8TND7;B7Z2X4;B7Z4U6;B7Z992;B7Z9A0;P06396	A0A0A0MS51_HUMAN;A0A0A0MT01_HUMAN;A0A384MEF1_HUMAN;A0A8V8TND7_HUMAN;B7Z2X4_HUMAN;B7Z4U6_HUMAN;B7Z992_HUMAN;B7Z9A0_HUMAN;GELS_HUMAN	804.243	396.24	2.02969	0.739187
TVAEKVDAVR	_TVAEK[GlyGly (K)]VDAVR_	2	(K7)	MRTVAEKVDAVRI	1	TRUE	FALSE	A0A0A0MS96	BRCC3	BRCA1/BRCA2-containing complex subunit 3 (Fragment)	A0A0A0MS96;P46736	A0A0A0MS96_HUMAN;BRCC3_HUMAN	628.416	518.257	1.21256	0.79545
IEVHDQKER	_IEVHDQK[GlyGly (K)]ER_	3	(K879)	IEVHDQKERVYEM	1	FALSE	FALSE	A0A0A0MSC1	ADCY3	Adenylate cyclase type 3	A0A0A0MSC1;B3KNM3;B3KVJ0;B7ZLX9;O60266;U3KQ91	A0A0A0MSC1_HUMAN;B3KNM3_HUMAN;B3KVJ0_HUMAN;B7ZLX9_HUMAN;ADCY3_HUMAN;U3KQ91_HUMAN	404.696	1276.4	0.317061	0.794543
IEVHDQKER	_IEVHDQK[GlyGly (K)]ER_	2	(K879)	IEVHDQKERVYEM	1	FALSE	FALSE	A0A0A0MSC1	ADCY3	Adenylate cyclase type 3	A0A0A0MSC1;B3KNM3;B3KVJ0;B7ZLX9;O60266;U3KQ91	A0A0A0MSC1_HUMAN;B3KNM3_HUMAN;B3KVJ0_HUMAN;B7ZLX9_HUMAN;ADCY3_HUMAN;U3KQ91_HUMAN	25.901	47.5664	0.544523	0.274634
KPHYDIWGNTVNVASR	_K[GlyGly (K)]PHYDIWGNTVNVASR_	3	(K1059)	GVIGARKPHYDIW	0	FALSE	FALSE	A0A0A0MSC1	ADCY3	Adenylate cyclase type 3	A0A0A0MSC1;B3KNM3;B3KVJ0;B7ZLX9;O60266;U3KQ91	A0A0A0MSC1_HUMAN;B3KNM3_HUMAN;B3KVJ0_HUMAN;B7ZLX9_HUMAN;ADCY3_HUMAN;U3KQ91_HUMAN	55.191	179.018	0.308299	0.967061
DKLATFPNGPSVTLPHQVVDNS	_DK[GlyGly (K)]LATFPNGPSVTLPHQVVDNS_	3	(K1125)	FLKGRDKLATFPN	1	FALSE	FALSE	A0A0A0MSC1	ADCY3	Adenylate cyclase type 3	A0A0A0MSC1;B3KNM3;B3KVJ0;B7ZLX9;O60266;U3KQ91	A0A0A0MSC1_HUMAN;B3KNM3_HUMAN;B3KVJ0_HUMAN;B7ZLX9_HUMAN;ADCY3_HUMAN;U3KQ91_HUMAN	66.8301	75.7105	0.882706	0.878195
VGVHTGTVLGGVLGQKR	_VGVHTGTVLGGVLGQK[GlyGly (K)]R_	3	(K428)	GGVLGQKRWQYDV	0	FALSE	FALSE	A0A0A0MSC1	ADCY3	Adenylate cyclase type 3	A0A0A0MSC1;B3KNM3;B3KVJ0;B7ZLX9;O60266;U3KQ91	A0A0A0MSC1_HUMAN;B3KNM3_HUMAN;B3KVJ0_HUMAN;B7ZLX9_HUMAN;ADCY3_HUMAN;U3KQ91_HUMAN	282.218	629.091	0.448612	0.497588
VEELNLDVLLQKVDHLR	_VEELNLDVLLQK[GlyGly (K)]VDHLR_	3	(K363)	LDVLLQKVDHLRM	1	TRUE	FALSE	A0A0A0MSD2	RMDN2	Regulator of microtubule dynamics 2	A0A0A0MSD2;A0A0C4DFM4;C9JGB2;Q96LZ7	A0A0A0MSD2_HUMAN;A0A0C4DFM4_HUMAN;C9JGB2_HUMAN;RMD2_HUMAN	41.5833	591.432	0.0703094	0.621482
DGKTISLCAESTDDCLAWK	_DGK[GlyGly (K)]TISLC[Carbamidomethyl (C)]AESTDDC[Carbamidomethyl (C)]LAWK_	3	(K85,C90,C97)	IVCRDGKTISLCA	1	TRUE	FALSE	A0A0A0MSE9	PLEKHB2	Pleckstrin homology domain containing B2	A0A0A0MSE9;B4DJB7;B7WPA5;Q96CS7	A0A0A0MSE9_HUMAN;B4DJB7_HUMAN;B7WPA5_HUMAN;PKHB2_HUMAN	223.869	49.8003	4.49533	0.351277
SKDCMLQIVCR	_SK[GlyGly (K)]DC[Carbamidomethyl (C)]MLQIVC[Carbamidomethyl (C)]R_	2	(K73,C75,C81)	PPDGKSKDCMLQI	1	FALSE	FALSE	A0A0A0MSE9	PLEKHB2	Pleckstrin homology domain containing B2	A0A0A0MSE9;B4DJB7;B7WPA5;Q96CS7	A0A0A0MSE9_HUMAN;B4DJB7_HUMAN;B7WPA5_HUMAN;PKHB2_HUMAN	142.123	96.9536	1.46588	0.209023
YNSLSILPAALGKPVR	_YNSLSILPAALGK[GlyGly (K)]PVR_	2	(K168)	LPAALGKPVRDVA	0	FALSE	FALSE	A0A0A0MT35	PRXL2B	Peroxiredoxin like 2B	A0A0A0MT35;A0A2P0CTB1;J3KPF5;J3KPF6;Q8TBF2	A0A0A0MT35_HUMAN;A0A2P0CTB1_HUMAN;J3KPF5_HUMAN;J3KPF6_HUMAN;PXL2B_HUMAN	42.4057	136.858	0.309851	0.413976
ILANVTEDAKR	_ILANVTEDAK[GlyGly (K)]R_	2	(K1128)	NVTEDAKRLIAVA	0	TRUE	FALSE	A0A0A0MTC1	RNF213	Ring finger protein 213	A0A0A0MTC1;A0A0A0MTR7;Q63HN8	A0A0A0MTC1_HUMAN;A0A0A0MTR7_HUMAN;RN213_HUMAN	188.091	407.327	0.461768	0.319923
DIQKQVR	_DIQK[GlyGly (K)]QVR_	2	(K76)	RVRDIQKQVREWK	1	FALSE	FALSE	A0A0A0MTI1	DHCR24	24-dehydrocholesterol reductase	A0A0A0MTI1;B7Z943;Q15392	A0A0A0MTI1_HUMAN;B7Z943_HUMAN;DHC24_HUMAN	178.417	393.632	0.453258	0.427532
VVDFDETWNKLLTTIK	_VVDFDETWNK[GlyGly (K)]LLTTIK_	3	(K29)	FDETWNKLLTTIK	1	FALSE	FALSE	A0A0A0MTN0	CUL2	Cullin 2	A0A0A0MTN0;A0A0D9SET6;A0A140VKB1;A0A8I5KQQ5;A0A8I5KU22;A0A8I5KUA9;A0A8I5KVR3;A0A8I5KYP8;A0A8I5QJI3;B7Z1Y1;Q13617;Q5T2B5	A0A0A0MTN0_HUMAN;A0A0D9SET6_HUMAN;A0A140VKB1_HUMAN;A0A8I5KQQ5_HUMAN;A0A8I5KU22_HUMAN;A0A8I5KUA9_HUMAN;A0A8I5KVR3_HUMAN;A0A8I5KYP8_HUMAN;A0A8I5QJI3_HUMAN;B7Z1Y1_HUMAN;CUL2_HUMAN;Q5T2B5_HUMAN	110.591	154.424	0.71615	0.349855
AEESKLPEILK	_AEESK[GlyGly (K)]LPEILK_	2	(K293)	EKAEESKLPEILK	1	TRUE	FALSE	A0A0A0MTR2	OGFOD1	2-oxoglutarate and iron dependent oxygenase domain containing 1	A0A0A0MTR2;B4E360;Q8N543	A0A0A0MTR2_HUMAN;B4E360_HUMAN;OGFD1_HUMAN	791.592	512.482	1.54462	0.660811
DFLKEFNNK	_DFLK[GlyGly (K)]EFNNK_	2	(K247)	VFKDFLKEFNNKT	1	FALSE	FALSE	A0A0A0N0M2	JAK1	Tyrosine-protein kinase	A0A0A0N0M2;A0A5F9ZHW0;A0A5F9ZI39;A0A8V8TPQ9;P23458;Q4LDX3	A0A0A0N0M2_HUMAN;A0A5F9ZHW0_HUMAN;A0A5F9ZI39_HUMAN;A0A8V8TPQ9_HUMAN;JAK1_HUMAN;Q4LDX3_HUMAN	4989.79	585.421	8.52342	0.943519
KEIEILR	_K[GlyGly (K)]EIEILR_	2	(K922)	HIADLKKEIEILR	0	FALSE	FALSE	A0A0A0N0M2	JAK1	Tyrosine-protein kinase	A0A0A0N0M2;A0A5F9ZHW0;A0A5F9ZI39;A0A8V8TPQ9;P23458;Q4LDX3	A0A0A0N0M2_HUMAN;A0A5F9ZHW0_HUMAN;A0A5F9ZI39_HUMAN;A0A8V8TPQ9_HUMAN;JAK1_HUMAN;Q4LDX3_HUMAN	486.157	1039.96	0.467477	0.0749327
EISNLLVATKK	_EISNLLVATK[GlyGly (K)]K_	2	(K557)	NLLVATKKAQEWQ	0	FALSE	FALSE	A0A0A0N0M2	JAK1	Tyrosine-protein kinase	A0A0A0N0M2;A0A5F9ZHW0;A0A5F9ZI39;A0A8V8TPQ9;P23458;Q4LDX3	A0A0A0N0M2_HUMAN;A0A5F9ZHW0_HUMAN;A0A5F9ZI39_HUMAN;A0A8V8TPQ9_HUMAN;JAK1_HUMAN;Q4LDX3_HUMAN	208.267	272.599	0.764006	0.561822
GLQPGEEELPDISPPIVIPDDSKDR	_GLQPGEEELPDISPPIVIPDDSK[GlyGly (K)]DR_	3	(K640)	VIPDDSKDRLMNQ	1	TRUE	FALSE	A0A0A6YZ17		Ubiquitin carboxyl-terminal hydrolase	A0A0A6YZ17;A0A7P0TAP9;A0A7P0TB69;Q92995	A0A0A6YZ17_HUMAN;A0A7P0TAP9_HUMAN;A0A7P0TB69_HUMAN;UBP13_HUMAN	584.017	315.68	1.85003	1
EEILSVAKK	_EEILSVAK[GlyGly (K)]K_	2	(K152)	EILSVAKKNKKEN	0	TRUE	FALSE	A0A0B4J1V9	HELLS	Helicase, lymphoid specific	A0A0B4J1V9;B1ALG6;Q6I7N8;Q9NRZ9	A0A0B4J1V9_HUMAN;B1ALG6_HUMAN;Q6I7N8_HUMAN;HELLS_HUMAN	213.372	217.583	0.980645	0.106184
VYVGNLGTGAGKGELER	_VYVGNLGTGAGK[GlyGly (K)]GELER_	3	(K24)	LGTGAGKGELERA	1	FALSE	FALSE	A0A0B4J1Z1	SRSF7	Serine and arginine rich splicing factor 7	A0A0B4J1Z1;B4DEK2;C9JAB2;Q16629	A0A0B4J1Z1_HUMAN;B4DEK2_HUMAN;C9JAB2_HUMAN;SRSF7_HUMAN	661.348	622.763	1.06196	0.542876
IVACDGKNTGSNTTE	_IVAC[Carbamidomethyl (C)]DGK[GlyGly (K)]NTGSNTTE_	2	(C63,K66)	IVACDGKNTGSNT	1	TRUE	FALSE	A0A0B4J1Z5	GTF2A2	Transcription initiation factor IIA gamma chain	A0A0B4J1Z5;B2R506;P52657	A0A0B4J1Z5_HUMAN;B2R506_HUMAN;T2AG_HUMAN	3.35679	3.55138	0.945207	0.879797
RPEYTDPKVVAQGEGR	_RPEYTDPK[GlyGly (K)]VVAQGEGR_	3	(K148)	PEYTDPKVVAQGE	1	TRUE	FALSE	A0A0B4J223	B9D1	B9 domain containing 1	A0A0B4J223;A0A2R8Y646;A0A2R8Y822;A0A2R8YD57;A0A590UJK9;A0A590UK40;A8MYG7;B4DEW0;I3L126;I3L435;J3QKN6;Q9UPM9	A0A0B4J223_HUMAN;A0A2R8Y646_HUMAN;A0A2R8Y822_HUMAN;A0A2R8YD57_HUMAN;A0A590UJK9_HUMAN;A0A590UK40_HUMAN;A8MYG7_HUMAN;B4DEW0_HUMAN;I3L126_HUMAN;I3L435_HUMAN;J3QKN6_HUMAN;B9D1_HUMAN	168.715	78.8644	2.1393	0.96593
VKEALLR	_VK[GlyGly (K)]EALLR_	2	(K385)	ARRTKVKEALLRD	1	TRUE	FALSE	A0A0C4DFP4	NGLY1	Peptide-N(4)-(N-acetyl-beta-glucosaminyl)asparagine amidase (Fragment)	A0A0C4DFP4;A0A6Q8PF23;A0A6Q8PHJ3;Q96IV0	A0A0C4DFP4_HUMAN;A0A6Q8PF23_HUMAN;A0A6Q8PHJ3_HUMAN;NGLY1_HUMAN	616.445	689.871	0.893565	0.497487
DTINGLNKQR	_DTINGLNK[GlyGly (K)]QR_	2	(K398)	TINGLNKQRQLFL	1	TRUE	FALSE	A0A0C4DFP4	NGLY1	Peptide-N(4)-(N-acetyl-beta-glucosaminyl)asparagine amidase (Fragment)	A0A0C4DFP4;A0A6Q8PF23;A0A6Q8PHJ3;Q96IV0	A0A0C4DFP4_HUMAN;A0A6Q8PF23_HUMAN;A0A6Q8PHJ3_HUMAN;NGLY1_HUMAN	465.031	461.542	1.00756	0.442501
ALACIPVQELKR	_ALAC[Carbamidomethyl (C)]IPVQELK[GlyGly (K)]R_	3	(C194,K201)	IPVQELKRKSQEK	0	FALSE	FALSE	A0A0C4DFP4	NGLY1	Peptide-N(4)-(N-acetyl-beta-glucosaminyl)asparagine amidase (Fragment)	A0A0C4DFP4;A0A6Q8PF23;A0A6Q8PHJ3;Q96IV0	A0A0C4DFP4_HUMAN;A0A6Q8PF23_HUMAN;A0A6Q8PHJ3_HUMAN;NGLY1_HUMAN	87.4051	173.981	0.502384	0.714482
QVTPDGESDEVGVIPSKR	_QVTPDGESDEVGVIPSK[GlyGly (K)]R_	3	(K611)	VGVIPSKRRVEKK	0	FALSE	FALSE	A0A0C4DFT3	DLG1	Discs large MAGUK scaffold protein 1	A0A0C4DFT3;A0A590UJ08;A0A590UJ18;A0A590UJ68;A0A590UJC5;A0A590UJD9;A0A590UJR5;A0A590UJS9;A0A590UKA8;Q12959	A0A0C4DFT3_HUMAN;A0A590UJ08_HUMAN;A0A590UJ18_HUMAN;A0A590UJ68_HUMAN;A0A590UJC5_HUMAN;A0A590UJD9_HUMAN;A0A590UJR5_HUMAN;A0A590UJS9_HUMAN;A0A590UKA8_HUMAN;DLG1_HUMAN	781.138	447.197	1.74674	0.3564
SKLSQTEDR	_SK[GlyGly (K)]LSQTEDR_	2	(K21)	LEEYRSKLSQTED	1	FALSE	FALSE	A0A0C4DFT3	DLG1	Discs large MAGUK scaffold protein 1	A0A0C4DFT3;A0A590UJ08;A0A590UJ18;A0A590UJ68;A0A590UJC5;A0A590UJD9;A0A590UJR5;A0A590UJS9;A0A590UKA8;Q12959	A0A0C4DFT3_HUMAN;A0A590UJ08_HUMAN;A0A590UJ18_HUMAN;A0A590UJ68_HUMAN;A0A590UJC5_HUMAN;A0A590UJD9_HUMAN;A0A590UJR5_HUMAN;A0A590UJS9_HUMAN;A0A590UKA8_HUMAN;DLG1_HUMAN	261.353	172.237	1.51741	0.324398
IMEIKLIK	_IMEIK[GlyGly (K)]LIK_	2	(K288)	EKIMEIKLIKGPK	1	FALSE	FALSE	A0A0C4DFT3	DLG1	Discs large MAGUK scaffold protein 1	A0A0C4DFT3;A0A590UJ08;A0A590UJ18;A0A590UJ68;A0A590UJC5;A0A590UJD9;A0A590UJR5;A0A590UJS9;A0A590UKA8;Q12959	A0A0C4DFT3_HUMAN;A0A590UJ08_HUMAN;A0A590UJ18_HUMAN;A0A590UJ68_HUMAN;A0A590UJC5_HUMAN;A0A590UJD9_HUMAN;A0A590UJR5_HUMAN;A0A590UJS9_HUMAN;A0A590UKA8_HUMAN;DLG1_HUMAN	199.276	262.381	0.759489	0.876519
IIEGGAAHKDGK	_IIEGGAAHK[GlyGly (K)]DGK_	3	(K328)	EGGAAHKDGKLQI	1	FALSE	FALSE	A0A0C4DFT3	DLG1	Discs large MAGUK scaffold protein 1	A0A0C4DFT3;A0A590UJ08;A0A590UJ18;A0A590UJ68;A0A590UJC5;A0A590UJD9;A0A590UJR5;A0A590UJS9;A0A590UKA8;Q12959	A0A0C4DFT3_HUMAN;A0A590UJ08_HUMAN;A0A590UJ18_HUMAN;A0A590UJ68_HUMAN;A0A590UJC5_HUMAN;A0A590UJD9_HUMAN;A0A590UJR5_HUMAN;A0A590UJS9_HUMAN;A0A590UKA8_HUMAN;DLG1_HUMAN	79.5298	46.2133	1.72093	0.913423
IIEGGAAHKDGK	_IIEGGAAHK[GlyGly (K)]DGK_	2	(K328)	EGGAAHKDGKLQI	1	FALSE	FALSE	A0A0C4DFT3	DLG1	Discs large MAGUK scaffold protein 1	A0A0C4DFT3;A0A590UJ08;A0A590UJ18;A0A590UJ68;A0A590UJC5;A0A590UJD9;A0A590UJR5;A0A590UJS9;A0A590UKA8;Q12959	A0A0C4DFT3_HUMAN;A0A590UJ08_HUMAN;A0A590UJ18_HUMAN;A0A590UJ68_HUMAN;A0A590UJC5_HUMAN;A0A590UJD9_HUMAN;A0A590UJR5_HUMAN;A0A590UJS9_HUMAN;A0A590UKA8_HUMAN;DLG1_HUMAN	38.9755	53.5045	0.728452	0.131199
EIEVEVYMAACHSPVVSQLEAGHFFDASITKK	_EIEVEVYMAAC[Carbamidomethyl (C)]HSPVVSQLEAGHFFDASITK[GlyGly (K)]K_	4	(C687,K707)	FDASITKKHLFAS	0	TRUE	FALSE	A0A0C4DFT5	SLC26A6	Solute carrier family 26 member 6	A0A0C4DFT5;G3XAC1;Q5Y190;Q86YZ4;Q96MZ1;Q9BXS9	A0A0C4DFT5_HUMAN;G3XAC1_HUMAN;Q5Y190_HUMAN;Q86YZ4_HUMAN;Q96MZ1_HUMAN;S26A6_HUMAN	17.4505	22.5222	0.774811	0.916296
GVGYETILKEQK	_GVGYETILK[GlyGly (K)]EQK_	2	(K374)	GYETILKEQKGQS	1	TRUE	FALSE	A0A0C4DFY5	GPRC5C	G protein-coupled receptor class C group 5 member C	A0A0C4DFY5;A8MXZ4;J9JIE0;Q9NQ84;Q9NXI0	A0A0C4DFY5_HUMAN;A8MXZ4_HUMAN;J9JIE0_HUMAN;GPC5C_HUMAN;Q9NXI0_HUMAN	89.1194	302.384	0.294723	0.57943
GVGYETILKEQK	_GVGYETILK[GlyGly (K)]EQK_	3	(K374)	GYETILKEQKGQS	1	TRUE	FALSE	A0A0C4DFY5	GPRC5C	G protein-coupled receptor class C group 5 member C	A0A0C4DFY5;A8MXZ4;J9JIE0;Q9NQ84;Q9NXI0	A0A0C4DFY5_HUMAN;A8MXZ4_HUMAN;J9JIE0_HUMAN;GPC5C_HUMAN;Q9NXI0_HUMAN	51.5862	94.011	0.548725	0.743642
EKLVLTTLDFQK	_EK[GlyGly (K)]LVLTTLDFQK_	3	(K749)	SISTREKLVLTTL	1	TRUE	FALSE	A0A0C4DG33	PEX1	Peroxisomal ATPase PEX1	A0A0C4DG33;B4DER6;O43933	A0A0C4DG33_HUMAN;B4DER6_HUMAN;PEX1_HUMAN	69.2932	94.9796	0.729559	0.763089
QNVLSPEKEK	_QNVLSPEK[GlyGly (K)]EK_	2	(K357)	NVLSPEKEKQMSE	1	FALSE	FALSE	A0A0C4DG33	PEX1	Peroxisomal ATPase PEX1	A0A0C4DG33;B4DER6;O43933	A0A0C4DG33_HUMAN;B4DER6_HUMAN;PEX1_HUMAN	274.657	223.634	1.22816	0.577087
NKLDCDINK	_NK[GlyGly (K)]LDC[Carbamidomethyl (C)]DINK_	2	(K699,C702)	CNVIKNKLDCDIN	1	TRUE	FALSE	A0A0C4DG33	PEX1	Peroxisomal ATPase PEX1	A0A0C4DG33;B4DER6;O43933	A0A0C4DG33_HUMAN;B4DER6_HUMAN;PEX1_HUMAN	113.961	138.757	0.821302	0.739133
LDKCVYCPPPDQVSR	_LDK[GlyGly (K)]C[Carbamidomethyl (C)]VYC[Carbamidomethyl (C)]PPPDQVSR_	3	(K944,C945,C948)	RPGRLDKCVYCPP	1	TRUE	FALSE	A0A0C4DG33	PEX1	Peroxisomal ATPase PEX1	A0A0C4DG33;B4DER6;O43933	A0A0C4DG33_HUMAN;B4DER6_HUMAN;PEX1_HUMAN	84.4453	39.7687	2.12341	0.815813
IQTKEPLPTLPLGR	_IQTK[GlyGly (K)]EPLPTLPLGR_	3	(K224)	TLRIQTKEPLPTL	1	FALSE	FALSE	A0A0C4DG44	HTRA2	Serine protease HTRA2, mitochondrial (Fragment)	A0A0C4DG44;A0A384MDW9;A0A8Q3SIX7;A0A8Q3SJ36;O43464	A0A0C4DG44_HUMAN;A0A384MDW9_HUMAN;A0A8Q3SIX7_HUMAN;A0A8Q3SJ36_HUMAN;HTRA2_HUMAN	187.386	92.0053	2.03668	0.134061
IQTKEPLPTLPLGR	_IQTK[GlyGly (K)]EPLPTLPLGR_	2	(K224)	TLRIQTKEPLPTL	1	FALSE	FALSE	A0A0C4DG44	HTRA2	Serine protease HTRA2, mitochondrial (Fragment)	A0A0C4DG44;A0A384MDW9;A0A8Q3SIX7;A0A8Q3SJ36;O43464	A0A0C4DG44_HUMAN;A0A384MDW9_HUMAN;A0A8Q3SIX7_HUMAN;A0A8Q3SJ36_HUMAN;HTRA2_HUMAN	9.2894	34.9749	0.265602	0.316802
SMEKHIEEDEVR	_SMEK[GlyGly (K)]HIEEDEVR_	3	(K52)	KLKSMEKHIEEDE	1	TRUE	FALSE	A0A0C4DGE4	STX3	Syntaxin 3 (Fragment)	A0A0C4DGE4;A0A0J9YW33;A0A286YF28;Q13277;Q53YE2;Q7Z338	A0A0C4DGE4_HUMAN;A0A0J9YW33_HUMAN;A0A286YF28_HUMAN;STX3_HUMAN;Q53YE2_HUMAN;Q7Z338_HUMAN	37.7861	98.6084	0.383194	0.243759
DSDVTLKNK	_DSDVTLK[GlyGly (K)]NK_	2	(K587)	DSDVTLKNKEGET	1	FALSE	FALSE	A0A0C4DGF8	EHMT1	Euchromatic histone lysine methyltransferase 1 (Fragment)	A0A0C4DGF8;A0A1B0GU48;A0A1B0GV09;Q9H9B1	A0A0C4DGF8_HUMAN;A0A1B0GU48_HUMAN;A0A1B0GV09_HUMAN;EHMT1_HUMAN	4206.51	2481.2	1.69536	0.762219
YLIKAGALVDPK	_YLIK[GlyGly (K)]AGALVDPK_	3	(K446)	AVKYLIKAGALVD	1	FALSE	FALSE	A0A0C4DGF8	EHMT1	Euchromatic histone lysine methyltransferase 1 (Fragment)	A0A0C4DGF8;A0A1B0GU48;A0A1B0GV09;Q9H9B1	A0A0C4DGF8_HUMAN;A0A1B0GU48_HUMAN;A0A1B0GV09_HUMAN;EHMT1_HUMAN	144.735	85.5718	1.69139	0.898308
ESHAKADSAVSQEQLR	_ESHAK[GlyGly (K)]ADSAVSQEQLR_	3	(K175)	TRESHAKADSAVS	1	FALSE	FALSE	A0A0C4DGG1	PACSIN3	Protein kinase C and casein kinase substrate in neurons 3 (Fragment)	A0A0C4DGG1;B4DUI2;Q9UKS6	A0A0C4DGG1_HUMAN;B4DUI2_HUMAN;PACN3_HUMAN	588.148	559.461	1.05128	0.0706458
LKEVEASK	_LK[GlyGly (K)]EVEASK_	2	(K148)	PWLKRLKEVEASK	1	FALSE	FALSE	A0A0C4DGG1	PACSIN3	Protein kinase C and casein kinase substrate in neurons 3 (Fragment)	A0A0C4DGG1;B4DUI2;Q9UKS6	A0A0C4DGG1_HUMAN;B4DUI2_HUMAN;PACN3_HUMAN	539.981	498.092	1.0841	0.201179
TKAQYEQTLAELHR	_TK[GlyGly (K)]AQYEQTLAELHR_	3	(K203)	KEAEKTKAQYEQT	1	FALSE	FALSE	A0A0C4DGG1	PACSIN3	Protein kinase C and casein kinase substrate in neurons 3 (Fragment)	A0A0C4DGG1;B4DUI2;Q9UKS6	A0A0C4DGG1_HUMAN;B4DUI2_HUMAN;PACN3_HUMAN	90.5329	70.8403	1.27799	0.611569
CTCPALKGK	_C[Carbamidomethyl (C)]TC[Carbamidomethyl (C)]PALK[GlyGly (K)]GK_	2	(C490,C492,K496)	CTCPALKGKVQKI	1	FALSE	FALSE	A0A0C4DGG9	CHD4	DNA helicase	A0A0C4DGG9;A0A2R8Y212;A0A2R8Y425;A0A2R8Y521;A0A2R8Y5J0;A0A2R8YD40;A0A2R8YFK9;A0A2U3TZM0;B3KY63;F5GWX5;Q14839	A0A0C4DGG9_HUMAN;A0A2R8Y212_HUMAN;A0A2R8Y425_HUMAN;A0A2R8Y521_HUMAN;A0A2R8Y5J0_HUMAN;A0A2R8YD40_HUMAN;A0A2R8YFK9_HUMAN;A0A2U3TZM0_HUMAN;B3KY63_HUMAN;F5GWX5_HUMAN;CHD4_HUMAN	398.068	348.677	1.14165	0.986027
EGEDSSVIHYDDKAIER	_EGEDSSVIHYDDK[GlyGly (K)]AIER_	3	(K1249)	VIHYDDKAIERLL	1	FALSE	FALSE	A0A0C4DGG9	CHD4	DNA helicase	A0A0C4DGG9;A0A2R8Y212;A0A2R8Y425;A0A2R8Y521;A0A2R8Y5J0;A0A2R8YD40;A0A2R8YFK9;A0A2U3TZM0;B3KY63;F5GWX5;Q14839	A0A0C4DGG9_HUMAN;A0A2R8Y212_HUMAN;A0A2R8Y425_HUMAN;A0A2R8Y521_HUMAN;A0A2R8Y5J0_HUMAN;A0A2R8YD40_HUMAN;A0A2R8YFK9_HUMAN;A0A2U3TZM0_HUMAN;B3KY63_HUMAN;F5GWX5_HUMAN;CHD4_HUMAN	17.6117	19.095	0.922323	0.417947
HSDSKEDDGQEIA	_HSDSK[GlyGly (K)]EDDGQEIA_	2	(K380)	LKHSDSKEDDGQE	1	FALSE	FALSE	A0A0C4DGH0	CD276	CD276 molecule	A0A0C4DGH0;B4DK26;Q5ZPR3	A0A0C4DGH0_HUMAN;B4DK26_HUMAN;CD276_HUMAN	43.5056	160.826	0.270514	0.69504
KGDNDEFLLLCDGCDR	_K[GlyGly (K)]GDNDEFLLLC[Carbamidomethyl (C)]DGC[Carbamidomethyl (C)]DR_	3	(K616,C626,C629)	TCLVCRKGDNDEF	0	TRUE	FALSE	A0A0C4DGI9	BAZ2A	Bromodomain adjacent to zinc finger domain 2A (Fragment)	A0A0C4DGI9;F8VU39;J3KPG5;Q9UIF9	A0A0C4DGI9_HUMAN;F8VU39_HUMAN;J3KPG5_HUMAN;BAZ2A_HUMAN	17.7377	35.3888	0.501224	0.0534884
SGLAAKHFIDVGAGVIDEDYR	_SGLAAK[GlyGly (K)]HFIDVGAGVIDEDYR_	3	(K68)	RSGLAAKHFIDVG	1	FALSE	FALSE	A0A0C4DGL3	DUT	Deoxyuridine 5'-triphosphate nucleotidohydrolase	A0A0C4DGL3;H0YNW5;P33316	A0A0C4DGL3_HUMAN;H0YNW5_HUMAN;DUT_HUMAN	387.862	269.806	1.43756	0.898979
SGLAAKHFIDVGAGVIDEDYR	_SGLAAK[GlyGly (K)]HFIDVGAGVIDEDYR_	4	(K68)	RSGLAAKHFIDVG	1	FALSE	FALSE	A0A0C4DGL3	DUT	Deoxyuridine 5'-triphosphate nucleotidohydrolase	A0A0C4DGL3;H0YNW5;P33316	A0A0C4DGL3_HUMAN;H0YNW5_HUMAN;DUT_HUMAN	119.034	281.682	0.422584	0.622392
DLETLKSLCR	_DLETLK[GlyGly (K)]SLC[Carbamidomethyl (C)]R_	2	(K305,C308)	KDLETLKSLCRIM	1	FALSE	FALSE	A0A0C4DGR2	PTOV1	Prostate tumor-overexpressed gene 1 protein	A0A0C4DGR2;M0QY25;Q86YD1	A0A0C4DGR2_HUMAN;M0QY25_HUMAN;PTOV1_HUMAN	1529.22	965.009	1.58467	0.273696
KQAVGPGGVNSGPVQIVNNK	_K[GlyGly (K)]QAVGPGGVNSGPVQIVNNK_	3	(K205)	QVITTRKQAVGPG	0	FALSE	FALSE	A0A0C4DGR2	PTOV1	Prostate tumor-overexpressed gene 1 protein	A0A0C4DGR2;M0QY25;Q86YD1	A0A0C4DGR2_HUMAN;M0QY25_HUMAN;PTOV1_HUMAN	659.565	369.191	1.78652	0.666006
RPYSDSTAKLK	_RPYSDSTAK[GlyGly (K)]LK_	3	(K82)	YSDSTAKLKRTLP	1	FALSE	FALSE	A0A0C4DGR2	PTOV1	Prostate tumor-overexpressed gene 1 protein	A0A0C4DGR2;M0QY25;Q86YD1	A0A0C4DGR2_HUMAN;M0QY25_HUMAN;PTOV1_HUMAN	326.959	244.103	1.33943	0.52186
DCDSLKGLCR	_DC[Carbamidomethyl (C)]DSLK[GlyGly (K)]GLC[Carbamidomethyl (C)]R_	2	(C140,K144,C147)	RDCDSLKGLCRIM	1	FALSE	FALSE	A0A0C4DGR2	PTOV1	Prostate tumor-overexpressed gene 1 protein	A0A0C4DGR2;M0QY25;Q86YD1	A0A0C4DGR2_HUMAN;M0QY25_HUMAN;PTOV1_HUMAN	280.889	164.112	1.71157	0.317187
LVQFHFTKDLETLK	_LVQFHFTK[GlyGly (K)]DLETLK_	3	(K299)	VQFHFTKDLETLK	1	FALSE	FALSE	A0A0C4DGR2	PTOV1	Prostate tumor-overexpressed gene 1 protein	A0A0C4DGR2;M0QY25;Q86YD1	A0A0C4DGR2_HUMAN;M0QY25_HUMAN;PTOV1_HUMAN	40.2392	139.353	0.288758	0.794123
AKAAAMAAAAAETSQR	_AK[GlyGly (K)]AAAMAAAAAETSQR_	3	(K99)	DEAEKAKAAAMAA	1	TRUE	FALSE	A0A0C4DGW0	NDFIP2	Nedd4 family interacting protein 2	A0A0C4DGW0;A0A3B3IRK3;A0A8V8TQ43;A0A8V8TQM3;A0A8V8TQN2;A0A8V8TQN7;A0A8V8TQP7;A0A8V8TQQ2;A0A8V8TRG3;A0A8V8TRH3;B4DGY6;B4DLX2;H7C5F7;Q9NV92	A0A0C4DGW0_HUMAN;A0A3B3IRK3_HUMAN;A0A8V8TQ43_HUMAN;A0A8V8TQM3_HUMAN;A0A8V8TQN2_HUMAN;A0A8V8TQN7_HUMAN;A0A8V8TQP7_HUMAN;A0A8V8TQQ2_HUMAN;A0A8V8TRG3_HUMAN;A0A8V8TRH3_HUMAN;B4DGY6_HUMAN;B4DLX2_HUMAN;H7C5F7_HUMAN;NFIP2_HUMAN	1496.81	3524.55	0.42468	0.879458
AKAAAMAAAAAETSQR	_AK[GlyGly (K)]AAAM[Oxidation (M)]AAAAAETSQR_	3	(K99,M103)	DEAEKAKAAAMAA	1	TRUE	FALSE	A0A0C4DGW0	NDFIP2	Nedd4 family interacting protein 2	A0A0C4DGW0;A0A3B3IRK3;A0A8V8TQ43;A0A8V8TQM3;A0A8V8TQN2;A0A8V8TQN7;A0A8V8TQP7;A0A8V8TQQ2;A0A8V8TRG3;A0A8V8TRH3;B4DGY6;B4DLX2;H7C5F7;Q9NV92	A0A0C4DGW0_HUMAN;A0A3B3IRK3_HUMAN;A0A8V8TQ43_HUMAN;A0A8V8TQM3_HUMAN;A0A8V8TQN2_HUMAN;A0A8V8TQN7_HUMAN;A0A8V8TQP7_HUMAN;A0A8V8TQQ2_HUMAN;A0A8V8TRG3_HUMAN;A0A8V8TRH3_HUMAN;B4DGY6_HUMAN;B4DLX2_HUMAN;H7C5F7_HUMAN;NFIP2_HUMAN	112.067	256.903	0.436224	0.41706
AKAAAMAAAAAETSQR	_AK[GlyGly (K)]AAAMAAAAAETSQR_	2	(K99)	DEAEKAKAAAMAA	1	TRUE	FALSE	A0A0C4DGW0	NDFIP2	Nedd4 family interacting protein 2	A0A0C4DGW0;A0A3B3IRK3;A0A8V8TQ43;A0A8V8TQM3;A0A8V8TQN2;A0A8V8TQN7;A0A8V8TQP7;A0A8V8TQQ2;A0A8V8TRG3;A0A8V8TRH3;B4DGY6;B4DLX2;H7C5F7;Q9NV92	A0A0C4DGW0_HUMAN;A0A3B3IRK3_HUMAN;A0A8V8TQ43_HUMAN;A0A8V8TQM3_HUMAN;A0A8V8TQN2_HUMAN;A0A8V8TQN7_HUMAN;A0A8V8TQP7_HUMAN;A0A8V8TQQ2_HUMAN;A0A8V8TRG3_HUMAN;A0A8V8TRH3_HUMAN;B4DGY6_HUMAN;B4DLX2_HUMAN;H7C5F7_HUMAN;NFIP2_HUMAN	78.8424	238.104	0.331126	0.159028
HSQCSEAIITVLCGTEGAQDGLSKPK	_HSQC[Carbamidomethyl (C)]SEAIITVLC[Carbamidomethyl (C)]GTEGAQDGLSK[GlyGly (K)]PK_	3	(C1139,C1148,K1159)	AQDGLSKPKNGSD	0	FALSE	FALSE	A0A0C4ZLW1	CDK5RAP2	CDK5 regulatory subunit-associated protein 2	A0A0C4ZLW1;A0A8I5KRU7;A0A8I5KTP5;A0A8I5KXB5;A0A8I5KXG0;A0A8I5KYJ8;A0A8I5QKL1;A6H8X1;B1AMJ5;B3KVI2;B7ZLE9;B9EG74;Q5CZA0;Q66GT8;Q6MZT4;Q96SN8	A0A0C4ZLW1_HUMAN;A0A8I5KRU7_HUMAN;A0A8I5KTP5_HUMAN;A0A8I5KXB5_HUMAN;A0A8I5KXG0_HUMAN;A0A8I5KYJ8_HUMAN;A0A8I5QKL1_HUMAN;A6H8X1_HUMAN;B1AMJ5_HUMAN;B3KVI2_HUMAN;B7ZLE9_HUMAN;B9EG74_HUMAN;Q5CZA0_HUMAN;Q66GT8_HUMAN;Q6MZT4_HUMAN;CK5P2_HUMAN	11.762	2.65449	4.431	0.894748
YIYEPWNAPESIQKAAK	_YIYEPWNAPESIQK[GlyGly (K)]AAK_	3	(K496)	APESIQKAAKCII	1	TRUE	FALSE	A0A0D2X7Z3	CRY2	Cryptochrome circadian regulator 2	A0A0D2X7Z3;A2I2P1;A8K5E5;B4DIJ2;Q49AN0	A0A0D2X7Z3_HUMAN;A2I2P1_HUMAN;A8K5E5_HUMAN;B4DIJ2_HUMAN;CRY2_HUMAN	137.06	219.252	0.625128	0.178105
DLKTSNLLLSHAGILK	_DLK[GlyGly (K)]TSNLLLSHAGILK_	3	(K541)	ILHRDLKTSNLLL	1	TRUE	FALSE	A0A0D9SEI3	CDK11B	Cyclin dependent kinase 11B	A0A0D9SEI3;A0A0D9SEN2;A0A0D9SER5;A4VCI5;B4E3D9;P21127;Q4VBY6;Q5QPR3;Q5QPR4;Q6P5Y5;Q96CA8;Q9UQ88	A0A0D9SEI3_HUMAN;A0A0D9SEN2_HUMAN;A0A0D9SER5_HUMAN;A4VCI5_HUMAN;B4E3D9_HUMAN;CD11B_HUMAN;Q4VBY6_HUMAN;Q5QPR3_HUMAN;Q5QPR4_HUMAN;Q6P5Y5_HUMAN;Q96CA8_HUMAN;CD11A_HUMAN	38.074	24.2113	1.57257	0.737619
LTIEFTEEYPNKPPTVR	_LTIEFTEEYPNK[GlyGly (K)]PPTVR_	3	(K66)	TEEYPNKPPTVRF	0	TRUE	FALSE	A0A0D9SEZ6	UBE2A	Ubiquitin conjugating enzyme E2 A	A0A0D9SEZ6;A0A0D9SG71;A0A0R4J2E5;A0A8Q3SIL6;B4DWT6;P49459;Q53G67	A0A0D9SEZ6_HUMAN;A0A0D9SG71_HUMAN;A0A0R4J2E5_HUMAN;A0A8Q3SIL6_HUMAN;B4DWT6_HUMAN;UBE2A_HUMAN;Q53G67_HUMAN	550.651	145.776	3.77737	0.275374
LTIEFTEEYPNKPPTVR	_LTIEFTEEYPNK[GlyGly (K)]PPTVR_	2	(K66)	TEEYPNKPPTVRF	0	TRUE	FALSE	A0A0D9SEZ6	UBE2A	Ubiquitin conjugating enzyme E2 A	A0A0D9SEZ6;A0A0D9SG71;A0A0R4J2E5;A0A8Q3SIL6;B4DWT6;P49459;Q53G67	A0A0D9SEZ6_HUMAN;A0A0D9SG71_HUMAN;A0A0R4J2E5_HUMAN;A0A8Q3SIL6_HUMAN;B4DWT6_HUMAN;UBE2A_HUMAN;Q53G67_HUMAN	163.167	149.744	1.08964	0.996657
SGKSPILVATAVAAR	_SGK[GlyGly (K)]SPILVATAVAAR_	3	(K491)	HQFRSGKSPILVA	1	FALSE	FALSE	A0A0D9SF53	DDX3X	RNA helicase	A0A0D9SF53;A0A0D9SFB3;A0A0D9SG12;A0A2R8Y4A4;A0A2R8Y5G6;A0A2R8Y645;A0A2R8Y774;A0A2R8YCW1;A0A2R8YF78;A0A2R8YFR4;A0A2R8YFS5;A0A2U3TZJ9;B5BTY4;O00571;Q59GX6	A0A0D9SF53_HUMAN;A0A0D9SFB3_HUMAN;A0A0D9SG12_HUMAN;A0A2R8Y4A4_HUMAN;A0A2R8Y5G6_HUMAN;A0A2R8Y645_HUMAN;A0A2R8Y774_HUMAN;A0A2R8YCW1_HUMAN;A0A2R8YF78_HUMAN;A0A2R8YFR4_HUMAN;A0A2R8YFS5_HUMAN;A0A2U3TZJ9_HUMAN;B5BTY4_HUMAN;DDX3X_HUMAN;Q59GX6_HUMAN	185.263	105.585	1.75464	0.935304
SGKSPILVATAVAAR	_SGK[GlyGly (K)]SPILVATAVAAR_	2	(K491)	HQFRSGKSPILVA	1	FALSE	FALSE	A0A0D9SF53	DDX3X	RNA helicase	A0A0D9SF53;A0A0D9SFB3;A0A0D9SG12;A0A2R8Y4A4;A0A2R8Y5G6;A0A2R8Y645;A0A2R8Y774;A0A2R8YCW1;A0A2R8YF78;A0A2R8YFR4;A0A2R8YFS5;A0A2U3TZJ9;B5BTY4;O00571;Q59GX6	A0A0D9SF53_HUMAN;A0A0D9SFB3_HUMAN;A0A0D9SG12_HUMAN;A0A2R8Y4A4_HUMAN;A0A2R8Y5G6_HUMAN;A0A2R8Y645_HUMAN;A0A2R8Y774_HUMAN;A0A2R8YCW1_HUMAN;A0A2R8YF78_HUMAN;A0A2R8YFR4_HUMAN;A0A2R8YFS5_HUMAN;A0A2U3TZJ9_HUMAN;B5BTY4_HUMAN;DDX3X_HUMAN;Q59GX6_HUMAN	144.31	47.7986	3.01912	0.996737
GDATVSYEDPPTAKAAVEWFDGK	_GDATVSYEDPPTAK[GlyGly (K)]AAVEWFDGK_	3	(K352)	EDPPTAKAAVEWF	1	FALSE	FALSE	A0A0D9SFL3	EWSR1	EWS RNA binding protein 1	A0A0D9SFL3;B0QYK0;C9JGE3;Q01844	A0A0D9SFL3_HUMAN;B0QYK0_HUMAN;C9JGE3_HUMAN;EWS_HUMAN	664.917	485.736	1.36889	0.801659
SVHSLISDFKDPPTAK	_SVHSLISDFK[GlyGly (K)]DPPTAK_	2	(K78)	SLISDFKDPPTAK	1	FALSE	FALSE	A0A0D9SG72	STXBP1	Syntaxin binding protein 1	A0A0D9SG72;A0A1B0GTP9;A0A1B0GVQ5;A0A1B0GWF2;A0A2R8Y5D4;B7Z2V7;P61764	A0A0D9SG72_HUMAN;A0A1B0GTP9_HUMAN;A0A1B0GVQ5_HUMAN;A0A1B0GWF2_HUMAN;A0A2R8Y5D4_HUMAN;B7Z2V7_HUMAN;STXB1_HUMAN	1.03406	10.9413	0.09451	0.084075
TIDEKEELR	_TIDEK[GlyGly (K)]EELR_	2	(K203)	LKTIDEKEELRNI	1	TRUE	FALSE	A0A0D9SG79	UBAP1	Ubiquitin associated protein 1 (Fragment)	A0A0D9SG79;A0A6G6AA68;Q9NZ09	A0A0D9SG79_HUMAN;A0A6G6AA68_HUMAN;UBAP1_HUMAN	407.801	362.721	1.12428	0.26964
AVVKEPLLPPEDDTR	_AVVK[GlyGly (K)]EPLLPPEDDTR_	3	(K738)	RRRAVVKEPLLPP	1	FALSE	FALSE	A0A0E3XJU3	CDH1	E-cadherin 1	A0A0E3XJU3;A0A0U2ZQU7;D3XNU5;P12830;Q9UII7	A0A0E3XJU3_HUMAN;A0A0U2ZQU7_HUMAN;D3XNU5_HUMAN;CADH1_HUMAN;Q9UII7_HUMAN	3304.58	2551.9	1.29495	0.161985
AVVKEPLLPPEDDTR	_AVVK[GlyGly (K)]EPLLPPEDDTR_	2	(K738)	RRRAVVKEPLLPP	1	FALSE	FALSE	A0A0E3XJU3	CDH1	E-cadherin 1	A0A0E3XJU3;A0A0U2ZQU7;D3XNU5;P12830;Q9UII7	A0A0E3XJU3_HUMAN;A0A0U2ZQU7_HUMAN;D3XNU5_HUMAN;CADH1_HUMAN;Q9UII7_HUMAN	1317.04	1996.03	0.659827	0.289421
IEGDNENKLPR	_IEGDNENK[GlyGly (K)]LPR_	3	(K325)	EGDNENKLPREDG	1	FALSE	FALSE	A0A0F7KYT8	FXR1	RNA-binding protein FXR1	A0A0F7KYT8;A0A0F7L0Q8;A0A8V8TMQ1;A0A8V8TNP6	A0A0F7KYT8_HUMAN;A0A0F7L0Q8_HUMAN;A0A8V8TMQ1_HUMAN;A0A8V8TNP6_HUMAN	170.687	90.5126	1.88578	0.495017
IEGDNENKLPR	_IEGDNENK[GlyGly (K)]LPR_	2	(K325)	EGDNENKLPREDG	1	FALSE	FALSE	A0A0F7KYT8	FXR1	RNA-binding protein FXR1	A0A0F7KYT8;A0A0F7L0Q8;A0A8V8TMQ1;A0A8V8TNP6	A0A0F7KYT8_HUMAN;A0A0F7L0Q8_HUMAN;A0A8V8TMQ1_HUMAN;A0A8V8TNP6_HUMAN	41.6381	36.5342	1.1397	0.494435
KVPGVTAIELDEDTGTFR	_K[GlyGly (K)]VPGVTAIELDEDTGTFR_	3	(K246)	NIQQARKVPGVTA	0	FALSE	FALSE	A0A0F7KYT8	FXR1	RNA-binding protein FXR1	A0A0F7KYT8;A0A0F7L0Q8;A0A8V8TMQ1;A0A8V8TNP6	A0A0F7KYT8_HUMAN;A0A0F7L0Q8_HUMAN;A0A8V8TMQ1_HUMAN;A0A8V8TNP6_HUMAN	90.0028	32.1277	2.80141	0.588023
KVPGVTAIELDEDTGTFR	_K[GlyGly (K)]VPGVTAIELDEDTGTFR_	2	(K246)	NIQQARKVPGVTA	0	FALSE	FALSE	A0A0F7KYT8	FXR1	RNA-binding protein FXR1	A0A0F7KYT8;A0A0F7L0Q8;A0A8V8TMQ1;A0A8V8TNP6	A0A0F7KYT8_HUMAN;A0A0F7L0Q8_HUMAN;A0A8V8TMQ1_HUMAN;A0A8V8TNP6_HUMAN	23.3714	18.3712	1.27217	0.288384
EKGYATDESTVSSVQGSR	_EK[GlyGly (K)]GYATDESTVSSVQGSR_	3	(K394)	RGPEKEKGYATDE	1	FALSE	FALSE	A0A0F7KYT8	FXR1	RNA-binding protein FXR1	A0A0F7KYT8;A0A0F7L0Q8;A0A8V8TMQ1;A0A8V8TNP6	A0A0F7KYT8_HUMAN;A0A0F7L0Q8_HUMAN;A0A8V8TMQ1_HUMAN;A0A8V8TNP6_HUMAN	68.9481	18.4894	3.72907	0.350775
VIQEIVDKSGVVR	_VIQEIVDK[GlyGly (K)]SGVVR_	2	(K310)	IQEIVDKSGVVRV	1	FALSE	FALSE	A0A0F7KYT8	FXR1	RNA-binding protein FXR1	A0A0F7KYT8;A0A0F7L0Q8;A0A8V8TMQ1;A0A8V8TNP6	A0A0F7KYT8_HUMAN;A0A0F7L0Q8_HUMAN;A0A8V8TMQ1_HUMAN;A0A8V8TNP6_HUMAN	33.2381	35.7699	0.92922	0.052594
EACANENAHKDFK	_EAC[Carbamidomethyl (C)]ANENAHK[GlyGly (K)]DFK_	3	(C141,K148)	ANENAHKDFKKAV	1	FALSE	FALSE	A0A0F7KYT8	FXR1	RNA-binding protein FXR1	A0A0F7KYT8;A0A0F7L0Q8;A0A8V8TMQ1;A0A8V8TNP6	A0A0F7KYT8_HUMAN;A0A0F7L0Q8_HUMAN;A0A8V8TMQ1_HUMAN;A0A8V8TNP6_HUMAN	36.3784	12.6028	2.88653	0.8389
VPAGLEKR	_VPAGLEK[GlyGly (K)]R_	2	(K21)	VPAGLEKRLCAAA	0	FALSE	FALSE	A0A0F7RPW6	DDT2	D-dopachrome tautomerase 2	A0A0F7RPW6;A6NHG4;B4DJQ7;B4E259;B5MC82;J3KQ18;P30046;Q53Y51	A0A0F7RPW6_HUMAN;DDTL_HUMAN;B4DJQ7_HUMAN;B4E259_HUMAN;B5MC82_HUMAN;J3KQ18_HUMAN;DOPD_HUMAN;Q53Y51_HUMAN	485.031	213.916	2.26739	0.221689
LSKEEIER	_LSK[GlyGly (K)]EEIER_	2	(K513)	DKGRLSKEEIERM	1	FALSE	FALSE	A0A0G2JIW1	HSPA1B	Heat shock 70 kDa protein 1B	A0A0G2JIW1;A0A1U9X7W4;A8K5I0;P0DMV8;P0DMV9	A0A0G2JIW1_HUMAN;A0A1U9X7W4_HUMAN;A8K5I0_HUMAN;HS71A_HUMAN;HS71B_HUMAN	815.148	792.014	1.02921	0.272458
LIGDAAKNQVALNPQNTVFDAK	_LIGDAAK[GlyGly (K)]NQVALNPQNTVFDAK_	3	(K57)	LIGDAAKNQVALN	1	FALSE	FALSE	A0A0G2JIW1	HSPA1B	Heat shock 70 kDa protein 1B	A0A0G2JIW1;A0A1U9X7W4;A8K5I0;P0DMV8;P0DMV9	A0A0G2JIW1_HUMAN;A0A1U9X7W4_HUMAN;A8K5I0_HUMAN;HS71A_HUMAN;HS71B_HUMAN	1414.06	601.925	2.34923	0.0809606
LIGDAAKNQVALNPQNTVFDAK	_LIGDAAK[GlyGly (K)]NQVALNPQNTVFDAK_	2	(K57)	LIGDAAKNQVALN	1	FALSE	FALSE	A0A0G2JIW1	HSPA1B	Heat shock 70 kDa protein 1B	A0A0G2JIW1;A0A1U9X7W4;A8K5I0;P0DMV8;P0DMV9	A0A0G2JIW1_HUMAN;A0A1U9X7W4_HUMAN;A8K5I0_HUMAN;HS71A_HUMAN;HS71B_HUMAN	28.7676	10.637	2.70449	0.222138
QATKDAGVIAGLNVLR	_QATK[GlyGly (K)]DAGVIAGLNVLR_	3	(K160)	SQRQATKDAGVIA	1	FALSE	FALSE	A0A0G2JIW1	HSPA1B	Heat shock 70 kDa protein 1B	A0A0G2JIW1;A0A1U9X7W4;A8K5I0;P0DMV8;P0DMV9	A0A0G2JIW1_HUMAN;A0A1U9X7W4_HUMAN;A8K5I0_HUMAN;HS71A_HUMAN;HS71B_HUMAN	1079.09	458.814	2.3519	0.836876
QATKDAGVIAGLNVLR	_QATK[GlyGly (K)]DAGVIAGLNVLR_	2	(K160)	SQRQATKDAGVIA	1	FALSE	FALSE	A0A0G2JIW1	HSPA1B	Heat shock 70 kDa protein 1B	A0A0G2JIW1;A0A1U9X7W4;A8K5I0;P0DMV8;P0DMV9	A0A0G2JIW1_HUMAN;A0A1U9X7W4_HUMAN;A8K5I0_HUMAN;HS71A_HUMAN;HS71B_HUMAN	29.5792	53.6081	0.551767	0.648539
ANKITITNDK	_ANK[GlyGly (K)]ITITNDK_	2	(K501)	STGKANKITITND	1	FALSE	FALSE	A0A0G2JIW1	HSPA1B	Heat shock 70 kDa protein 1B	A0A0G2JIW1;A0A1U9X7W4;A8K5I0;P0DMV8;P0DMV9	A0A0G2JIW1_HUMAN;A0A1U9X7W4_HUMAN;A8K5I0_HUMAN;HS71A_HUMAN;HS71B_HUMAN	1151.53	600.753	1.91681	0.737701
NQVALNPQNTVFDAKR	_NQVALNPQNTVFDAK[GlyGly (K)]R_	3	(K72)	NTVFDAKRLIGRK	0	FALSE	FALSE	A0A0G2JIW1	HSPA1B	Heat shock 70 kDa protein 1B	A0A0G2JIW1;A0A1U9X7W4;A8K5I0;P0DMV8;P0DMV9	A0A0G2JIW1_HUMAN;A0A1U9X7W4_HUMAN;A8K5I0_HUMAN;HS71A_HUMAN;HS71B_HUMAN	592.347	355.738	1.66512	0.270547
NQVALNPQNTVFDAKR	_NQVALNPQNTVFDAK[GlyGly (K)]R_	2	(K72)	NTVFDAKRLIGRK	0	FALSE	FALSE	A0A0G2JIW1	HSPA1B	Heat shock 70 kDa protein 1B	A0A0G2JIW1;A0A1U9X7W4;A8K5I0;P0DMV8;P0DMV9	A0A0G2JIW1_HUMAN;A0A1U9X7W4_HUMAN;A8K5I0_HUMAN;HS71A_HUMAN;HS71B_HUMAN	20.6398	11.3876	1.81249	0.982173
RKELEQVCNPIISGLYQGAGGPGPGGFGAQGPK	_RK[GlyGly (K)]ELEQVC[Carbamidomethyl (C)]NPIISGLYQGAGGPGPGGFGAQGPK_	4	(K598,C604)	EFEHKRKELEQVC	1	FALSE	FALSE	A0A0G2JIW1	HSPA1B	Heat shock 70 kDa protein 1B	A0A0G2JIW1;A0A1U9X7W4;A8K5I0;P0DMV8;P0DMV9	A0A0G2JIW1_HUMAN;A0A1U9X7W4_HUMAN;A8K5I0_HUMAN;HS71A_HUMAN;HS71B_HUMAN	899.652	511.593	1.75853	0.768739
KFGDPVVQSDMK	_K[GlyGly (K)]FGDPVVQSDMK_	2	(K78)	KRLIGRKFGDPVV	0	FALSE	FALSE	A0A0G2JIW1	HSPA1B	Heat shock 70 kDa protein 1B	A0A0G2JIW1;A0A1U9X7W4;A8K5I0;P0DMV8;P0DMV9	A0A0G2JIW1_HUMAN;A0A1U9X7W4_HUMAN;A8K5I0_HUMAN;HS71A_HUMAN;HS71B_HUMAN	130.111	120.628	1.07861	0.663101
ELEQVCNPIISGLYQGAGGPGPGGFGAQGPKGGSGSGPTIEEVD	_ELEQVC[Carbamidomethyl (C)]NPIISGLYQGAGGPGPGGFGAQGPK[GlyGly (K)]GGSGSGPTIEEVD_	4	(C604,K629)	FGAQGPKGGSGSG	1	FALSE	FALSE	A0A0G2JIW1	HSPA1B	Heat shock 70 kDa protein 1B	A0A0G2JIW1;A0A1U9X7W4;A8K5I0;P0DMV8;P0DMV9	A0A0G2JIW1_HUMAN;A0A1U9X7W4_HUMAN;A8K5I0_HUMAN;HS71A_HUMAN;HS71B_HUMAN	110.757	11.4776	9.64984	0.74514
AMTKDNNLLGR	_AMTK[GlyGly (K)]DNNLLGR_	2	(K452)	GERAMTKDNNLLG	1	FALSE	FALSE	A0A0G2JIW1	HSPA1B	Heat shock 70 kDa protein 1B	A0A0G2JIW1;A0A1U9X7W4;A8K5I0;P0DMV8;P0DMV9	A0A0G2JIW1_HUMAN;A0A1U9X7W4_HUMAN;A8K5I0_HUMAN;HS71A_HUMAN;HS71B_HUMAN	90.4167	74.3846	1.21553	0.221598
YDKSNILWDK	_YDK[GlyGly (K)]SNILWDK_	2	(K276)	KMDRYDKSNILWD	1	FALSE	FALSE	A0A0G2JMZ8	OCLN	Occludin	A0A0G2JMZ8;Q16625	A0A0G2JMZ8_HUMAN;OCLN_HUMAN	79.7854	446.586	0.178656	0.744134
SNILWDKEHIYDEQPPNVEEWVK	_SNILWDK[GlyGly (K)]EHIYDEQPPNVEEWVK_	3	(K283)	SNILWDKEHIYDE	1	FALSE	FALSE	A0A0G2JMZ8	OCLN	Occludin	A0A0G2JMZ8;Q16625	A0A0G2JMZ8_HUMAN;OCLN_HUMAN	69.9669	72.0793	0.970693	0.872935
YSSGGNFETPSKR	_YSSGGNFETPSK[GlyGly (K)]R_	2	(K379)	NFETPSKRAPAKG	0	FALSE	FALSE	A0A0G2JMZ8	OCLN	Occludin	A0A0G2JMZ8;Q16625	A0A0G2JMZ8_HUMAN;OCLN_HUMAN	16.7584	50.9708	0.328784	0.299795
QLSILKVDQNR	_QLSILK[GlyGly (K)]VDQNR_	2	(K272)	KQLSILKVDQNRL	1	FALSE	FALSE	A0A0G2JNZ2	SCRIB	Protein scribble homolog	A0A0G2JNZ2;A0A0G2JPP5;A0A669KB89;Q14160	A0A0G2JNZ2_HUMAN;A0A0G2JPP5_HUMAN;A0A669KB89_HUMAN;SCRIB_HUMAN	336.752	366.643	0.918472	0.393
KLGLSDNEIQR	_K[GlyGly (K)]LGLSDNEIQR_	3	(K63)	RLLNLRKLGLSDN	0	FALSE	FALSE	A0A0G2JNZ2	SCRIB	Protein scribble homolog	A0A0G2JNZ2;A0A0G2JPP5;A0A669KB89;Q14160	A0A0G2JNZ2_HUMAN;A0A0G2JPP5_HUMAN;A0A669KB89_HUMAN;SCRIB_HUMAN	136.058	97.2717	1.39874	0.16275
FCKALEIADFSGNPLSR	_FC[Carbamidomethyl (C)]K[GlyGly (K)]ALEIADFSGNPLSR_	3	(C104,K105)	ESIKFCKALEIAD	1	FALSE	FALSE	A0A0G2JNZ2	SCRIB	Protein scribble homolog	A0A0G2JNZ2;A0A0G2JPP5;A0A669KB89;Q14160	A0A0G2JNZ2_HUMAN;A0A0G2JPP5_HUMAN;A0A669KB89_HUMAN;SCRIB_HUMAN	136.21	53.2507	2.55789	0.69475
SVFEAFGKIK	_SVFEAFGK[GlyGly (K)]IK_	2	(K226)	VFEAFGKIKSCTL	1	FALSE	FALSE	A0A0J9YVP6	PUF60	Poly(U)-binding-splicing factor PUF60 (Fragment)	A0A0J9YVP6;A0A0J9YXJ8;A0A0J9YXX5;A0A0J9YYL3;A0A994J6L7;E9PL19;E9PQ56;H0YEM1;Q9UHX1	A0A0J9YVP6_HUMAN;A0A0J9YXJ8_HUMAN;A0A0J9YXX5_HUMAN;A0A0J9YYL3_HUMAN;A0A994J6L7_HUMAN;E9PL19_HUMAN;E9PQ56_HUMAN;H0YEM1_HUMAN;PUF60_HUMAN	448.311	491.9	0.911387	0.872742
LGLPPLTPEQQEALQKAK	_LGLPPLTPEQQEALQK[GlyGly (K)]AK_	3	(K61)	QQEALQKAKKYAM	1	FALSE	FALSE	A0A0J9YVP6	PUF60	Poly(U)-binding-splicing factor PUF60 (Fragment)	A0A0J9YVP6;A0A0J9YXJ8;A0A0J9YXX5;A0A0J9YYL3;A0A994J6L7;E9PL19;E9PQ56;H0YEM1;Q9UHX1	A0A0J9YVP6_HUMAN;A0A0J9YXJ8_HUMAN;A0A0J9YXX5_HUMAN;A0A0J9YYL3_HUMAN;A0A994J6L7_HUMAN;E9PL19_HUMAN;E9PQ56_HUMAN;H0YEM1_HUMAN;PUF60_HUMAN	103.518	80.4356	1.28697	0.724615
IYVASVHQDLSDDDIKSVFEAFGK	_IYVASVHQDLSDDDIK[GlyGly (K)]SVFEAFGK_	4	(K218)	LSDDDIKSVFEAF	1	FALSE	FALSE	A0A0J9YVP6	PUF60	Poly(U)-binding-splicing factor PUF60 (Fragment)	A0A0J9YVP6;A0A0J9YXJ8;A0A0J9YXX5;A0A0J9YYL3;A0A994J6L7;E9PL19;E9PQ56;H0YEM1;Q9UHX1	A0A0J9YVP6_HUMAN;A0A0J9YXJ8_HUMAN;A0A0J9YXX5_HUMAN;A0A0J9YYL3_HUMAN;A0A994J6L7_HUMAN;E9PL19_HUMAN;E9PQ56_HUMAN;H0YEM1_HUMAN;PUF60_HUMAN	23.6348	75.1234	0.314612	0.656877
LGSTVATGKNGDTLPLSK	_LGSTVATGK[GlyGly (K)]NGDTLPLSK_	3	(K193)	STVATGKNGDTLP	1	FALSE	FALSE	A0A0J9YWM9	UTP4	U3 small nucleolar RNA-associated protein 4 homolog (Fragment)	A0A0J9YWM9;H3BSH7;Q969X6	A0A0J9YWM9_HUMAN;H3BSH7_HUMAN;UTP4_HUMAN	41.4241	15.2144	2.72269	0.338289
ILVTGGSGLVGKAIQK	_ILVTGGSGLVGK[GlyGly (K)]AIQK_	2	(K44)	GSGLVGKAIQKVV	1	FALSE	FALSE	A0A0J9YX13	GFUS	GDP-L-fucose synthase (Fragment)	A0A0J9YX13;A0A140VKC8;B3KU96;B4DZW9;E9PKL9;E9PLH9;E9PP14;Q13630	A0A0J9YX13_HUMAN;A0A140VKC8_HUMAN;B3KU96_HUMAN;B4DZW9_HUMAN;E9PKL9_HUMAN;E9PLH9_HUMAN;E9PP14_HUMAN;FCL_HUMAN	51.123	54.5839	0.936595	0.809399
SVAKLQDER	_SVAK[GlyGly (K)]LQDER_	2	(K52)	EKKSVAKLQDERT	1	FALSE	FALSE	A0A0K0K1K4	HEL-S-276	Proteasome subunit alpha type	A0A0K0K1K4;O14818;Q05DH1	A0A0K0K1K4_HUMAN;PSA7_HUMAN;Q05DH1_HUMAN	622.644	498.8	1.24829	0.967067
EFLEKNYTDEAIETDDLTIK	_EFLEK[GlyGly (K)]NYTDEAIETDDLTIK_	3	(K174)	VREFLEKNYTDEA	1	FALSE	FALSE	A0A0K0K1K4	HEL-S-276	Proteasome subunit alpha type	A0A0K0K1K4;O14818;Q05DH1	A0A0K0K1K4_HUMAN;PSA7_HUMAN;Q05DH1_HUMAN	201.323	52.3775	3.84369	0.243587
ILNPEEIEKYVAEIEK	_ILNPEEIEK[GlyGly (K)]YVAEIEK_	3	(K227)	NPEEIEKYVAEIE	1	FALSE	FALSE	A0A0K0K1K4	HEL-S-276	Proteasome subunit alpha type	A0A0K0K1K4;O14818;Q05DH1	A0A0K0K1K4_HUMAN;PSA7_HUMAN;Q05DH1_HUMAN	60.5306	63.7996	0.948762	0.30083
AITVFSPDGHLFQVEYAQEAVKK	_AITVFSPDGHLFQVEYAQEAVK[GlyGly (K)]K_	3	(K27)	YAQEAVKKGSTAV	0	FALSE	FALSE	A0A0K0K1K4	HEL-S-276	Proteasome subunit alpha type	A0A0K0K1K4;O14818;Q05DH1	A0A0K0K1K4_HUMAN;PSA7_HUMAN;Q05DH1_HUMAN	24.0014	144.537	0.166058	0.276681
LVIKALLEVVQSGGK	_LVIK[GlyGly (K)]ALLEVVQSGGK_	3	(K193)	TIKLVIKALLEVV	1	TRUE	FALSE	A0A0K0K1K4	HEL-S-276	Proteasome subunit alpha type	A0A0K0K1K4;O14818;Q05DH1	A0A0K0K1K4_HUMAN;PSA7_HUMAN;Q05DH1_HUMAN	42.9021	59.2988	0.723491	0.309642
FLNKLAEER	_FLNK[GlyGly (K)]LAEER_	2	(K836)	LKKFLNKLAEERR	1	FALSE	FALSE	A0A0R4J2E8	MATR3	Matrin-3	A0A0R4J2E8;A8MXP9;P43243	A0A0R4J2E8_HUMAN;A8MXP9_HUMAN;MATR3_HUMAN	1089.5	905.01	1.20385	0.816672
EVIPMAAVKQALR	_EVIPMAAVK[GlyGly (K)]QALR_	2	(K87)	IPMAAVKQALREA	1	TRUE	FALSE	A0A0S2Z3C5	BCL2L1	Bcl-2-like protein 1 (Fragment)	A0A0S2Z3C5;A0A0S2Z3D2;A0A7I2V597;Q07817;Q5QP56;Q5TE63;Q5TE64;Q9H1R6	A0A0S2Z3C5_HUMAN;A0A0S2Z3D2_HUMAN;A0A7I2V597_HUMAN;B2CL1_HUMAN;Q5QP56_HUMAN;Q5TE63_HUMAN;Q5TE64_HUMAN;Q9H1R6_HUMAN	105.743	220.615	0.479307	0.634817
GTKGGVSYRPAEVAETGA	_GTK[GlyGly (K)]GGVSYRPAEVAETGA_	3	(K444)	QHRRGTKGGVSYR	1	TRUE	FALSE	A0A0S2Z3D0	CA9	Carbonic anhydrase (Fragment)	A0A0S2Z3D0;Q16790	A0A0S2Z3D0_HUMAN;CAH9_HUMAN	46.4881	44.8297	1.03699	0.289724
KDDPVTNLNNAFEVAEK	_K[GlyGly (K)]DDPVTNLNNAFEVAEK_	3	(K217)	EYDKLRKDDPVTN	0	FALSE	FALSE	A0A0S2Z3G9	ACTN4	Actinin alpha 4 isoform 1 (Fragment)	A0A0S2Z3G9;O43707	A0A0S2Z3G9_HUMAN;ACTN4_HUMAN	225.597	73.1992	3.08196	0.893327
GVKLVSIGAEEIVDGNAK	_GVK[GlyGly (K)]LVSIGAEEIVDGNAK_	3	(K125)	IASKGVKLVSIGA	1	FALSE	FALSE	A0A0S2Z3G9	ACTN4	Actinin alpha 4 isoform 1 (Fragment)	A0A0S2Z3G9;O43707	A0A0S2Z3G9_HUMAN;ACTN4_HUMAN	63.4551	32.8579	1.9312	0.86712
IDVIKQADYVPSDQDLLR	_IDVIK[GlyGly (K)]QADYVPSDQDLLR_	3	(K186)	DKIDVIKQADYVP	1	FALSE	FALSE	A0A0S2Z3H8	GNAS	GNAS complex locus isoform 1 (Fragment)	A0A0S2Z3H8;P63092	A0A0S2Z3H8_HUMAN;GNAS2_HUMAN	2702.93	1484.61	1.82063	0.63155
GCLGNSKTEDQR	_GC[Carbamidomethyl (C)]LGNSK[GlyGly (K)]TEDQR_	3	(C3,K8)	GCLGNSKTEDQRN	1	FALSE	FALSE	A0A0S2Z3H8	GNAS	GNAS complex locus isoform 1 (Fragment)	A0A0S2Z3H8;P63092	A0A0S2Z3H8_HUMAN;GNAS2_HUMAN	586.333	810.343	0.723561	0.419456
GCLGNSKTEDQR	_GC[Carbamidomethyl (C)]LGNSK[GlyGly (K)]TEDQR_	2	(C3,K8)	GCLGNSKTEDQRN	1	FALSE	FALSE	A0A0S2Z3H8	GNAS	GNAS complex locus isoform 1 (Fragment)	A0A0S2Z3H8;P63092	A0A0S2Z3H8_HUMAN;GNAS2_HUMAN	92.829	152.606	0.608294	0.883813
QDLLAEKVLAGK	_QDLLAEK[GlyGly (K)]VLAGK_	2	(K300)	QDLLAEKVLAGKS	1	FALSE	FALSE	A0A0S2Z3H8	GNAS	GNAS complex locus isoform 1 (Fragment)	A0A0S2Z3H8;P63092	A0A0S2Z3H8_HUMAN;GNAS2_HUMAN	562.322	550.91	1.02071	0.670659
QDLLAEKVLAGK	_QDLLAEK[GlyGly (K)]VLAGK_	3	(K300)	QDLLAEKVLAGKS	1	FALSE	FALSE	A0A0S2Z3H8	GNAS	GNAS complex locus isoform 1 (Fragment)	A0A0S2Z3H8;P63092	A0A0S2Z3H8_HUMAN;GNAS2_HUMAN	68.4458	62.7552	1.09068	0.986993
SKIEDYFPEFAR	_SK[GlyGly (K)]IEDYFPEFAR_	2	(K307)	VLAGKSKIEDYFP	1	FALSE	FALSE	A0A0S2Z3H8	GNAS	GNAS complex locus isoform 1 (Fragment)	A0A0S2Z3H8;P63092	A0A0S2Z3H8_HUMAN;GNAS2_HUMAN	122.857	163.909	0.749544	0.0945236
SKIEDYFPEFAR	_SK[GlyGly (K)]IEDYFPEFAR_	3	(K307)	VLAGKSKIEDYFP	1	FALSE	FALSE	A0A0S2Z3H8	GNAS	GNAS complex locus isoform 1 (Fragment)	A0A0S2Z3H8;P63092	A0A0S2Z3H8_HUMAN;GNAS2_HUMAN	78.7069	59.7892	1.31641	0.918215
DLQAEALCKLDR	_DLQAEALC[Carbamidomethyl (C)]K[GlyGly (K)]LDR_	2	(C201,K202)	QAEALCKLDRRVK	1	TRUE	FALSE	A0A0S2Z3K4	BAG1	BAG family molecular chaperone regulator 1 (Fragment)	A0A0S2Z3K4;J3QTA2;Q99933	A0A0S2Z3K4_HUMAN;J3QTA2_HUMAN;BAG1_HUMAN	1066.22	574.374	1.85632	0.489616
DLQAEALCKLDR	_DLQAEALC[Carbamidomethyl (C)]K[GlyGly (K)]LDR_	3	(C201,K202)	QAEALCKLDRRVK	1	TRUE	FALSE	A0A0S2Z3K4	BAG1	BAG family molecular chaperone regulator 1 (Fragment)	A0A0S2Z3K4;J3QTA2;Q99933	A0A0S2Z3K4_HUMAN;J3QTA2_HUMAN;BAG1_HUMAN	216.264	114.168	1.89426	0.227288
NYLEPGKECVQPATK	_NYLEPGK[GlyGly (K)]EC[Carbamidomethyl (C)]VQPATK_	3	(K995,C997)	NYLEPGKECVQPA	1	FALSE	FALSE	A0A0S2Z3L2	ATP2A2	P-type Ca(2+) transporter (Fragment)	A0A0S2Z3L2;P16615	A0A0S2Z3L2_HUMAN;AT2A2_HUMAN	24.5148	42.1656	0.581393	0.751071
SADLTGLEKR	_SADLTGLEK[GlyGly (K)]R_	2	(K1152)	DLTGLEKRVEQIR	0	TRUE	FALSE	A0A0S2Z3R6	LAMB3	Laminin beta 3 isoform 1 (Fragment)	A0A0S2Z3R6;Q13751	A0A0S2Z3R6_HUMAN;LAMB3_HUMAN	353.052	328.767	1.07386	0.0979659
EKSIILPK	_EK[GlyGly (K)]SIILPK_	2	(K279)	INPLKEKSIILPK	1	TRUE	FALSE	A0A0S2Z3Y2	IFNGR1	Interferon gamma receptor 1 isoform 1 (Fragment)	A0A0S2Z3Y2;A0A2R8Y4U4;A0A2R8Y7R1;A0A2R8YFL3;A0A8Q3WLI6;B2R6Q9;B4DLL6;P15260;Q14936;Q53GX8;Q5TFC9;Q9BY69	A0A0S2Z3Y2_HUMAN;A0A2R8Y4U4_HUMAN;A0A2R8Y7R1_HUMAN;A0A2R8YFL3_HUMAN;A0A8Q3WLI6_HUMAN;B2R6Q9_HUMAN;B4DLL6_HUMAN;INGR1_HUMAN;Q14936_HUMAN;Q53GX8_HUMAN;Q5TFC9_HUMAN;Q9BY69_HUMAN	248.035	444.646	0.557825	0.675599
SATLETKPESK	_SATLETK[GlyGly (K)]PESK_	2	(K299)	SATLETKPESKYV	0	FALSE	FALSE	A0A0S2Z3Y2	IFNGR1	Interferon gamma receptor 1 isoform 1 (Fragment)	A0A0S2Z3Y2;A0A2R8Y4U4;A0A2R8Y7R1;A0A2R8YFL3;A0A8Q3WLI6;B2R6Q9;B4DLL6;P15260;Q14936;Q53GX8;Q5TFC9;Q9BY69	A0A0S2Z3Y2_HUMAN;A0A2R8Y4U4_HUMAN;A0A2R8Y7R1_HUMAN;A0A2R8YFL3_HUMAN;A0A8Q3WLI6_HUMAN;B2R6Q9_HUMAN;B4DLL6_HUMAN;INGR1_HUMAN;Q14936_HUMAN;Q53GX8_HUMAN;Q5TFC9_HUMAN;Q9BY69_HUMAN	131.753	299.346	0.440136	0.461426
FLEQQNKVLETK	_FLEQQNK[GlyGly (K)]VLETK_	3	(K189)	FLEQQNKVLETKW	1	FALSE	FALSE	A0A0S2Z428	KRT6A	HCG2039812, isoform CRA_b (Fragment)	A0A0S2Z428;B4DRR0;B4DRU6;P02538	A0A0S2Z428_HUMAN;B4DRR0_HUMAN;B4DRU6_HUMAN;K2C6A_HUMAN	4493.1	2321.29	1.93561	0.759068
FLEQQNKVLETK	_FLEQQNK[GlyGly (K)]VLETK_	2	(K189)	FLEQQNKVLETKW	1	FALSE	FALSE	A0A0S2Z428	KRT6A	HCG2039812, isoform CRA_b (Fragment)	A0A0S2Z428;B4DRR0;B4DRU6;P02538	A0A0S2Z428_HUMAN;B4DRR0_HUMAN;B4DRU6_HUMAN;K2C6A_HUMAN	896.39	427.389	2.09736	0.869758
AGDKDDITEPAVCALR	_AGDK[GlyGly (K)]DDITEPAVC[Carbamidomethyl (C)]ALR_	3	(K448,C457)	ILRAGDKDDITEP	1	FALSE	FALSE	A0A0S2Z487	JUP	Junction plakoglobin isoform 1 (Fragment)	A0A0S2Z487;P14923	A0A0S2Z487_HUMAN;PLAK_HUMAN	760.648	451.401	1.68508	0.821846
AGDKDDITEPAVCALR	_AGDK[GlyGly (K)]DDITEPAVC[Carbamidomethyl (C)]ALR_	2	(K448,C457)	ILRAGDKDDITEP	1	FALSE	FALSE	A0A0S2Z487	JUP	Junction plakoglobin isoform 1 (Fragment)	A0A0S2Z487;P14923	A0A0S2Z487_HUMAN;PLAK_HUMAN	119.432	127.462	0.937006	0.945732
LLNQPNQWPLVKATIGLIR	_LLNQPNQWPLVK[GlyGly (K)]ATIGLIR_	3	(K499)	NQWPLVKATIGLI	1	FALSE	FALSE	A0A0S2Z487	JUP	Junction plakoglobin isoform 1 (Fragment)	A0A0S2Z487;P14923	A0A0S2Z487_HUMAN;PLAK_HUMAN	133.719	141.735	0.943448	0.579243
NLSDVATKQEGLESVLK	_NLSDVATK[GlyGly (K)]QEGLESVLK_	3	(K385)	LSDVATKQEGLES	1	FALSE	FALSE	A0A0S2Z487	JUP	Junction plakoglobin isoform 1 (Fragment)	A0A0S2Z487;P14923	A0A0S2Z487_HUMAN;PLAK_HUMAN	57.7024	72.9509	0.790975	0.919206
ADKDYHFK	_ADK[GlyGly (K)]DYHFK_	2	(K27)	CELKADKDYHFKV	1	FALSE	FALSE	A0A0S2Z491	NPM1	Nucleophosmin (Fragment)	A0A0S2Z491;A0A0S2Z4G7;A0A7I2YQC0;P06748	A0A0S2Z491_HUMAN;A0A0S2Z4G7_HUMAN;A0A7I2YQC0_HUMAN;NPM_HUMAN	122.025	82.2757	1.48312	0.404065
VTLATLKMSVQPTVSLGGFEITPPVVLR	_VTLATLK[GlyGly (K)]MSVQPTVSLGGFEITPPVVLR_	3	(K80)	VTLATLKMSVQPT	1	FALSE	FALSE	A0A0S2Z491	NPM1	Nucleophosmin (Fragment)	A0A0S2Z491;A0A0S2Z4G7;A0A7I2YQC0;P06748	A0A0S2Z491_HUMAN;A0A0S2Z4G7_HUMAN;A0A7I2YQC0_HUMAN;NPM_HUMAN	92.2156	313.335	0.294304	0.568249
AKMQASIEK	_AK[GlyGly (K)]MQASIEK_	2	(K250)	VEDIKAKMQASIE	1	FALSE	FALSE	A0A0S2Z491	NPM1	Nucleophosmin (Fragment)	A0A0S2Z491;A0A0S2Z4G7;A0A7I2YQC0;P06748	A0A0S2Z491_HUMAN;A0A0S2Z4G7_HUMAN;A0A7I2YQC0_HUMAN;NPM_HUMAN	159.873	124.048	1.2888	0.190476
TPKGPSSVEDIK	_TPK[GlyGly (K)]GPSSVEDIK_	2	(K239)	KTPKTPKGPSSVE	1	FALSE	FALSE	A0A0S2Z491	NPM1	Nucleophosmin (Fragment)	A0A0S2Z491;A0A0S2Z4G7;A0A7I2YQC0;P06748	A0A0S2Z491_HUMAN;A0A0S2Z4G7_HUMAN;A0A7I2YQC0_HUMAN;NPM_HUMAN	172.174	43.8252	3.92865	0.623773
VEAKFINYVK	_VEAK[GlyGly (K)]FINYVK_	2	(K267)	LPKVEAKFINYVK	1	FALSE	FALSE	A0A0S2Z491	NPM1	Nucleophosmin (Fragment)	A0A0S2Z491;A0A0S2Z4G7;A0A7I2YQC0;P06748	A0A0S2Z491_HUMAN;A0A0S2Z4G7_HUMAN;A0A7I2YQC0_HUMAN;NPM_HUMAN	163.858	106.651	1.53639	0.201083
MQASIEKGGSLPK	_MQASIEK[GlyGly (K)]GGSLPK_	2	(K257)	MQASIEKGGSLPK	1	FALSE	FALSE	A0A0S2Z491	NPM1	Nucleophosmin (Fragment)	A0A0S2Z491;A0A0S2Z4G7;A0A7I2YQC0;P06748	A0A0S2Z491_HUMAN;A0A0S2Z4G7_HUMAN;A0A7I2YQC0_HUMAN;NPM_HUMAN	5.05222	4.45856	1.13315	0.850823
VTIAKAGIHAR	_VTIAK[GlyGly (K)]AGIHAR_	3	(K435)	GRVTIAKAGIHAR	1	FALSE	FALSE	A0A0S2Z492	MCM3	DNA replication licensing factor MCM3	A0A0S2Z492;A0A0S2Z4T1;B2R7C5;P25205;Q53HJ4	A0A0S2Z492_HUMAN;A0A0S2Z4T1_HUMAN;B2R7C5_HUMAN;MCM3_HUMAN;Q53HJ4_HUMAN	979.263	924.589	1.05913	0.679832
VTIAKAGIHAR	_VTIAK[GlyGly (K)]AGIHAR_	2	(K435)	GRVTIAKAGIHAR	1	FALSE	FALSE	A0A0S2Z492	MCM3	DNA replication licensing factor MCM3	A0A0S2Z492;A0A0S2Z4T1;B2R7C5;P25205;Q53HJ4	A0A0S2Z492_HUMAN;A0A0S2Z4T1_HUMAN;B2R7C5_HUMAN;MCM3_HUMAN;Q53HJ4_HUMAN	704.262	753.822	0.934255	0.78413
SVHYCPATKK	_SVHYC[Carbamidomethyl (C)]PATK[GlyGly (K)]K_	3	(C148,K152)	HYCPATKKTIERR	0	FALSE	FALSE	A0A0S2Z492	MCM3	DNA replication licensing factor MCM3	A0A0S2Z492;A0A0S2Z4T1;B2R7C5;P25205;Q53HJ4	A0A0S2Z492_HUMAN;A0A0S2Z4T1_HUMAN;B2R7C5_HUMAN;MCM3_HUMAN;Q53HJ4_HUMAN	64.8997	81.2832	0.79844	0.802102
SVHYCPATKK	_SVHYC[Carbamidomethyl (C)]PATK[GlyGly (K)]K_	2	(C148,K152)	HYCPATKKTIERR	0	FALSE	FALSE	A0A0S2Z492	MCM3	DNA replication licensing factor MCM3	A0A0S2Z492;A0A0S2Z4T1;B2R7C5;P25205;Q53HJ4	A0A0S2Z492_HUMAN;A0A0S2Z4T1_HUMAN;B2R7C5_HUMAN;MCM3_HUMAN;Q53HJ4_HUMAN	80.5579	55.0276	1.46395	0.275272
DYLDFLDDEEDQGIYQSKVR	_DYLDFLDDEEDQGIYQSK[GlyGly (K)]VR_	3	(K35)	QGIYQSKVRELIS	1	FALSE	FALSE	A0A0S2Z492	MCM3	DNA replication licensing factor MCM3	A0A0S2Z492;A0A0S2Z4T1;B2R7C5;P25205;Q53HJ4	A0A0S2Z492_HUMAN;A0A0S2Z4T1_HUMAN;B2R7C5_HUMAN;MCM3_HUMAN;Q53HJ4_HUMAN	62.0449	87.9974	0.705076	0.61839
ESQKVELSESR	_ESQK[GlyGly (K)]VELSESR_	2	(K736)	ETKESQKVELSES	1	FALSE	FALSE	A0A0S2Z492	MCM3	DNA replication licensing factor MCM3	A0A0S2Z492;A0A0S2Z4T1;B2R7C5;P25205;Q53HJ4	A0A0S2Z492_HUMAN;A0A0S2Z4T1_HUMAN;B2R7C5_HUMAN;MCM3_HUMAN;Q53HJ4_HUMAN	25.9879	53.4919	0.48583	0.375061
KGGYTSGTFR	_K[GlyGly (K)]GGYTSGTFR_	2	(K248)	RCLPGKKGGYTSG	0	FALSE	FALSE	A0A0S2Z492	MCM3	DNA replication licensing factor MCM3	A0A0S2Z492;A0A0S2Z4T1;B2R7C5;P25205;Q53HJ4	A0A0S2Z492_HUMAN;A0A0S2Z4T1_HUMAN;B2R7C5_HUMAN;MCM3_HUMAN;Q53HJ4_HUMAN	113.983	173.744	0.656038	0.958277
FIKTPPGVSAPTEPLLCK	_FIK[GlyGly (K)]TPPGVSAPTEPLLC[Carbamidomethyl (C)]K_	3	(K207,C221)	FNGKFIKTPPGVS	1	FALSE	FALSE	A0A0S2Z499	RBMS1	RNA binding motif single stranded interacting protein 1 isoform 1 (Fragment)	A0A0S2Z499;A0A0S2Z4B3;B4DN88;E7ETU5;P29558	A0A0S2Z499_HUMAN;A0A0S2Z4B3_HUMAN;B4DN88_HUMAN;E7ETU5_HUMAN;RBMS1_HUMAN	97.7272	38.1735	2.56008	0.204611
DYALEKEK	_DYALEK[GlyGly (K)]EK_	2	(K10)	KDYALEKEKVKKF	1	FALSE	FALSE	A0A0S2Z4A5	MCM7	DNA replication licensing factor MCM7 (Fragment)	A0A0S2Z4A5;P33993	A0A0S2Z4A5_HUMAN;MCM7_HUMAN	702.827	274.605	2.55941	0.291371
LFADAVQELLPQYKER	_LFADAVQELLPQYK[GlyGly (K)]ER_	3	(K89)	ELLPQYKEREVVN	1	FALSE	FALSE	A0A0S2Z4A5	MCM7	DNA replication licensing factor MCM7 (Fragment)	A0A0S2Z4A5;P33993	A0A0S2Z4A5_HUMAN;MCM7_HUMAN	90.0524	140.201	0.642308	0.35437
FELYFQGPSSNKPR	_FELYFQGPSSNK[GlyGly (K)]PR_	3	(K145)	QGPSSNKPRVIRE	0	FALSE	FALSE	A0A0S2Z4A5	MCM7	DNA replication licensing factor MCM7 (Fragment)	A0A0S2Z4A5;P33993	A0A0S2Z4A5_HUMAN;MCM7_HUMAN	137.499	186.897	0.735695	0.246296
FELYFQGPSSNKPR	_FELYFQGPSSNK[GlyGly (K)]PR_	2	(K145)	QGPSSNKPRVIRE	0	FALSE	FALSE	A0A0S2Z4A5	MCM7	DNA replication licensing factor MCM7 (Fragment)	A0A0S2Z4A5;P33993	A0A0S2Z4A5_HUMAN;MCM7_HUMAN	63.6171	96.0135	0.662585	0.589797
KFLQEFYQDDELGK	_K[GlyGly (K)]FLQEFYQDDELGK_	3	(K15)	EKEKVKKFLQEFY	0	FALSE	FALSE	A0A0S2Z4A5	MCM7	DNA replication licensing factor MCM7 (Fragment)	A0A0S2Z4A5;P33993	A0A0S2Z4A5_HUMAN;MCM7_HUMAN	232.868	202.83	1.1481	0.665568
KFLQEFYQDDELGKK	_K[GlyGly (K)]FLQEFYQDDELGKK_	3	(K15)	EKEKVKKFLQEFY	0	FALSE	FALSE	A0A0S2Z4A5	MCM7	DNA replication licensing factor MCM7 (Fragment)	A0A0S2Z4A5;P33993	A0A0S2Z4A5_HUMAN;MCM7_HUMAN	161.937	126.386	1.28129	0.336601
FLQEFYQDDELGKK	_FLQEFYQDDELGK[GlyGly (K)]K_	3	(K28)	QDDELGKKQFKYG	0	FALSE	FALSE	A0A0S2Z4A5	MCM7	DNA replication licensing factor MCM7 (Fragment)	A0A0S2Z4A5;P33993	A0A0S2Z4A5_HUMAN;MCM7_HUMAN	15.3617	43.0826	0.356564	0.723533
FLQEFYQDDELGKK	_FLQEFYQDDELGK[GlyGly (K)]K_	2	(K28)	QDDELGKKQFKYG	0	FALSE	FALSE	A0A0S2Z4A5	MCM7	DNA replication licensing factor MCM7 (Fragment)	A0A0S2Z4A5;P33993	A0A0S2Z4A5_HUMAN;MCM7_HUMAN	2.63719	20.2739	0.130078	0.615291
MNKSEDDESGAGELTR	_MNK[GlyGly (K)]SEDDESGAGELTR_	3	(K308)	RIVKMNKSEDDES	1	FALSE	FALSE	A0A0S2Z4A5	MCM7	DNA replication licensing factor MCM7 (Fragment)	A0A0S2Z4A5;P33993	A0A0S2Z4A5_HUMAN;MCM7_HUMAN	19.4165	20.0108	0.970298	0.95109
AGITTIEAVKR	_[Acetyl (Protein N-term)]AGITTIEAVK[GlyGly (K)]R_	2	(K11)	TTIEAVKRKIQVL	0	FALSE	FALSE	A0A0S2Z4G4	TPM3	Tropomyosin 3 isoform 1 (Fragment)	A0A0S2Z4G4;A0A0S2Z4I4;B2RDE1;Q5HYB6	A0A0S2Z4G4_HUMAN;A0A0S2Z4I4_HUMAN;B2RDE1_HUMAN;Q5HYB6_HUMAN	1286.32	734.262	1.75185	0.143931
TIDDLEDKLK	_TIDDLEDK[GlyGly (K)]LK_	2	(K223)	IDDLEDKLKCTKE	1	FALSE	FALSE	A0A0S2Z4G4	TPM3	Tropomyosin 3 isoform 1 (Fragment)	A0A0S2Z4G4;A0A0S2Z4I4;B2RDE1;Q5HYB6	A0A0S2Z4G4_HUMAN;A0A0S2Z4I4_HUMAN;B2RDE1_HUMAN;Q5HYB6_HUMAN	219.583	217.553	1.00933	0.908532
KIQVLQQQADDAEER	_K[GlyGly (K)]IQVLQQQADDAEER_	3	(K13)	IEAVKRKIQVLQQ	0	FALSE	FALSE	A0A0S2Z4G4	TPM3	Tropomyosin 3 isoform 1 (Fragment)	A0A0S2Z4G4;A0A0S2Z4I4;B2RDE1;Q5HYB6	A0A0S2Z4G4_HUMAN;A0A0S2Z4I4_HUMAN;B2RDE1_HUMAN;Q5HYB6_HUMAN	288.002	131.125	2.1964	0.386476
CTKEEHLCTQR	_C[Carbamidomethyl (C)]TK[GlyGly (K)]EEHLC[Carbamidomethyl (C)]TQR_	3	(C226,K228,C233)	DKLKCTKEEHLCT	1	FALSE	FALSE	A0A0S2Z4G4	TPM3	Tropomyosin 3 isoform 1 (Fragment)	A0A0S2Z4G4;A0A0S2Z4I4;B2RDE1;Q5HYB6	A0A0S2Z4G4_HUMAN;A0A0S2Z4I4_HUMAN;B2RDE1_HUMAN;Q5HYB6_HUMAN	149.528	161.434	0.926247	0.775292
GGKAVANYDSVEEGEK	_GGK[GlyGly (K)]AVANYDSVEEGEK_	3	(K68)	IRRRGGKAVANYD	1	FALSE	FALSE	A0A0S2Z4J1	HSD17B4	Epididymis secretory sperm binding protein (Fragment)	A0A0S2Z4J1;A0A2R8YD50;B2R659;P51659	A0A0S2Z4J1_HUMAN;A0A2R8YD50_HUMAN;B2R659_HUMAN;DHB4_HUMAN	1005	954.297	1.05313	0.183521
GGKAVANYDSVEEGEK	_GGK[GlyGly (K)]AVANYDSVEEGEK_	2	(K68)	IRRRGGKAVANYD	1	FALSE	FALSE	A0A0S2Z4J1	HSD17B4	Epididymis secretory sperm binding protein (Fragment)	A0A0S2Z4J1;A0A2R8YD50;B2R659;P51659	A0A0S2Z4J1_HUMAN;A0A2R8YD50_HUMAN;B2R659_HUMAN;DHB4_HUMAN	71.7865	90.516	0.793081	0.287701
AVANYDSVEEGEKVVK	_AVANYDSVEEGEK[GlyGly (K)]VVK_	3	(K81)	SVEEGEKVVKTAL	1	FALSE	FALSE	A0A0S2Z4J1	HSD17B4	Epididymis secretory sperm binding protein (Fragment)	A0A0S2Z4J1;A0A2R8YD50;B2R659;P51659	A0A0S2Z4J1_HUMAN;A0A2R8YD50_HUMAN;B2R659_HUMAN;DHB4_HUMAN	197.43	106.968	1.8457	0.852169
AAVNVVDFDDKYIVSASGDR	_AAVNVVDFDDK[GlyGly (K)]YIVSASGDR_	3	(K437)	VVDFDDKYIVSAS	1	TRUE	FALSE	A0A0S2Z4P6	BTRC	Beta-transducin repeat containing isoform 1 (Fragment)	A0A0S2Z4P6;A0A0S2Z507;B2R8L3;B4DH70;B7Z3H4;E5RGC1;Q68DS0;Q9UKB1;Q9Y297	A0A0S2Z4P6_HUMAN;A0A0S2Z507_HUMAN;B2R8L3_HUMAN;B4DH70_HUMAN;B7Z3H4_HUMAN;E5RGC1_HUMAN;Q68DS0_HUMAN;FBW1B_HUMAN;FBW1A_HUMAN	219.893	48.5539	4.52885	0.559162
KLASAAYPDPSK	_K[GlyGly (K)]LASAAYPDPSK_	2	(K335)	NTPALKKLASAAY	0	FALSE	FALSE	A0A0S2Z4R1	YARS	Tyrosine--tRNA ligase (Fragment)	A0A0S2Z4R1;P54577	A0A0S2Z4R1_HUMAN;SYYC_HUMAN	127.373	155.506	0.819088	0.264989
LFVKLATSK	_LFVK[GlyGly (K)]LATSK_	2	(K176)	QEKLFVKLATSKT	1	TRUE	FALSE	A0A0S2Z4R2	PSTPIP2	Proline-serine-threonine phosphatase interacting protein 2 isoform 2	A0A0S2Z4R2;A0A0S2Z505;A0A0S2Z5F6;Q9H939	A0A0S2Z4R2_HUMAN;A0A0S2Z505_HUMAN;A0A0S2Z5F6_HUMAN;PPIP2_HUMAN	2806.98	1235.18	2.27252	0.302418
KAEGKATSTTELPPEYLTSPLSQQSQLPPK	_KAEGK[GlyGly (K)]ATSTTELPPEYLTSPLSQQSQLPPK_	4	(K226)	NRKAEGKATSTTE	1	TRUE	FALSE	A0A0S2Z4R4	HGS	Hepatocyte growth factor-regulated tyrosine kinase substrate (Fragment)	A0A0S2Z4R4;A0A7I2V2D8;A0A7I2V2K2;A0A7I2V2R9;A0A7I2V2W5;A0A7I2V307;A0A7I2V3F9;A0A7I2V3I8;A0A7I2V3J3;A0A7I2V3Z1;A0A7I2V5A2;A0A7I2V5A3;A0A7I2V637;A0A7I2V6E0;A0A7I2YQD1;B4E1E2;I3L1P5;O14964	A0A0S2Z4R4_HUMAN;A0A7I2V2D8_HUMAN;A0A7I2V2K2_HUMAN;A0A7I2V2R9_HUMAN;A0A7I2V2W5_HUMAN;A0A7I2V307_HUMAN;A0A7I2V3F9_HUMAN;A0A7I2V3I8_HUMAN;A0A7I2V3J3_HUMAN;A0A7I2V3Z1_HUMAN;A0A7I2V5A2_HUMAN;A0A7I2V5A3_HUMAN;A0A7I2V637_HUMAN;A0A7I2V6E0_HUMAN;A0A7I2YQD1_HUMAN;B4E1E2_HUMAN;I3L1P5_HUMAN;HGS_HUMAN	1601.48	943.313	1.69772	0.643155
FGIEKEVR	_FGIEK[GlyGly (K)]EVR_	2	(K207)	PKFGIEKEVRVCE	1	FALSE	FALSE	A0A0S2Z4R4	HGS	Hepatocyte growth factor-regulated tyrosine kinase substrate (Fragment)	A0A0S2Z4R4;A0A7I2V2D8;A0A7I2V2K2;A0A7I2V2R9;A0A7I2V2W5;A0A7I2V307;A0A7I2V3F9;A0A7I2V3I8;A0A7I2V3J3;A0A7I2V3Z1;A0A7I2V5A2;A0A7I2V5A3;A0A7I2V637;A0A7I2V6E0;A0A7I2YQD1;B4E1E2;I3L1P5;O14964	A0A0S2Z4R4_HUMAN;A0A7I2V2D8_HUMAN;A0A7I2V2K2_HUMAN;A0A7I2V2R9_HUMAN;A0A7I2V2W5_HUMAN;A0A7I2V307_HUMAN;A0A7I2V3F9_HUMAN;A0A7I2V3I8_HUMAN;A0A7I2V3J3_HUMAN;A0A7I2V3Z1_HUMAN;A0A7I2V5A2_HUMAN;A0A7I2V5A3_HUMAN;A0A7I2V637_HUMAN;A0A7I2V6E0_HUMAN;A0A7I2YQD1_HUMAN;B4E1E2_HUMAN;I3L1P5_HUMAN;HGS_HUMAN	1068.89	747.789	1.4294	0.76638
NCGQTVHDEVANKQTMEELK	_NC[Carbamidomethyl (C)]GQTVHDEVANK[GlyGly (K)]QTMEELK_	3	(C75,K86)	HDEVANKQTMEEL	1	FALSE	FALSE	A0A0S2Z4R4	HGS	Hepatocyte growth factor-regulated tyrosine kinase substrate (Fragment)	A0A0S2Z4R4;A0A7I2V2D8;A0A7I2V2K2;A0A7I2V2R9;A0A7I2V2W5;A0A7I2V307;A0A7I2V3F9;A0A7I2V3I8;A0A7I2V3J3;A0A7I2V3Z1;A0A7I2V5A2;A0A7I2V5A3;A0A7I2V637;A0A7I2V6E0;A0A7I2YQD1;B4E1E2;I3L1P5;O14964	A0A0S2Z4R4_HUMAN;A0A7I2V2D8_HUMAN;A0A7I2V2K2_HUMAN;A0A7I2V2R9_HUMAN;A0A7I2V2W5_HUMAN;A0A7I2V307_HUMAN;A0A7I2V3F9_HUMAN;A0A7I2V3I8_HUMAN;A0A7I2V3J3_HUMAN;A0A7I2V3Z1_HUMAN;A0A7I2V5A2_HUMAN;A0A7I2V5A3_HUMAN;A0A7I2V637_HUMAN;A0A7I2V6E0_HUMAN;A0A7I2YQD1_HUMAN;B4E1E2_HUMAN;I3L1P5_HUMAN;HGS_HUMAN	109.742	70.9073	1.54768	0.965645
ACGQIFCGKCSSK	_AC[Carbamidomethyl (C)]GQIFC[Carbamidomethyl (C)]GK[GlyGly (K)]C[Carbamidomethyl (C)]SSK_	3	(C185,C190,K192,C193)	GQIFCGKCSSKYS	1	FALSE	FALSE	A0A0S2Z4R4	HGS	Hepatocyte growth factor-regulated tyrosine kinase substrate (Fragment)	A0A0S2Z4R4;A0A7I2V2D8;A0A7I2V2K2;A0A7I2V2R9;A0A7I2V2W5;A0A7I2V307;A0A7I2V3F9;A0A7I2V3I8;A0A7I2V3J3;A0A7I2V3Z1;A0A7I2V5A2;A0A7I2V5A3;A0A7I2V637;A0A7I2V6E0;A0A7I2YQD1;B4E1E2;I3L1P5;O14964	A0A0S2Z4R4_HUMAN;A0A7I2V2D8_HUMAN;A0A7I2V2K2_HUMAN;A0A7I2V2R9_HUMAN;A0A7I2V2W5_HUMAN;A0A7I2V307_HUMAN;A0A7I2V3F9_HUMAN;A0A7I2V3I8_HUMAN;A0A7I2V3J3_HUMAN;A0A7I2V3Z1_HUMAN;A0A7I2V5A2_HUMAN;A0A7I2V5A3_HUMAN;A0A7I2V637_HUMAN;A0A7I2V6E0_HUMAN;A0A7I2YQD1_HUMAN;B4E1E2_HUMAN;I3L1P5_HUMAN;HGS_HUMAN	34.2621	50.8875	0.673291	0.86365
CSSKYSTIPK	_C[Carbamidomethyl (C)]SSK[GlyGly (K)]YSTIPK_	2	(C193,K196)	CGKCSSKYSTIPK	1	FALSE	FALSE	A0A0S2Z4R4	HGS	Hepatocyte growth factor-regulated tyrosine kinase substrate (Fragment)	A0A0S2Z4R4;A0A7I2V2D8;A0A7I2V2K2;A0A7I2V2R9;A0A7I2V2W5;A0A7I2V307;A0A7I2V3F9;A0A7I2V3I8;A0A7I2V3J3;A0A7I2V3Z1;A0A7I2V5A2;A0A7I2V5A3;A0A7I2V637;A0A7I2V6E0;A0A7I2YQD1;B4E1E2;I3L1P5;O14964	A0A0S2Z4R4_HUMAN;A0A7I2V2D8_HUMAN;A0A7I2V2K2_HUMAN;A0A7I2V2R9_HUMAN;A0A7I2V2W5_HUMAN;A0A7I2V307_HUMAN;A0A7I2V3F9_HUMAN;A0A7I2V3I8_HUMAN;A0A7I2V3J3_HUMAN;A0A7I2V3Z1_HUMAN;A0A7I2V5A2_HUMAN;A0A7I2V5A3_HUMAN;A0A7I2V637_HUMAN;A0A7I2V6E0_HUMAN;A0A7I2YQD1_HUMAN;B4E1E2_HUMAN;I3L1P5_HUMAN;HGS_HUMAN	36.837	38.8957	0.947071	0.125367
YDPEPKSK	_YDPEPK[GlyGly (K)]SK_	2	(K181)	RYDPEPKSKWDEE	1	TRUE	FALSE	A0A0S2Z4Y4	CLINT1	Clathrin interactor 1 isoform 1 (Fragment)	A0A0S2Z4Y4;A0A0S2Z5H3;Q14677	A0A0S2Z4Y4_HUMAN;A0A0S2Z5H3_HUMAN;EPN4_HUMAN	478.387	428.456	1.11654	0.175479
LGELSDKIGSTIDDTISK	_LGELSDK[GlyGly (K)]IGSTIDDTISK_	3	(K207)	LGELSDKIGSTID	1	TRUE	FALSE	A0A0S2Z4Y4	CLINT1	Clathrin interactor 1 isoform 1 (Fragment)	A0A0S2Z4Y4;A0A0S2Z5H3;Q14677	A0A0S2Z4Y4_HUMAN;A0A0S2Z5H3_HUMAN;EPN4_HUMAN	292.553	364.208	0.803258	0.477842
LGELSDKIGSTIDDTISK	_LGELSDK[GlyGly (K)]IGSTIDDTISK_	2	(K207)	LGELSDKIGSTID	1	TRUE	FALSE	A0A0S2Z4Y4	CLINT1	Clathrin interactor 1 isoform 1 (Fragment)	A0A0S2Z4Y4;A0A0S2Z5H3;Q14677	A0A0S2Z4Y4_HUMAN;A0A0S2Z5H3_HUMAN;EPN4_HUMAN	8.01617	43.8661	0.182742	0.121135
NKSAFPFSDK	_NK[GlyGly (K)]SAFPFSDK_	2	(K192)	EEWDKNKSAFPFS	1	TRUE	FALSE	A0A0S2Z4Y4	CLINT1	Clathrin interactor 1 isoform 1 (Fragment)	A0A0S2Z4Y4;A0A0S2Z5H3;Q14677	A0A0S2Z4Y4_HUMAN;A0A0S2Z5H3_HUMAN;EPN4_HUMAN	381.531	204.811	1.86284	0.871921
IGSTIDDTISKFR	_IGSTIDDTISK[GlyGly (K)]FR_	2	(K218)	IDDTISKFRRKDR	1	TRUE	FALSE	A0A0S2Z4Y4	CLINT1	Clathrin interactor 1 isoform 1 (Fragment)	A0A0S2Z4Y4;A0A0S2Z5H3;Q14677	A0A0S2Z4Y4_HUMAN;A0A0S2Z5H3_HUMAN;EPN4_HUMAN	114.052	115.661	0.986083	0.763347
GNGGVYGWDLKR	_GNGGVYGWDLK[GlyGly (K)]R_	2	(K160)	VYGWDLKRKIISR	0	FALSE	FALSE	A0A0S2Z4Y5	DPM1	Dolichol-phosphate mannosyltransferase subunit 1 (Fragment)	A0A0S2Z4Y5;H0Y368;O60762;Q5QPK2	A0A0S2Z4Y5_HUMAN;H0Y368_HUMAN;DPM1_HUMAN;Q5QPK2_HUMAN	1180.98	1788.52	0.660311	0.44567
DVAEQLEKIYGSDR	_DVAEQLEK[GlyGly (K)]IYGSDR_	2	(K80)	VAEQLEKIYGSDR	1	FALSE	FALSE	A0A0S2Z4Y5	DPM1	Dolichol-phosphate mannosyltransferase subunit 1 (Fragment)	A0A0S2Z4Y5;H0Y368;O60762;Q5QPK2	A0A0S2Z4Y5_HUMAN;H0Y368_HUMAN;DPM1_HUMAN;Q5QPK2_HUMAN	251.842	203.392	1.23821	0.492605
GIVEFSGKPAAR	_GIVEFSGK[GlyGly (K)]PAAR_	2	(K198)	IVEFSGKPAARKA	0	FALSE	FALSE	A0A0S2Z4Z9	NONO	Non-POU domain containing octamer-binding isoform 1 (Fragment)	A0A0S2Z4Z9;A0A7I2V4J2;A0A7I2V535;A0A7I2V5Y7;A8K525;Q15233	A0A0S2Z4Z9_HUMAN;A0A7I2V4J2_HUMAN;A0A7I2V535_HUMAN;A0A7I2V5Y7_HUMAN;A8K525_HUMAN;NONO_HUMAN	639.038	337.898	1.89121	0.230213
YGKAGEVFIHK	_YGK[GlyGly (K)]AGEVFIHK_	2	(K99)	LFEKYGKAGEVFI	1	FALSE	FALSE	A0A0S2Z4Z9	NONO	Non-POU domain containing octamer-binding isoform 1 (Fragment)	A0A0S2Z4Z9;A0A7I2V4J2;A0A7I2V535;A0A7I2V5Y7;A8K525;Q15233	A0A0S2Z4Z9_HUMAN;A0A7I2V4J2_HUMAN;A0A7I2V535_HUMAN;A0A7I2V5Y7_HUMAN;A8K525_HUMAN;NONO_HUMAN	57.4482	74.256	0.773651	0.535801
KDQEEGVMEK	_K[GlyGly (K)]DQEEGVMEK_	2	(K267)	ESLPSKKDQEEGV	0	TRUE	FALSE	A0A0S2Z534	SLC39A14	Solute carrier family 39 (Zinc transporter), member 14, isoform CRA_a (Fragment)	A0A0S2Z534;A0A0S2Z5B1;A0A0S2Z5C8;A0A0S2Z5Z7;E5RFT1;Q15043	A0A0S2Z534_HUMAN;A0A0S2Z5B1_HUMAN;A0A0S2Z5C8_HUMAN;A0A0S2Z5Z7_HUMAN;E5RFT1_HUMAN;S39AE_HUMAN	41.5313	78.7471	0.527401	0.255061
AFAKGFLAEEK	_AFAK[GlyGly (K)]GFLAEEK_	2	(K112)	SIRAFAKGFLAEE	1	FALSE	FALSE	A0A0S2Z575	RDH11	Retinol dehydrogenase 11 isoform 2	A0A0S2Z575;A0A0S2Z583;Q8TC12	A0A0S2Z575_HUMAN;A0A0S2Z583_HUMAN;RDH11_HUMAN	219.682	358.067	0.613522	0.945971
KMLSSGVCTSTVQLPGK	_K[GlyGly (K)]MLSSGVC[Carbamidomethyl (C)]TSTVQLPGK_	3	(K26,C33)	AAPQIRKMLSSGV	0	FALSE	FALSE	A0A0S2Z575	RDH11	Retinol dehydrogenase 11 isoform 2	A0A0S2Z575;A0A0S2Z583;Q8TC12	A0A0S2Z575_HUMAN;A0A0S2Z583_HUMAN;RDH11_HUMAN	18.6888	13.6845	1.36569	0.985254
VVVPPKELVLAGK	_VVVPPK[GlyGly (K)]ELVLAGK_	3	(K363)	KVVVPPKELVLAG	1	TRUE	FALSE	A0A0S2Z5D4	DCTN4	Dynactin subunit 4 (Fragment)	A0A0S2Z5D4;B4DS07;Q9NSJ5;Q9UJW0	A0A0S2Z5D4_HUMAN;B4DS07_HUMAN;Q9NSJ5_HUMAN;DCTN4_HUMAN	271.17	134.163	2.02119	0.998826
HKAPVIDIGIANTGK	_HK[GlyGly (K)]APVIDIGIANTGK_	3	(K188)	DFPKKHKAPVIDI	1	FALSE	FALSE	A0A0S2Z5F3	TBL2	Transducin-like 2 isoform 1 (Fragment)	A0A0S2Z5F3;A0A384MDS4;B2RB52;B4DY50;B4DY59;E9PF19;Q8N2L6;Q96E41;Q9Y4P3	A0A0S2Z5F3_HUMAN;A0A384MDS4_HUMAN;B2RB52_HUMAN;B4DY50_HUMAN;B4DY59_HUMAN;E9PF19_HUMAN;Q8N2L6_HUMAN;Q96E41_HUMAN;TBL2_HUMAN	57.6255	52.2098	1.10373	0.535801
GEVQVSDKER	_GEVQVSDK[GlyGly (K)]ER_	2	(K98)	EVQVSDKERHTQL	1	FALSE	FALSE	A0A0S2Z5I7	SBDS	Ribosome maturation protein SBDS (Fragment)	A0A0S2Z5I7;A0A8V8TLA5;Q9Y3A5	A0A0S2Z5I7_HUMAN;A0A8V8TLA5_HUMAN;SBDS_HUMAN	317.569	195.176	1.62709	0.984509
EIDELIKK	_EIDELIK[GlyGly (K)]K_	2	(K225)	EIDELIKKETKGK	0	FALSE	FALSE	A0A0S2Z5I7	SBDS	Ribosome maturation protein SBDS (Fragment)	A0A0S2Z5I7;A0A8V8TLA5;Q9Y3A5	A0A0S2Z5I7_HUMAN;A0A8V8TLA5_HUMAN;SBDS_HUMAN	431.4	161.925	2.6642	0.790957
SAQDGPAPAEKR	_SAQDGPAPAEK[GlyGly (K)]R_	2	(K476)	GPAPAEKRSQYPE	0	FALSE	FALSE	A0A0S2Z5M8	ELAC2	Zinc phosphodiesterase ELAC protein 2 (Fragment)	A0A0S2Z5M8;B4DT15;Q9BQ52	A0A0S2Z5M8_HUMAN;B4DT15_HUMAN;RNZ2_HUMAN	32.0627	23.7161	1.35194	0.596311
KHSVSPPPPYPGHTK	_K[GlyGly (K)]HSVSPPPPYPGHTK_	3	(K198)	AVALTRKHSVSPP	0	TRUE	FALSE	A0A0S2Z5N9	PRRG4	Proline rich Gla (G-carboxyglutamic acid) 4 (Transmembrane) (Fragment)	A0A0S2Z5N9;Q9BZD6	A0A0S2Z5N9_HUMAN;TMG4_HUMAN	82.3144	2181.25	0.0377372	0.666021
KHSVSPPPPYPGHTK	_K[GlyGly (K)]HSVSPPPPYPGHTK_	4	(K198)	AVALTRKHSVSPP	0	TRUE	FALSE	A0A0S2Z5N9	PRRG4	Proline rich Gla (G-carboxyglutamic acid) 4 (Transmembrane) (Fragment)	A0A0S2Z5N9;Q9BZD6	A0A0S2Z5N9_HUMAN;TMG4_HUMAN	118.444	1529.93	0.0774182	0.54842
LQQQKCVNGNEL	_LQQQK[GlyGly (K)]C[Carbamidomethyl (C)]VNGNEL_	2	(K633,C634)	TRLQQQKCVNGNE	1	TRUE	FALSE	A0A0S2Z5P5	MCMBP	Mini-chromosome maintenance complex-binding protein (Fragment)	A0A0S2Z5P5;Q9BTE3	A0A0S2Z5P5_HUMAN;MCMBP_HUMAN	48.3285	65.4373	0.738547	0.106668
KNDPQSITADDLHQLLVVAR	_K[GlyGly (K)]NDPQSITADDLHQLLVVAR_	3	(K580)	DFVEMRKNDPQSI	0	TRUE	FALSE	A0A0S2Z5P5	MCMBP	Mini-chromosome maintenance complex-binding protein (Fragment)	A0A0S2Z5P5;Q9BTE3	A0A0S2Z5P5_HUMAN;MCMBP_HUMAN	22.9221	54.6568	0.419383	0.886897
GGSPYIAAKINEAK	_GGSPYIAAK[GlyGly (K)]INEAK_	2	(K102)	SPYIAAKINEAKD	1	FALSE	FALSE	A0A0S2Z5X1	DNAJC19	DnaJ-like protein subfamily C member 19 isoform 1 (Fragment)	A0A0S2Z5X1;Q96DA6	A0A0S2Z5X1_HUMAN;TIM14_HUMAN	1550.68	1720.6	0.901246	0.61801
KVLGSSTSATNSTSVSSR	_K[GlyGly (K)]VLGSSTSATNSTSVSSR_	3	(K24)	AARAPRKVLGSST	0	TRUE	FALSE	A0A0U1RQC1		PCNA-associated factor	A0A0U1RQC1;A0A0U1RQM0;G9G6D7;H0YMA4;Q15004	A0A0U1RQC1_HUMAN;A0A0U1RQM0_HUMAN;G9G6D7_HUMAN;H0YMA4_HUMAN;PAF15_HUMAN	409.282	290.46	1.40908	0.903351
KVLGSSTSATNSTSVSSR	_K[GlyGly (K)]VLGSSTSATNSTSVSSR_	2	(K24)	AARAPRKVLGSST	0	TRUE	FALSE	A0A0U1RQC1		PCNA-associated factor	A0A0U1RQC1;A0A0U1RQM0;G9G6D7;H0YMA4;Q15004	A0A0U1RQC1_HUMAN;A0A0U1RQM0_HUMAN;G9G6D7_HUMAN;H0YMA4_HUMAN;PAF15_HUMAN	23.3866	17.0777	1.36942	0.495011
ALPNNTSSSPQPKK	_ALPNNTSSSPQPK[GlyGly (K)]K_	3	(K280)	SSSPQPKKKPLDG	0	FALSE	FALSE	A0A0U1RQC9	TP53	Cellular tumor antigen p53	A0A0U1RQC9;A0A386NC20;A0A386NC22;A0A386NC55;A0A386NC62;A0A386NCB1;A0A386NCU2;A0A386NCW8;A0A386NCX4;A0A386NDA8;A0A386NDB3;A0A386NFX3;A0A386NFY2;A0A386NG45;B4DMH2;B4DNI2;B6E4X6;E5RMA8;H2EHT1;H6U5S2;H6U5S3;J3KP33;K7PPA8;K7PPU4;P04637;Q1MSW8;Q5U0E4	A0A0U1RQC9_HUMAN;A0A386NC20_HUMAN;A0A386NC22_HUMAN;A0A386NC55_HUMAN;A0A386NC62_HUMAN;A0A386NCB1_HUMAN;A0A386NCU2_HUMAN;A0A386NCW8_HUMAN;A0A386NCX4_HUMAN;A0A386NDA8_HUMAN;A0A386NDB3_HUMAN;A0A386NFX3_HUMAN;A0A386NFY2_HUMAN;A0A386NG45_HUMAN;B4DMH2_HUMAN;B4DNI2_HUMAN;B6E4X6_HUMAN;E5RMA8_HUMAN;H2EHT1_HUMAN;H6U5S2_HUMAN;H6U5S3_HUMAN;J3KP33_HUMAN;K7PPA8_HUMAN;K7PPU4_HUMAN;P53_HUMAN;Q1MSW8_HUMAN;Q5U0E4_H…	602.028	425.062	1.41633	0.926038
VVVQVLAEEPEAVLKGAKPK	_VVVQVLAEEPEAVLK[GlyGly (K)]GAKPK_	3	(K1864)	EPEAVLKGAKPKL	1	TRUE	FALSE	A0A0U1RQF0	FASN	Fatty acid synthase	A0A0U1RQF0;P49327	A0A0U1RQF0_HUMAN;FAS_HUMAN	8327.26	9105.01	0.91458	0.322737
VVVQVLAEEPEAVLKGAK	_VVVQVLAEEPEAVLK[GlyGly (K)]GAK_	3	(K1864)	EPEAVLKGAKPKL	1	TRUE	FALSE	A0A0U1RQF0	FASN	Fatty acid synthase	A0A0U1RQF0;P49327	A0A0U1RQF0_HUMAN;FAS_HUMAN	1047.61	598.428	1.75061	0.531441
VVVQVLAEEPEAVLKGAK	_VVVQVLAEEPEAVLK[GlyGly (K)]GAK_	2	(K1864)	EPEAVLKGAKPKL	1	TRUE	FALSE	A0A0U1RQF0	FASN	Fatty acid synthase	A0A0U1RQF0;P49327	A0A0U1RQF0_HUMAN;FAS_HUMAN	250.265	499.107	0.501425	0.4093
AALQEELQLCKGLVQALQTK	_AALQEELQLC[Carbamidomethyl (C)]K[GlyGly (K)]GLVQALQTK_	3	(C1141,K1142)	EELQLCKGLVQAL	1	FALSE	FALSE	A0A0U1RQF0	FASN	Fatty acid synthase	A0A0U1RQF0;P49327	A0A0U1RQF0_HUMAN;FAS_HUMAN	1064.49	708.313	1.50286	0.622075
AALQEELQLCKGLVQALQTK	_AALQEELQLC[Carbamidomethyl (C)]K[GlyGly (K)]GLVQALQTK_	2	(C1141,K1142)	EELQLCKGLVQAL	1	FALSE	FALSE	A0A0U1RQF0	FASN	Fatty acid synthase	A0A0U1RQF0;P49327	A0A0U1RQF0_HUMAN;FAS_HUMAN	49.1989	91.9138	0.535272	0.440884
GLVQALQTKVTQQGLK	_GLVQALQTK[GlyGly (K)]VTQQGLK_	3	(K1151)	VQALQTKVTQQGL	1	FALSE	FALSE	A0A0U1RQF0	FASN	Fatty acid synthase	A0A0U1RQF0;P49327	A0A0U1RQF0_HUMAN;FAS_HUMAN	268.624	482.012	0.557297	0.0845775
GLVQALQTKVTQQGLK	_GLVQALQTK[GlyGly (K)]VTQQGLK_	2	(K1151)	VQALQTKVTQQGL	1	FALSE	FALSE	A0A0U1RQF0	FASN	Fatty acid synthase	A0A0U1RQF0;P49327	A0A0U1RQF0_HUMAN;FAS_HUMAN	153.194	281.875	0.543483	0.627322
DGLLENQTPEFFQDVCKPK	_DGLLENQTPEFFQDVC[Carbamidomethyl (C)]K[GlyGly (K)]PK_	3	(C1990,K1991)	FFQDVCKPKYSGT	0	TRUE	FALSE	A0A0U1RQF0	FASN	Fatty acid synthase	A0A0U1RQF0;P49327	A0A0U1RQF0_HUMAN;FAS_HUMAN	214.048	113.417	1.88726	0.815952
AAEQYTPKAK	_AAEQYTPK[GlyGly (K)]AK_	2	(K2434)	AEQYTPKAKYHGN	1	TRUE	FALSE	A0A0U1RQF0	FASN	Fatty acid synthase	A0A0U1RQF0;P49327	A0A0U1RQF0_HUMAN;FAS_HUMAN	222.549	130.291	1.7081	0.262067
EGVFAKEVR	_EGVFAK[GlyGly (K)]EVR_	2	(K673)	KEGVFAKEVRTGG	1	TRUE	FALSE	A0A0U1RQF0	FASN	Fatty acid synthase	A0A0U1RQF0;P49327	A0A0U1RQF0_HUMAN;FAS_HUMAN	161.809	176.68	0.915829	0.844566
TGYQAKQVR	_TGYQAK[GlyGly (K)]QVR_	2	(K1925)	RTGYQAKQVRRWR	1	TRUE	FALSE	A0A0U1RQF0	FASN	Fatty acid synthase	A0A0U1RQF0;P49327	A0A0U1RQF0_HUMAN;FAS_HUMAN	180.331	114.593	1.57366	0.142879
AKTGGAYGEDLGADYNLSQVCDGK	_AK[GlyGly (K)]TGGAYGEDLGADYNLSQVC[Carbamidomethyl (C)]DGK_	3	(K2447,C2466)	VMLLRAKTGGAYG	1	TRUE	FALSE	A0A0U1RQF0	FASN	Fatty acid synthase	A0A0U1RQF0;P49327	A0A0U1RQF0_HUMAN;FAS_HUMAN	149.636	284.261	0.526404	0.280594
GVQKLVLTSR	_GVQK[GlyGly (K)]LVLTSR_	2	(K1909)	IQRGVQKLVLTSR	1	TRUE	FALSE	A0A0U1RQF0	FASN	Fatty acid synthase	A0A0U1RQF0;P49327	A0A0U1RQF0_HUMAN;FAS_HUMAN	66.8457	190.327	0.351214	0.297847
LYTLQDKAQVADVVVSR	_LYTLQDK[GlyGly (K)]AQVADVVVSR_	3	(K1072)	LYTLQDKAQVADV	1	TRUE	FALSE	A0A0U1RQF0	FASN	Fatty acid synthase	A0A0U1RQF0;P49327	A0A0U1RQF0_HUMAN;FAS_HUMAN	160.565	92.3021	1.73956	0.462781
VTQQGLKMVVPGLDGAQIPR	_VTQQGLK[GlyGly (K)]MVVPGLDGAQIPR_	3	(K1158)	VTQQGLKMVVPGL	1	FALSE	FALSE	A0A0U1RQF0	FASN	Fatty acid synthase	A0A0U1RQF0;P49327	A0A0U1RQF0_HUMAN;FAS_HUMAN	87.1496	44.1126	1.97561	0.400407
AALQEELQLCKGLVQALQTKVTQQGLK	_AALQEELQLC[Carbamidomethyl (C)]K[GlyGly (K)]GLVQALQTK[GlyGly (K)]VTQQGLK_	4	(C1141,K1142,K1151)	EELQLCKGLVQAL;VQALQTKVTQQGL	2	FALSE	FALSE	A0A0U1RQF0	FASN	Fatty acid synthase	A0A0U1RQF0;P49327	A0A0U1RQF0_HUMAN;FAS_HUMAN	12.0373	6.96532	1.72817	0.853178
MWNKELYVR	_MWNK[GlyGly (K)]ELYVR_	2	(K1764)	IFKMWNKELYVRE	1	TRUE	FALSE	A0A0U1RQI9	USP24	ubiquitinyl hydrolase 1	A0A0U1RQI9;Q9UPU5	A0A0U1RQI9_HUMAN;UBP24_HUMAN	63.4443	375.325	0.169038	0.780387
LIEDSTLSKSVK	_LIEDSTLSK[GlyGly (K)]SVK_	2	(K421)	EDSTLSKSVKNAI	1	TRUE	FALSE	A0A0U1RQI9	USP24	ubiquitinyl hydrolase 1	A0A0U1RQI9;Q9UPU5	A0A0U1RQI9_HUMAN;UBP24_HUMAN	59.8493	231.273	0.258782	0.384689
PKVYDQTNPYTDVR	_PK[GlyGly (K)]VYDQTNPYTDVR_	3	(K2016)	GGEYRPKVYDQTN	1	TRUE	FALSE	A0A0U1RQI9	USP24	ubiquitinyl hydrolase 1	A0A0U1RQI9;Q9UPU5	A0A0U1RQI9_HUMAN;UBP24_HUMAN	94.6332	224.201	0.422091	0.166041
SFIKQTYQK	_SFIK[GlyGly (K)]QTYQK_	2	(K648)	ITRSFIKQTYQKQ	1	TRUE	FALSE	A0A0U1RQI9	USP24	ubiquitinyl hydrolase 1	A0A0U1RQI9;Q9UPU5	A0A0U1RQI9_HUMAN;UBP24_HUMAN	17.4775	69.6196	0.251043	0.817305
VTIAQGGVLPNIQAVLLPKKTESHHK	_VTIAQGGVLPNIQAVLLPKK[GlyGly (K)]TESHHK_	3	(K120)	AVLLPKKTESHHK	2	FALSE	FALSE	A0A0U1RR32	hCG_2039566	Histone H2A	A0A0U1RR32;A0A0U1RRH7;A3KPC7;A4FTV9;B2R5B3;P0C0S8;P20671;Q96KK5;Q99878	A0A0U1RR32_HUMAN;A0A0U1RRH7_HUMAN;A3KPC7_HUMAN;A4FTV9_HUMAN;B2R5B3_HUMAN;H2A1_HUMAN;H2A1D_HUMAN;H2A1H_HUMAN;H2A1J_HUMAN	7742.26	19693.1	0.393145	0.387065
VTIAQGGVLPNIQAVLLPKKTESHHK	_VTIAQGGVLPNIQAVLLPK[GlyGly (K)]K[GlyGly (K)]TESHHK_	5	(K119,K120)	QAVLLPKKTESHH;AVLLPKKTESHHK	2	FALSE	FALSE	A0A0U1RR32	hCG_2039566	Histone H2A	A0A0U1RR32;A0A0U1RRH7;A3KPC7;A4FTV9;B2R5B3;P0C0S8;P20671;Q96KK5;Q99878	A0A0U1RR32_HUMAN;A0A0U1RRH7_HUMAN;A3KPC7_HUMAN;A4FTV9_HUMAN;B2R5B3_HUMAN;H2A1_HUMAN;H2A1D_HUMAN;H2A1H_HUMAN;H2A1J_HUMAN	7578.22	30148.7	0.251361	0.817604
VTIAQGGVLPNIQAVLLPKKTESHHK	_VTIAQGGVLPNIQAVLLPK[GlyGly (K)]K[GlyGly (K)]TESHHK_	4	(K119,K120)	QAVLLPKKTESHH;AVLLPKKTESHHK	2	FALSE	FALSE	A0A0U1RR32	hCG_2039566	Histone H2A	A0A0U1RR32;A0A0U1RRH7;A3KPC7;A4FTV9;B2R5B3;P0C0S8;P20671;Q96KK5;Q99878	A0A0U1RR32_HUMAN;A0A0U1RRH7_HUMAN;A3KPC7_HUMAN;A4FTV9_HUMAN;B2R5B3_HUMAN;H2A1_HUMAN;H2A1D_HUMAN;H2A1H_HUMAN;H2A1J_HUMAN	19024.4	15685.9	1.21284	0.465435
VTIAQGGVLPNIQAVLLPKKTESHHK	_VTIAQGGVLPNIQAVLLPK[GlyGly (K)]K[GlyGly (K)]TESHHK_	3	(K119,K120)	QAVLLPKKTESHH;AVLLPKKTESHHK	2	FALSE	FALSE	A0A0U1RR32	hCG_2039566	Histone H2A	A0A0U1RR32;A0A0U1RRH7;A3KPC7;A4FTV9;B2R5B3;P0C0S8;P20671;Q96KK5;Q99878	A0A0U1RR32_HUMAN;A0A0U1RRH7_HUMAN;A3KPC7_HUMAN;A4FTV9_HUMAN;B2R5B3_HUMAN;H2A1_HUMAN;H2A1D_HUMAN;H2A1H_HUMAN;H2A1J_HUMAN	505.946	1472.05	0.343701	0.214638
VTIAQGGVLPNIQAVLLPKK	_VTIAQGGVLPNIQAVLLPK[GlyGly (K)]K_	3	(K119)	QAVLLPKKTESHH	0	FALSE	FALSE	A0A0U1RR32	hCG_2039566	Histone H2A	A0A0U1RR32;A0A0U1RRH7;A3KPC7;A4FTV9;B2R5B3;P0C0S8;P20671;Q96KK5;Q99878	A0A0U1RR32_HUMAN;A0A0U1RRH7_HUMAN;A3KPC7_HUMAN;A4FTV9_HUMAN;B2R5B3_HUMAN;H2A1_HUMAN;H2A1D_HUMAN;H2A1H_HUMAN;H2A1J_HUMAN	53564.7	49093.8	1.09107	0.50146
VTIAQGGVLPNIQAVLLPKK	_VTIAQGGVLPNIQAVLLPK[GlyGly (K)]K_	2	(K119)	QAVLLPKKTESHH	0	FALSE	FALSE	A0A0U1RR32	hCG_2039566	Histone H2A	A0A0U1RR32;A0A0U1RRH7;A3KPC7;A4FTV9;B2R5B3;P0C0S8;P20671;Q96KK5;Q99878	A0A0U1RR32_HUMAN;A0A0U1RRH7_HUMAN;A3KPC7_HUMAN;A4FTV9_HUMAN;B2R5B3_HUMAN;H2A1_HUMAN;H2A1D_HUMAN;H2A1H_HUMAN;H2A1J_HUMAN	43607	48374.6	0.901443	0.691173
NDEELNKLLGK	_NDEELNK[GlyGly (K)]LLGK_	2	(K96)	NDEELNKLLGKVT	1	FALSE	FALSE	A0A0U1RR32	hCG_2039566	Histone H2A	A0A0U1RR32;A0A0U1RRH7;A3KPC7;A4FTV9;B2R5B3;P0C0S8;P20671;Q96KK5;Q99878	A0A0U1RR32_HUMAN;A0A0U1RRH7_HUMAN;A3KPC7_HUMAN;A4FTV9_HUMAN;B2R5B3_HUMAN;H2A1_HUMAN;H2A1D_HUMAN;H2A1H_HUMAN;H2A1J_HUMAN	11588.9	8861.09	1.30784	0.961799
NDEELNKLLGK	_NDEELNK[GlyGly (K)]LLGK_	3	(K96)	NDEELNKLLGKVT	1	FALSE	FALSE	A0A0U1RR32	hCG_2039566	Histone H2A	A0A0U1RR32;A0A0U1RRH7;A3KPC7;A4FTV9;B2R5B3;P0C0S8;P20671;Q96KK5;Q99878	A0A0U1RR32_HUMAN;A0A0U1RRH7_HUMAN;A3KPC7_HUMAN;A4FTV9_HUMAN;B2R5B3_HUMAN;H2A1_HUMAN;H2A1D_HUMAN;H2A1H_HUMAN;H2A1J_HUMAN	71.3687	162.502	0.439185	0.819722
LLGKVTIAQGGVLPNIQAVLLPKK	_LLGK[GlyGly (K)]VTIAQGGVLPNIQAVLLPK[GlyGly (K)]K_	4	(K100,K119)	LNKLLGKVTIAQG;QAVLLPKKTESHH	1	FALSE	FALSE	A0A0U1RR32	hCG_2039566	Histone H2A	A0A0U1RR32;A0A0U1RRH7;A3KPC7;A4FTV9;B2R5B3;P0C0S8;P20671;Q96KK5;Q99878	A0A0U1RR32_HUMAN;A0A0U1RRH7_HUMAN;A3KPC7_HUMAN;A4FTV9_HUMAN;B2R5B3_HUMAN;H2A1_HUMAN;H2A1D_HUMAN;H2A1H_HUMAN;H2A1J_HUMAN	793.278	1553.2	0.510739	0.566591
LLGKVTIAQGGVLPNIQAVLLPKK	_LLGK[GlyGly (K)]VTIAQGGVLPNIQAVLLPK[GlyGly (K)]K_	3	(K100,K119)	LNKLLGKVTIAQG;QAVLLPKKTESHH	1	FALSE	FALSE	A0A0U1RR32	hCG_2039566	Histone H2A	A0A0U1RR32;A0A0U1RRH7;A3KPC7;A4FTV9;B2R5B3;P0C0S8;P20671;Q96KK5;Q99878	A0A0U1RR32_HUMAN;A0A0U1RRH7_HUMAN;A3KPC7_HUMAN;A4FTV9_HUMAN;B2R5B3_HUMAN;H2A1_HUMAN;H2A1D_HUMAN;H2A1H_HUMAN;H2A1J_HUMAN	491.443	597.234	0.822865	0.49343
LLGKVTIAQGGVLPNIQAVLLPK	_LLGK[GlyGly (K)]VTIAQGGVLPNIQAVLLPK_	3	(K100)	LNKLLGKVTIAQG	1	FALSE	FALSE	A0A0U1RR32	hCG_2039566	Histone H2A	A0A0U1RR32;A0A0U1RRH7;A3KPC7;A4FTV9;B2R5B3;P0C0S8;P20671;Q96KK5;Q99878	A0A0U1RR32_HUMAN;A0A0U1RRH7_HUMAN;A3KPC7_HUMAN;A4FTV9_HUMAN;B2R5B3_HUMAN;H2A1_HUMAN;H2A1D_HUMAN;H2A1H_HUMAN;H2A1J_HUMAN	191.664	537.375	0.356667	0.301622
EAIKSSLIILK	_EAIK[GlyGly (K)]SSLIILK_	2	(K196)	TLKEAIKSSLIIL	1	TRUE	FALSE	A0A109NGN6		Proteasome subunit alpha type	A0A109NGN6;P28066;Q5U0A0	A0A109NGN6_HUMAN;PSA5_HUMAN;Q5U0A0_HUMAN	415.636	90.8272	4.57612	0.158087
EELEEVIKDI	_EELEEVIK[GlyGly (K)]DI_	2	(K239)	ELEEVIKDI____	1	TRUE	FALSE	A0A109NGN6		Proteasome subunit alpha type	A0A109NGN6;P28066;Q5U0A0	A0A109NGN6_HUMAN;PSA5_HUMAN;Q5U0A0_HUMAN	187.38	114.646	1.63441	0.0604871
HYWEVEVGDKAK	_HYWEVEVGDK[GlyGly (K)]AK_	3	(K74)	EVEVGDKAKWTIG	1	TRUE	FALSE	A0A140T9B9	TRIM27	Zinc finger protein RFP (Fragment)	A0A140T9B9;A0A140T9N6;A0A140T9V9;A0A1U9X8R9;H0Y551;P14373	A0A140T9B9_HUMAN;A0A140T9N6_HUMAN;A0A140T9V9_HUMAN;A0A1U9X8R9_HUMAN;H0Y551_HUMAN;TRI27_HUMAN	1447.92	1765.27	0.820228	0.959913
HYWEVEVGDKAK	_HYWEVEVGDK[GlyGly (K)]AK_	2	(K74)	EVEVGDKAKWTIG	1	TRUE	FALSE	A0A140T9B9	TRIM27	Zinc finger protein RFP (Fragment)	A0A140T9B9;A0A140T9N6;A0A140T9V9;A0A1U9X8R9;H0Y551;P14373	A0A140T9B9_HUMAN;A0A140T9N6_HUMAN;A0A140T9V9_HUMAN;A0A1U9X8R9_HUMAN;H0Y551_HUMAN;TRI27_HUMAN	1.08841	40.17	0.0270951	0.668238
AVKDATNTGIK	_AVK[GlyGly (K)]DATNTGIK_	2	(K281)	TLLKAVKDATNTG	1	FALSE	FALSE	A0A140VJE3	METAP2	Methionine aminopeptidase 2	A0A140VJE3;F8VQZ7;F8VRR3;P50579	A0A140VJE3_HUMAN;F8VQZ7_HUMAN;F8VRR3_HUMAN;MAP2_HUMAN	604.774	500.057	1.20941	0.862272
KVVSIYGSSIDVELQQR	_K[GlyGly (K)]VVSIYGSSIDVELQQR_	3	(K549)	TVNRIKKVVSIYG	0	FALSE	FALSE	A0A140VJE7		AP-1 complex subunit gamma	A0A140VJE7;B3KXW5;O43747	A0A140VJE7_HUMAN;B3KXW5_HUMAN;AP1G1_HUMAN	115.873	200.672	0.577422	0.264922
KVVSIYGSSIDVELQQR	_K[GlyGly (K)]VVSIYGSSIDVELQQR_	2	(K549)	TVNRIKKVVSIYG	0	FALSE	FALSE	A0A140VJE7		AP-1 complex subunit gamma	A0A140VJE7;B3KXW5;O43747	A0A140VJE7_HUMAN;B3KXW5_HUMAN;AP1G1_HUMAN	9.37597	63.944	0.146628	0.94284
CLKDEDPYVR	_C[Carbamidomethyl (C)]LK[GlyGly (K)]DEDPYVR_	3	(C129,K131)	PLRKCLKDEDPYV	1	FALSE	FALSE	A0A140VJE8	AP2B1	AP complex subunit beta	A0A140VJE8;A8K0G3;A8K916;P63010	A0A140VJE8_HUMAN;A8K0G3_HUMAN;A8K916_HUMAN;AP2B1_HUMAN	99.2326	554.77	0.178872	0.550498
VDKITEYLCEPLR	_VDK[GlyGly (K)]ITEYLC[Carbamidomethyl (C)]EPLR_	3	(K117,C123)	GCIRVDKITEYLC	1	FALSE	FALSE	A0A140VJE8	AP2B1	AP complex subunit beta	A0A140VJE8;A8K0G3;A8K916;P63010	A0A140VJE8_HUMAN;A8K0G3_HUMAN;A8K916_HUMAN;AP2B1_HUMAN	329.684	328.151	1.00467	0.288384
VDKITEYLCEPLR	_VDK[GlyGly (K)]ITEYLC[Carbamidomethyl (C)]EPLR_	2	(K117,C123)	GCIRVDKITEYLC	1	FALSE	FALSE	A0A140VJE8	AP2B1	AP complex subunit beta	A0A140VJE8;A8K0G3;A8K916;P63010	A0A140VJE8_HUMAN;A8K0G3_HUMAN;A8K916_HUMAN;AP2B1_HUMAN	179.403	176.97	1.01374	0.998948
VDKITEYLCEPLRK	_VDK[GlyGly (K)]ITEYLC[Carbamidomethyl (C)]EPLRK_	3	(K117,C123)	GCIRVDKITEYLC	1	FALSE	FALSE	A0A140VJE8	AP2B1	AP complex subunit beta	A0A140VJE8;A8K0G3;A8K916;P63010	A0A140VJE8_HUMAN;A8K0G3_HUMAN;A8K916_HUMAN;AP2B1_HUMAN	202.019	452.164	0.446783	0.148391
TDSKYFTTNK	_[Acetyl (Protein N-term)]TDSK[GlyGly (K)]YFTTNK_	2	(K5)	__MTDSKYFTTNK	1	FALSE	FALSE	A0A140VJE8	AP2B1	AP complex subunit beta	A0A140VJE8;A8K0G3;A8K916;P63010	A0A140VJE8_HUMAN;A8K0G3_HUMAN;A8K916_HUMAN;AP2B1_HUMAN	64.0975	37.5225	1.70824	0.72684
VAVEYLDPSPEVQKK	_VAVEYLDPSPEVQK[GlyGly (K)]K_	2	(K216)	PSPEVQKKKYAFK	0	FALSE	FALSE	A0A140VJF3		Testicular tissue protein Li 27	A0A140VJF3;O43684	A0A140VJF3_HUMAN;BUB3_HUMAN	530.107	382.595	1.38556	0.844811
VAVEYLDPSPEVQKK	_VAVEYLDPSPEVQK[GlyGly (K)]K_	3	(K216)	PSPEVQKKKYAFK	0	FALSE	FALSE	A0A140VJF3		Testicular tissue protein Li 27	A0A140VJF3;O43684	A0A140VJF3_HUMAN;BUB3_HUMAN	526.33	352.564	1.49286	0.686375
QVTDAETKPK	_QVTDAETK[GlyGly (K)]PK_	2	(K322)	VTDAETKPKST__	0	FALSE	FALSE	A0A140VJF3		Testicular tissue protein Li 27	A0A140VJF3;O43684	A0A140VJF3_HUMAN;BUB3_HUMAN	229.83	238.155	0.965043	0.675103
ESSLKYQTR	_ESSLK[GlyGly (K)]YQTR_	2	(K179)	RRESSLKYQTRCI	1	FALSE	FALSE	A0A140VJF3		Testicular tissue protein Li 27	A0A140VJF3;O43684	A0A140VJF3_HUMAN;BUB3_HUMAN	87.4692	81.9373	1.06751	0.17096
KGTVLLADNVICPGAPDFLAHVR	_K[GlyGly (K)]GTVLLADNVIC[Carbamidomethyl (C)]PGAPDFLAHVR_	4	(K212,C223)	ECGLLRKGTVLLA	0	TRUE	FALSE	A0A140VJG8		Catechol O-methyltransferase	A0A140VJG8;A0A7I2V370;P21964	A0A140VJG8_HUMAN;A0A7I2V370_HUMAN;COMT_HUMAN	281.222	472.62	0.595029	0.110421
KACADATLSQITNNIDPVGR	_K[GlyGly (K)]AC[Carbamidomethyl (C)]ADATLSQITNNIDPVGR_	3	(K23,C25)	QIRDARKACADAT	0	FALSE	FALSE	A0A140VJJ8		Testicular tissue protein Li 72	A0A140VJJ8;B2R6K4;P62873	A0A140VJJ8_HUMAN;B2R6K4_HUMAN;GBB1_HUMAN	3822.18	2796.5	1.36677	0.807881
KACADATLSQITNNIDPVGR	_K[GlyGly (K)]AC[Carbamidomethyl (C)]ADATLSQITNNIDPVGR_	2	(K23,C25)	QIRDARKACADAT	0	FALSE	FALSE	A0A140VJJ8		Testicular tissue protein Li 72	A0A140VJJ8;B2R6K4;P62873	A0A140VJJ8_HUMAN;B2R6K4_HUMAN;GBB1_HUMAN	30.3771	82.283	0.369179	0.413344
QEAEQLKNQIR	_QEAEQLK[GlyGly (K)]NQIR_	2	(K15)	QEAEQLKNQIRDA	1	FALSE	FALSE	A0A140VJJ8		Testicular tissue protein Li 72	A0A140VJJ8;B2R6K4;P62873	A0A140VJJ8_HUMAN;B2R6K4_HUMAN;GBB1_HUMAN	103.402	82.1935	1.25803	0.462389
SGNIVAGIANESKK	_SGNIVAGIANESK[GlyGly (K)]K_	2	(K182)	GIANESKKLYGAQ	0	FALSE	FALSE	A0A140VJK6		GMP synthase (glutamine-hydrolyzing)	A0A140VJK6;P49915	A0A140VJK6_HUMAN;GUAA_HUMAN	3161.34	2317.57	1.36408	0.398643
VICAEEPYICKDFPETNNILK	_VIC[Carbamidomethyl (C)]AEEPYIC[Carbamidomethyl (C)]K[GlyGly (K)]DFPETNNILK_	3	(C449,C456,K457)	EEPYICKDFPETN	1	FALSE	FALSE	A0A140VJK6		GMP synthase (glutamine-hydrolyzing)	A0A140VJK6;P49915	A0A140VJK6_HUMAN;GUAA_HUMAN	328.693	140.258	2.3435	0.898126
VADGFKVVAR	_VADGFK[GlyGly (K)]VVAR_	2	(K165)	KVADGFKVVARSG	1	FALSE	FALSE	A0A140VJK6		GMP synthase (glutamine-hydrolyzing)	A0A140VJK6;P49915	A0A140VJK6_HUMAN;GUAA_HUMAN	167.177	122.515	1.36454	0.898376
ESQSVEEALKK	_ESQSVEEALK[GlyGly (K)]K_	2	(K288)	SVEEALKKLGIQV	0	FALSE	FALSE	A0A140VJK6		GMP synthase (glutamine-hydrolyzing)	A0A140VJK6;P49915	A0A140VJK6_HUMAN;GUAA_HUMAN	158.5	72.88	2.17481	0.885039
ELFVQSEIFPLETPAFAIKEQGFR	_ELFVQSEIFPLETPAFAIK[GlyGly (K)]EQGFR_	3	(K65)	TPAFAIKEQGFRA	1	TRUE	FALSE	A0A140VJK6		GMP synthase (glutamine-hydrolyzing)	A0A140VJK6;P49915	A0A140VJK6_HUMAN;GUAA_HUMAN	66.2762	44.1748	1.50032	0.879313
GAGGKAFCAGGDIR	_GAGGK[GlyGly (K)]AFC[Carbamidomethyl (C)]AGGDIR_	3	(K92,C95)	IKGAGGKAFCAGG	1	TRUE	FALSE	A0A140VJL0		3-hydroxyisobutyryl-CoA hydrolase	A0A140VJL0;B8ZZZ0;Q6NVY1	A0A140VJL0_HUMAN;B8ZZZ0_HUMAN;HIBCH_HUMAN	764.685	871.645	0.877289	0.569369
GAGGKAFCAGGDIR	_GAGGK[GlyGly (K)]AFC[Carbamidomethyl (C)]AGGDIR_	2	(K92,C95)	IKGAGGKAFCAGG	1	TRUE	FALSE	A0A140VJL0		3-hydroxyisobutyryl-CoA hydrolase	A0A140VJL0;B8ZZZ0;Q6NVY1	A0A140VJL0_HUMAN;B8ZZZ0_HUMAN;HIBCH_HUMAN	358.33	366.864	0.976737	0.601144
AEMKSQPSETER	_AEMK[GlyGly (K)]SQPSETER_	2	(K1038)	RQKAEMKSQPSET	1	TRUE	FALSE	A0A140VJM0		Testicular tissue protein Li 96	A0A140VJM0;B4E0H8;P26006	A0A140VJM0_HUMAN;B4E0H8_HUMAN;ITA3_HUMAN	48.5989	167.808	0.289611	0.291083
DAQADAKFR	_DAQADAK[GlyGly (K)]FR_	2	(K229)	DAQADAKFRRVAR	1	TRUE	FALSE	A0A140VJM4	KCTD12	Potassium channel tetramerisation domain containing 12	A0A140VJM4;B3KY04;Q96CX2	A0A140VJM4_HUMAN;B3KY04_HUMAN;KCD12_HUMAN	207.17	153.727	1.34765	0.872396
ALLESMVDAAENLCPNVMKK	_ALLESMVDAAENLC[Carbamidomethyl (C)]PNVMK[GlyGly (K)]K_	2	(C790,K795)	LCPNVMKKAHIRQ	0	FALSE	FALSE	A0A140VJN1		Testicular tissue protein Li 107	A0A140VJN1;A0A8V8TRE2;B2RTQ5;Q5VZK9	A0A140VJN1_HUMAN;A0A8V8TRE2_HUMAN;B2RTQ5_HUMAN;CARL1_HUMAN	37.0031	39.6581	0.933055	0.320165
VIKAVVPAK	_VIK[GlyGly (K)]AVVPAK_	2	(K228)	LKEKVIKAVVPAK	1	TRUE	FALSE	A0A140VJP5		S-adenosylmethionine synthase	A0A140VJP5;B4DEX8;P31153	A0A140VJP5_HUMAN;B4DEX8_HUMAN;METK2_HUMAN	792.92	682.619	1.16159	0.188083
ELLEIVKK	_ELLEIVK[GlyGly (K)]K_	2	(K350)	ELLEIVKKNFDLR	0	FALSE	FALSE	A0A140VJP5		S-adenosylmethionine synthase	A0A140VJP5;B4DEX8;P31153	A0A140VJP5_HUMAN;B4DEX8_HUMAN;METK2_HUMAN	234.082	192.153	1.21821	0.669317
EILTKESNVQEVR	_EILTK[GlyGly (K)]ESNVQEVR_	3	(K41)	AKEILTKESNVQE	1	FALSE	FALSE	A0A140VJS0		Serine/threonine-protein phosphatase	A0A140VJS0;B3KRM2;P62714;Q5U0I7	A0A140VJS0_HUMAN;B3KRM2_HUMAN;PP2AB_HUMAN;Q5U0I7_HUMAN	862.462	505.688	1.70552	0.0818021
EILTKESNVQEVR	_EILTK[GlyGly (K)]ESNVQEVR_	2	(K41)	AKEILTKESNVQE	1	FALSE	FALSE	A0A140VJS0		Serine/threonine-protein phosphatase	A0A140VJS0;B3KRM2;P62714;Q5U0I7	A0A140VJS0_HUMAN;B3KRM2_HUMAN;PP2AB_HUMAN;Q5U0I7_HUMAN	280.025	154.831	1.80858	0.837785
ELDQWVEQLNECKQLNENQVR	_ELDQWVEQLNEC[Carbamidomethyl (C)]K[GlyGly (K)]QLNENQVR_	3	(C20,K21)	EQLNECKQLNENQ	1	FALSE	FALSE	A0A140VJS0		Serine/threonine-protein phosphatase	A0A140VJS0;B3KRM2;P62714;Q5U0I7	A0A140VJS0_HUMAN;B3KRM2_HUMAN;PP2AB_HUMAN;Q5U0I7_HUMAN	25.7839	225.831	0.114173	0.356654
IGGKSPDTNYLFMGDYVDR	_IGGK[GlyGly (K)]SPDTNYLFMGDYVDR_	3	(K74)	LFRIGGKSPDTNY	1	FALSE	FALSE	A0A140VJS0		Serine/threonine-protein phosphatase	A0A140VJS0;B3KRM2;P62714;Q5U0I7	A0A140VJS0_HUMAN;B3KRM2_HUMAN;PP2AB_HUMAN;Q5U0I7_HUMAN	58.6418	54.944	1.0673	0.951089
FVVDVDKNIDINDVTPNCR	_FVVDVDK[GlyGly (K)]NIDINDVTPNC[Carbamidomethyl (C)]R_	3	(K101,C112)	FVVDVDKNIDIND	1	FALSE	FALSE	A0A140VJS3		Testicular tissue protein Li 149	A0A140VJS3;P62195	A0A140VJS3_HUMAN;PRS8_HUMAN	188.767	217.65	0.867295	0.470356
DSEKNMSIK	_DSEK[GlyGly (K)]NMSIK_	2	(K397)	MQKDSEKNMSIKK	1	FALSE	FALSE	A0A140VJS3		Testicular tissue protein Li 149	A0A140VJS3;P62195	A0A140VJS3_HUMAN;PRS8_HUMAN	325.404	241.029	1.35006	0.226246
NELNAKVR	_NELNAK[GlyGly (K)]VR_	2	(K55)	RNELNAKVRLLRE	1	FALSE	FALSE	A0A140VJS3		Testicular tissue protein Li 149	A0A140VJS3;P62195	A0A140VJS3_HUMAN;PRS8_HUMAN	275.579	208.615	1.32099	0.404209
VSGSELVQKFIGEGAR	_VSGSELVQK[GlyGly (K)]FIGEGAR_	2	(K222)	GSELVQKFIGEGA	1	FALSE	FALSE	A0A140VJS3		Testicular tissue protein Li 149	A0A140VJS3;P62195	A0A140VJS3_HUMAN;PRS8_HUMAN	55.0972	23.1742	2.37752	0.95879
VAASNIVQMKDDHDK	_VAASNIVQMK[GlyGly (K)]DDHDK_	3	(K29)	SNIVQMKDDHDKM	1	FALSE	FALSE	A0A140VJS6		Proteasome subunit beta	A0A140VJS6;P49721	A0A140VJS6_HUMAN;PSB2_HUMAN	320.526	256.135	1.25139	0.0774774
NGIHDLDNISFPKQGS	_NGIHDLDNISFPK[GlyGly (K)]QGS_	3	(K198)	DNISFPKQGS___	1	FALSE	FALSE	A0A140VJS6		Proteasome subunit beta	A0A140VJS6;P49721	A0A140VJS6_HUMAN;PSB2_HUMAN	183.921	136.659	1.34584	0.872145
KCLEELQK	_K[GlyGly (K)]C[Carbamidomethyl (C)]LEELQK_	2	(K162,C163)	AVELLRKCLEELQ	0	FALSE	FALSE	A0A140VJS6		Proteasome subunit beta	A0A140VJS6;P49721	A0A140VJS6_HUMAN;PSB2_HUMAN	194.355	182.586	1.06445	0.819951
IIDKNGIHDLDNISFPK	_IIDK[GlyGly (K)]NGIHDLDNISFPK_	3	(K185)	SVRIIDKNGIHDL	1	FALSE	FALSE	A0A140VJS6		Proteasome subunit beta	A0A140VJS6;P49721	A0A140VJS6_HUMAN;PSB2_HUMAN	138.407	102.234	1.35383	0.270531
VVIFQQEQENKIQSHSR	_VVIFQQEQENK[GlyGly (K)]IQSHSR_	3	(K62)	QQEQENKIQSHSR	1	FALSE	FALSE	A0A140VJT0		Serine/threonine-protein phosphatase 2A 55 kDa regulatory subunit B	A0A140VJT0;P63151;Q56VW8	A0A140VJT0_HUMAN;2ABA_HUMAN;Q56VW8_HUMAN	201.215	210.353	0.956559	0.191668
VVIFQQEQENKIQSHSR	_VVIFQQEQENK[GlyGly (K)]IQSHSR_	4	(K62)	QQEQENKIQSHSR	1	FALSE	FALSE	A0A140VJT0		Serine/threonine-protein phosphatase 2A 55 kDa regulatory subunit B	A0A140VJT0;P63151;Q56VW8	A0A140VJT0_HUMAN;2ABA_HUMAN;Q56VW8_HUMAN	143.632	182.624	0.786486	0.130874
HSKLFEEPEDPSNR	_HSK[GlyGly (K)]LFEEPEDPSNR_	3	(K267)	LCDRHSKLFEEPE	1	FALSE	FALSE	A0A140VJT0		Serine/threonine-protein phosphatase 2A 55 kDa regulatory subunit B	A0A140VJT0;P63151;Q56VW8	A0A140VJT0_HUMAN;2ABA_HUMAN;Q56VW8_HUMAN	373.441	272.021	1.37284	0.691379
TVWSSGDDKEQLVK	_TVWSSGDDK[GlyGly (K)]EQLVK_	2	(K185)	WSSGDDKEQLVKN	1	TRUE	FALSE	A0A140VJV6		Testicular tissue protein Li 183	A0A140VJV6;K7EM91;K7ES27;O43291;Q6LEU8	A0A140VJV6_HUMAN;K7EM91_HUMAN;K7ES27_HUMAN;SPIT2_HUMAN;Q6LEU8_HUMAN	1530.81	4438.51	0.344892	0.658148
TVWSSGDDKEQLVKNTYVL	_TVWSSGDDKEQLVK[GlyGly (K)]NTYVL_	3	(K190)	DKEQLVKNTYVL_	2	TRUE	FALSE	A0A140VJV6		Testicular tissue protein Li 183	A0A140VJV6;K7EM91;K7ES27;O43291;Q6LEU8	A0A140VJV6_HUMAN;K7EM91_HUMAN;K7ES27_HUMAN;SPIT2_HUMAN;Q6LEU8_HUMAN	273.127	235.602	1.15927	0.687886
TVWSSGDDKEQLVKNTYVL	_TVWSSGDDK[GlyGly (K)]EQLVK[GlyGly (K)]NTYVL_	3	(K185,K190)	WSSGDDKEQLVKN;DKEQLVKNTYVL_	2	TRUE	FALSE	A0A140VJV6		Testicular tissue protein Li 183	A0A140VJV6;K7EM91;K7ES27;O43291;Q6LEU8	A0A140VJV6_HUMAN;K7EM91_HUMAN;K7ES27_HUMAN;SPIT2_HUMAN;Q6LEU8_HUMAN	144.044	468.062	0.307744	0.792147
DLSLEEIQKK	_DLSLEEIQK[GlyGly (K)]K_	2	(K52)	SLEEIQKKLEAAE	0	FALSE	FALSE	A0A140VJW2		Stathmin	A0A140VJW2;A2A2D0;B5BU83;P16949	A0A140VJW2_HUMAN;A2A2D0_HUMAN;B5BU83_HUMAN;STMN1_HUMAN	228.453	224.43	1.01792	0.630562
TGTKIIIHLK	_TGTK[GlyGly (K)]IIIHLK_	3	(K252)	GVRTGTKIIIHLK	1	FALSE	FALSE	A0A140VJY2		Testicular tissue protein Li 209	A0A140VJY2;Q12931;Q53FS6;Q53G55;Q9BV61	A0A140VJY2_HUMAN;TRAP1_HUMAN;Q53FS6_HUMAN;Q53G55_HUMAN;Q9BV61_HUMAN	366.108	503.857	0.726611	0.93089
NLKVTAVPTLLK	_NLK[GlyGly (K)]VTAVPTLLK_	2	(K89)	DFRKNLKVTAVPT	1	FALSE	FALSE	A0A140VJY7		Thioredoxin domain-containing protein 17	A0A140VJY7;Q9BRA2	A0A140VJY7_HUMAN;TXD17_HUMAN	14.0551	11.3946	1.23348	0.983691
SAADSISESVPVGPKVR	_SAADSISESVPVGPK[GlyGly (K)]VR_	2	(K793)	SVPVGPKVRDGPG	1	TRUE	FALSE	A0A140VJZ1		Ubiquitin carboxyl-terminal hydrolase	A0A140VJZ1;P45974	A0A140VJZ1_HUMAN;UBP5_HUMAN	5344.84	3970.81	1.34603	0.542834
SAADSISESVPVGPKVR	_SAADSISESVPVGPK[GlyGly (K)]VR_	3	(K793)	SVPVGPKVRDGPG	1	TRUE	FALSE	A0A140VJZ1		Ubiquitin carboxyl-terminal hydrolase	A0A140VJZ1;P45974	A0A140VJZ1_HUMAN;UBP5_HUMAN	2602.31	1905.78	1.36548	0.515637
DQALKALR	_DQALK[GlyGly (K)]ALR_	2	(K743)	SRDQALKALRATN	1	TRUE	FALSE	A0A140VJZ1		Ubiquitin carboxyl-terminal hydrolase	A0A140VJZ1;P45974	A0A140VJZ1_HUMAN;UBP5_HUMAN	7077.33	6056.21	1.16861	0.764071
SVAVKTTR	_SVAVK[GlyGly (K)]TTR_	2	(K558)	AKSVAVKTTRFAS	1	TRUE	FALSE	A0A140VJZ1		Ubiquitin carboxyl-terminal hydrolase	A0A140VJZ1;P45974	A0A140VJZ1_HUMAN;UBP5_HUMAN	5480.07	7031.33	0.779378	0.515475
ALIGKGHPEFSTNR	_ALIGK[GlyGly (K)]GHPEFSTNR_	3	(K423)	FKALIGKGHPEFS	1	TRUE	FALSE	A0A140VJZ1		Ubiquitin carboxyl-terminal hydrolase	A0A140VJZ1;P45974	A0A140VJZ1_HUMAN;UBP5_HUMAN	4380.17	4394.57	0.996722	0.318626
ALIGKGHPEFSTNR	_ALIGK[GlyGly (K)]GHPEFSTNR_	2	(K423)	FKALIGKGHPEFS	1	TRUE	FALSE	A0A140VJZ1		Ubiquitin carboxyl-terminal hydrolase	A0A140VJZ1;P45974	A0A140VJZ1_HUMAN;UBP5_HUMAN	33.3312	52.7592	0.631761	0.965967
LEKIFQNAPTDPTQDFSTQVAK	_LEK[GlyGly (K)]IFQNAPTDPTQDFSTQVAK_	3	(K360)	YVDKLEKIFQNAP	1	TRUE	FALSE	A0A140VJZ1		Ubiquitin carboxyl-terminal hydrolase	A0A140VJZ1;P45974	A0A140VJZ1_HUMAN;UBP5_HUMAN	3428.1	1286.93	2.66379	0.785125
LEKIFQNAPTDPTQDFSTQVAK	_LEK[GlyGly (K)]IFQNAPTDPTQDFSTQVAK_	2	(K360)	YVDKLEKIFQNAP	1	TRUE	FALSE	A0A140VJZ1		Ubiquitin carboxyl-terminal hydrolase	A0A140VJZ1;P45974	A0A140VJZ1_HUMAN;UBP5_HUMAN	39.903	20.4394	1.95226	0.860581
YVDKLEK	_YVDK[GlyGly (K)]LEK_	2	(K357)	QRKYVDKLEKIFQ	1	TRUE	FALSE	A0A140VJZ1		Ubiquitin carboxyl-terminal hydrolase	A0A140VJZ1;P45974	A0A140VJZ1_HUMAN;UBP5_HUMAN	1566.41	768.689	2.03777	0.696071
LGHGLLSGEYSKPVPESGDGERVPEQK	_LGHGLLSGEYSK[GlyGly (K)]PVPESGDGERVPEQK_	4	(K391)	LSGEYSKPVPESG	1	TRUE	FALSE	A0A140VJZ1		Ubiquitin carboxyl-terminal hydrolase	A0A140VJZ1;P45974	A0A140VJZ1_HUMAN;UBP5_HUMAN	152.147	198.314	0.7672	0.757542
FASFPDYLVIQIKK	_FASFPDYLVIQIK[GlyGly (K)]K_	3	(K574)	YLVIQIKKFTFGL	0	TRUE	FALSE	A0A140VJZ1		Ubiquitin carboxyl-terminal hydrolase	A0A140VJZ1;P45974	A0A140VJZ1_HUMAN;UBP5_HUMAN	71.7921	303.667	0.236417	0.527817
FASFPDYLVIQIKK	_FASFPDYLVIQIK[GlyGly (K)]K_	2	(K574)	YLVIQIKKFTFGL	0	TRUE	FALSE	A0A140VJZ1		Ubiquitin carboxyl-terminal hydrolase	A0A140VJZ1;P45974	A0A140VJZ1_HUMAN;UBP5_HUMAN	91.1354	108.829	0.837415	0.876014
RPKEEDPATGTGDPPR	_RPK[GlyGly (K)]EEDPATGTGDPPR_	3	(K80)	RRTRRPKEEDPAT	1	FALSE	FALSE	A0A140VJZ1		Ubiquitin carboxyl-terminal hydrolase	A0A140VJZ1;P45974	A0A140VJZ1_HUMAN;UBP5_HUMAN	77.6152	29.4747	2.63329	0.961684
VCASEKPPK	_VC[Carbamidomethyl (C)]ASEK[GlyGly (K)]PPK_	2	(C838,K842)	KVCASEKPPKDLG	0	TRUE	FALSE	A0A140VJZ1		Ubiquitin carboxyl-terminal hydrolase	A0A140VJZ1;P45974	A0A140VJZ1_HUMAN;UBP5_HUMAN	77.9223	65.6327	1.18725	0.0964111
KLDVSIEMPEELDISQLR	_K[GlyGly (K)]LDVSIEMPEELDISQLR_	3	(K586)	LDWVPKKLDVSIE	0	TRUE	FALSE	A0A140VJZ1		Ubiquitin carboxyl-terminal hydrolase	A0A140VJZ1;P45974	A0A140VJZ1_HUMAN;UBP5_HUMAN	67.7	37.9042	1.78608	0.978675
AQVPFEQILSLPELKANPFK	_AQVPFEQILSLPELK[GlyGly (K)]ANPFK_	3	(K65)	LSLPELKANPFKE	1	TRUE	FALSE	A0A140VK09		Testicular secretory protein Li 9	A0A140VK09;Q99828	A0A140VK09_HUMAN;CIB1_HUMAN	297.306	183.131	1.62346	0.445665
FSYKSITTDDWK	_FSYK[GlyGly (K)]SITTDDWK_	2	(K418)	VEKFSYKSITTDD	1	TRUE	FALSE	A0A140VK27		Leukotriene A(4) hydrolase	A0A140VK27;B4DVZ8;P09960	A0A140VK27_HUMAN;B4DVZ8_HUMAN;LKHA4_HUMAN	917.008	1117.45	0.820627	0.836326
FSYKSITTDDWK	_FSYK[GlyGly (K)]SITTDDWK_	3	(K418)	VEKFSYKSITTDD	1	TRUE	FALSE	A0A140VK27		Leukotriene A(4) hydrolase	A0A140VK27;B4DVZ8;P09960	A0A140VK27_HUMAN;B4DVZ8_HUMAN;LKHA4_HUMAN	726.685	666.976	1.08952	0.578739
GGAYYPVTVKK	_GGAYYPVTVK[GlyGly (K)]K_	2	(K151)	YYPVTVKKQLRAQ	0	FALSE	FALSE	A0A140VK29		methylcrotonoyl-CoA carboxylase	A0A140VK29;A0A804HJ24;A0A804HJ31;A0A804HJ84;A0A804HK37;A0A804HKE8;A0A804HL02;A0A804HLJ9;Q9HCC0	A0A140VK29_HUMAN;A0A804HJ24_HUMAN;A0A804HJ31_HUMAN;A0A804HJ84_HUMAN;A0A804HK37_HUMAN;A0A804HKE8_HUMAN;A0A804HL02_HUMAN;A0A804HLJ9_HUMAN;MCCB_HUMAN	231.422	278.465	0.831065	0.728664
SIVEGIIEEEEEDEEGSESISKR	_SIVEGIIEEEEEDEEGSESISK[GlyGly (K)]R_	3	(K270)	GSESISKRKKEDD	0	TRUE	FALSE	A0A140VK39		Protein phosphatase methylesterase 1	A0A140VK39;Q9Y570	A0A140VK39_HUMAN;PPME1_HUMAN	39.3962	46.9212	0.839626	0.0678045
DAFALAKEK	_DAFALAK[GlyGly (K)]EK_	2	(K276)	DAFALAKEKAPSI	1	FALSE	FALSE	A0A140VK42		Testicular secretory protein Li 42	A0A140VK42;P17980	A0A140VK42_HUMAN;PRS6A_HUMAN	13042	7065.62	1.84583	0.823591
EKFENLGIQPPK	_EK[GlyGly (K)]FENLGIQPPK_	3	(K211)	PMNHKEKFENLGI	1	FALSE	FALSE	A0A140VK42		Testicular secretory protein Li 42	A0A140VK42;P17980	A0A140VK42_HUMAN;PRS6A_HUMAN	251.998	288.996	0.871977	0.500879
LLDSEIKIMK	_LLDSEIK[GlyGly (K)]IMK_	2	(K53)	LLDSEIKIMKSEV	1	FALSE	FALSE	A0A140VK42		Testicular secretory protein Li 42	A0A140VK42;P17980	A0A140VK42_HUMAN;PRS6A_HUMAN	525.444	366.732	1.43277	0.0796477
VTHELQAMKDK	_VTHELQAMK[GlyGly (K)]DK_	3	(K70)	HELQAMKDKIKEN	1	FALSE	FALSE	A0A140VK42		Testicular secretory protein Li 42	A0A140VK42;P17980	A0A140VK42_HUMAN;PRS6A_HUMAN	471.323	115.875	4.0675	0.392667
VTHELQAMKDK	_VTHELQAMK[GlyGly (K)]DK_	2	(K70)	HELQAMKDKIKEN	1	FALSE	FALSE	A0A140VK42		Testicular secretory protein Li 42	A0A140VK42;P17980	A0A140VK42_HUMAN;PRS6A_HUMAN	186.141	112.538	1.65403	0.570312
LKPGDLVGVNK	_LK[GlyGly (K)]PGDLVGVNK_	3	(K146)	VDAEKLKPGDLVG	0	FALSE	FALSE	A0A140VK42		Testicular secretory protein Li 42	A0A140VK42;P17980	A0A140VK42_HUMAN;PRS6A_HUMAN	361.311	86.186	4.19223	0.738191
ACAAQTKATFLK	_AC[Carbamidomethyl (C)]AAQTK[GlyGly (K)]ATFLK_	2	(C240,K245)	ACAAQTKATFLKL	1	FALSE	FALSE	A0A140VK42		Testicular secretory protein Li 42	A0A140VK42;P17980	A0A140VK42_HUMAN;PRS6A_HUMAN	192.459	206.613	0.931495	0.711436
VKAMEVDERPTEQYSDIGGLDK	_VK[GlyGly (K)]AMEVDERPTEQYSDIGGLDK_	4	(K173)	EYDSRVKAMEVDE	1	FALSE	FALSE	A0A140VK42		Testicular secretory protein Li 42	A0A140VK42;P17980	A0A140VK42_HUMAN;PRS6A_HUMAN	254.741	199.775	1.27514	0.397472
SNFGYNIPLKHLADR	_SNFGYNIPLK[GlyGly (K)]HLADR_	3	(K110)	GYNIPLKHLADRV	1	FALSE	FALSE	A0A140VK43		Proteasome subunit alpha type	A0A140VK43;P25788;Q6IB71	A0A140VK43_HUMAN;PSA3_HUMAN;Q6IB71_HUMAN	1081.61	1153.45	0.937716	0.846915
VPDKLLDSSTVTHLFK	_VPDK[GlyGly (K)]LLDSSTVTHLFK_	3	(K59)	QKKVPDKLLDSST	1	FALSE	FALSE	A0A140VK44		Proteasome subunit alpha type	A0A140VK44;G3V5Z7;P60900	A0A140VK44_HUMAN;G3V5Z7_HUMAN;PSA6_HUMAN	135.545	147.486	0.919036	0.506346
GKDCAVIVTQK	_GK[GlyGly (K)]DC[Carbamidomethyl (C)]AVIVTQK_	2	(K45,C47)	SVAVRGKDCAVIV	1	FALSE	FALSE	A0A140VK44		Proteasome subunit alpha type	A0A140VK44;G3V5Z7;P60900	A0A140VK44_HUMAN;G3V5Z7_HUMAN;PSA6_HUMAN	101.24	81.9795	1.23494	0.796118
QTESTSFLEKK	_QTESTSFLEK[GlyGly (K)]K_	2	(K181)	STSFLEKKVKKKF	0	FALSE	FALSE	A0A140VK44		Proteasome subunit alpha type	A0A140VK44;G3V5Z7;P60900	A0A140VK44_HUMAN;G3V5Z7_HUMAN;PSA6_HUMAN	181.708	81.2713	2.23582	0.653834
DCAVIVTQKKVPDK	_DC[Carbamidomethyl (C)]AVIVTQK[GlyGly (K)]K[GlyGly (K)]VPDK_	3	(C47,K54,K55)	AVIVTQKKVPDKL;VIVTQKKVPDKLL	2	FALSE	FALSE	A0A140VK44		Proteasome subunit alpha type	A0A140VK44;G3V5Z7;P60900	A0A140VK44_HUMAN;G3V5Z7_HUMAN;PSA6_HUMAN	207.726	73.9928	2.80739	0.475171
ATAAGVKQTESTSFLEK	_ATAAGVK[GlyGly (K)]QTESTSFLEK_	3	(K171)	ATAAGVKQTESTS	1	FALSE	FALSE	A0A140VK44		Proteasome subunit alpha type	A0A140VK44;G3V5Z7;P60900	A0A140VK44_HUMAN;G3V5Z7_HUMAN;PSA6_HUMAN	113.618	51.2655	2.21626	0.218621
ATAAGVKQTESTSFLEK	_ATAAGVK[GlyGly (K)]QTESTSFLEK_	2	(K171)	ATAAGVKQTESTS	1	FALSE	FALSE	A0A140VK44		Proteasome subunit alpha type	A0A140VK44;G3V5Z7;P60900	A0A140VK44_HUMAN;G3V5Z7_HUMAN;PSA6_HUMAN	7.05968	7.57055	0.932519	0.539645
YGYEIPVDMLCKR	_YGYEIPVDMLC[Carbamidomethyl (C)]K[GlyGly (K)]R_	3	(C115,K116)	PVDMLCKRIADIS	0	FALSE	FALSE	A0A140VK44		Proteasome subunit alpha type	A0A140VK44;G3V5Z7;P60900	A0A140VK44_HUMAN;G3V5Z7_HUMAN;PSA6_HUMAN	24.3165	17.778	1.36779	0.42015
EVLEKQPVLSQTEAR	_EVLEK[GlyGly (K)]QPVLSQTEAR_	3	(K201)	LREVLEKQPVLSQ	1	TRUE	FALSE	A0A140VK46		Proteasome subunit beta	A0A140VK46;P28070	A0A140VK46_HUMAN;PSB4_HUMAN	630.408	500.574	1.25937	0.0718196
EVLEKQPVLSQTEAR	_EVLEK[GlyGly (K)]QPVLSQTEAR_	2	(K201)	LREVLEKQPVLSQ	1	TRUE	FALSE	A0A140VK46		Proteasome subunit beta	A0A140VK46;P28070	A0A140VK46_HUMAN;PSB4_HUMAN	75.4038	55.4608	1.35959	0.472409
AEELKAELLK	_AEELK[GlyGly (K)]AELLK_	2	(K107)	PKAEELKAELLKR	1	TRUE	FALSE	A0A140VK54		Testicular secretory protein Li 54	A0A140VK54;A0A804HHU9;A0A804HHV2;A0A804HI64;A0A804HIF8;A0A804HII8;A0A804HIJ2;A0A804HIV0;A0A804HJC8;A0A804HJS0;A0A804HKA6;A0A804HKL2;A0A804HL27;A0A804HL38;C9JEK5;C9JK83;F5H5B9;O95630	A0A140VK54_HUMAN;A0A804HHU9_HUMAN;A0A804HHV2_HUMAN;A0A804HI64_HUMAN;A0A804HIF8_HUMAN;A0A804HII8_HUMAN;A0A804HIJ2_HUMAN;A0A804HIV0_HUMAN;A0A804HJC8_HUMAN;A0A804HJS0_HUMAN;A0A804HKA6_HUMAN;A0A804HKL2_HUMAN;A0A804HL27_HUMAN;A0A804HL38_HUMAN;C9JEK5_HUMAN;C9JK83_HUMAN;F5H5B9_HUMAN;STABP_HUMAN	305.025	151.042	2.01947	0.738751
KSYEPLEDPGVK	_K[GlyGly (K)]SYEPLEDPGVK_	2	(K204)	VANTDKKSYEPLE	0	TRUE	FALSE	A0A140VK56		Transaldolase	A0A140VK56;F2Z393;P37837	A0A140VK56_HUMAN;F2Z393_HUMAN;TALDO_HUMAN	277.055	135.785	2.0404	0.204529
EQIEKLR	_EQIEK[GlyGly (K)]LR_	2	(K186)	CKEQIEKLREVVE	1	FALSE	FALSE	A0A140VK70		Testis secretory sperm-binding protein Li 197a	A0A140VK70;P35998	A0A140VK70_HUMAN;PRS7_HUMAN	5014.33	3709.21	1.35186	0.24386
IINADSEDPKYIINVK	_IINADSEDPK[GlyGly (K)]YIINVK_	3	(K110)	ADSEDPKYIINVK	1	FALSE	FALSE	A0A140VK70		Testis secretory sperm-binding protein Li 197a	A0A140VK70;P35998	A0A140VK70_HUMAN;PRS7_HUMAN	2188.51	1271.89	1.72068	0.699264
IINADSEDPKYIINVK	_IINADSEDPK[GlyGly (K)]YIINVK_	2	(K110)	ADSEDPKYIINVK	1	FALSE	FALSE	A0A140VK70		Testis secretory sperm-binding protein Li 197a	A0A140VK70;P35998	A0A140VK70_HUMAN;PRS7_HUMAN	182.712	121.352	1.50563	0.409824
EDEKDDKPIR	_EDEKDDK[GlyGly (K)]PIR_	2	(K20)	EDEKDDKPIRALD	1	FALSE	FALSE	A0A140VK70		Testis secretory sperm-binding protein Li 197a	A0A140VK70;P35998	A0A140VK70_HUMAN;PRS7_HUMAN	95.71	93.2509	1.02637	0.831883
YIINVKQFAK	_YIINVK[GlyGly (K)]QFAK_	2	(K116)	KYIINVKQFAKFV	1	FALSE	FALSE	A0A140VK70		Testis secretory sperm-binding protein Li 197a	A0A140VK70;P35998	A0A140VK70_HUMAN;PRS7_HUMAN	718.24	737.611	0.973738	0.528815
NKYQIHIPLPPK	_NK[GlyGly (K)]YQIHIPLPPK_	3	(K146)	VGVDRNKYQIHIP	1	FALSE	FALSE	A0A140VK70		Testis secretory sperm-binding protein Li 197a	A0A140VK70;P35998	A0A140VK70_HUMAN;PRS7_HUMAN	490.973	891.737	0.55058	0.71317
KACLIFFDEIDAIGGAR	_K[GlyGly (K)]AC[Carbamidomethyl (C)]LIFFDEIDAIGGAR_	3	(K268,C270)	EMARTKKACLIFF	0	FALSE	FALSE	A0A140VK70		Testis secretory sperm-binding protein Li 197a	A0A140VK70;P35998	A0A140VK70_HUMAN;PRS7_HUMAN	54.1846	80.4077	0.673874	0.505574
QIKQVEDDIQQLLK	_QIK[GlyGly (K)]QVEDDIQQLLK_	2	(K46)	TYSRQIKQVEDDI	1	FALSE	FALSE	A0A140VK70		Testis secretory sperm-binding protein Li 197a	A0A140VK70;P35998	A0A140VK70_HUMAN;PRS7_HUMAN	22.2583	91.499	0.243262	0.625957
QIKQVEDDIQQLLK	_QIK[GlyGly (K)]QVEDDIQQLLK_	3	(K46)	TYSRQIKQVEDDI	1	FALSE	FALSE	A0A140VK70		Testis secretory sperm-binding protein Li 197a	A0A140VK70;P35998	A0A140VK70_HUMAN;PRS7_HUMAN	7.89773	47.1684	0.167437	0.277118
IICNTKDNER	_IIC[Carbamidomethyl (C)]NTK[GlyGly (K)]DNER_	3	(C577,K580)	KIICNTKDNERVV	1	TRUE	FALSE	A0A140VKC9		thioredoxin-disulfide reductase	A0A140VKC9;A0A182DWI3;B2R5P6;B7Z2S5;E9PIR7;Q16881;Q6ZR44	A0A140VKC9_HUMAN;A0A182DWI3_HUMAN;B2R5P6_HUMAN;B7Z2S5_HUMAN;E9PIR7_HUMAN;TRXR1_HUMAN;Q6ZR44_HUMAN	53.3595	79.6038	0.670314	0.347895
KEIDVISIPSK	_K[GlyGly (K)]EIDVISIPSK_	2	(K276)	KQELAKKEIDVIS	0	FALSE	FALSE	A0A140VKF1		Kinesin-like protein	A0A140VKF1;A8K3S3;B7Z6Q6;Q5JR89;Q5JR91;Q99661	A0A140VKF1_HUMAN;A8K3S3_HUMAN;B7Z6Q6_HUMAN;Q5JR89_HUMAN;Q5JR91_HUMAN;KIF2C_HUMAN	76.6675	82.744	0.926563	0.635474
SVNSKIPAPK	_SVNSK[GlyGly (K)]IPAPK_	2	(K99)	RRSVNSKIPAPKE	1	TRUE	FALSE	A0A140VKF1		Kinesin-like protein	A0A140VKF1;A8K3S3;B7Z6Q6;Q5JR89;Q5JR91;Q99661	A0A140VKF1_HUMAN;A8K3S3_HUMAN;B7Z6Q6_HUMAN;Q5JR89_HUMAN;Q5JR91_HUMAN;KIF2C_HUMAN	32.6899	41.5983	0.785848	0.209161
AVAVVVDPIQSVKGK	_AVAVVVDPIQSVK[GlyGly (K)]GK_	2	(K152)	DPIQSVKGKVVID	1	FALSE	FALSE	A0A140VKF2		Testis tissue sperm-binding protein Li 69n	A0A140VKF2;O00487	A0A140VKF2_HUMAN;PSDE_HUMAN	254.9	154.918	1.64539	0.209432
AVAVVVDPIQSVKGK	_AVAVVVDPIQSVK[GlyGly (K)]GK_	3	(K152)	DPIQSVKGKVVID	1	FALSE	FALSE	A0A140VKF2		Testis tissue sperm-binding protein Li 69n	A0A140VKF2;O00487	A0A140VKF2_HUMAN;PSDE_HUMAN	34.0059	40.4978	0.839698	0.572906
KDVLTAHPAAPGPVSR	_K[GlyGly (K)]DVLTAHPAAPGPVSR_	3	(K195)	SMLSERKDVLTAH	0	TRUE	FALSE	A0A146IHP0	SUN1	SUN domain-containing protein 1	A0A146IHP0;A4D2Q0;A7MCZ7;E9PHI4;H0Y742;H7C3X3;O94901	A0A146IHP0_HUMAN;A4D2Q0_HUMAN;A7MCZ7_HUMAN;E9PHI4_HUMAN;H0Y742_HUMAN;H7C3X3_HUMAN;SUN1_HUMAN	55.2835	153.5	0.360154	0.55089
FSNQYKATIGADFLTK	_FSNQYK[GlyGly (K)]ATIGADFLTK_	3	(K38)	KFSNQYKATIGAD	1	FALSE	FALSE	A0A158RFU6	RAB7A	RAB7, member RAS oncogene family, isoform CRA_a	A0A158RFU6;A0A6Q8PG52;A0A6Q8PH84;P51149	A0A158RFU6_HUMAN;A0A6Q8PG52_HUMAN;A0A6Q8PH84_HUMAN;RAB7A_HUMAN	166.007	243.669	0.681279	0.628775
VLLKVIILGDSGVGK	_VLLK[GlyGly (K)]VIILGDSGVGK_	2	(K10)	RKKVLLKVIILGD	1	FALSE	FALSE	A0A158RFU6	RAB7A	RAB7, member RAS oncogene family, isoform CRA_a	A0A158RFU6;A0A6Q8PG52;A0A6Q8PH84;P51149	A0A158RFU6_HUMAN;A0A6Q8PG52_HUMAN;A0A6Q8PH84_HUMAN;RAB7A_HUMAN	112.571	147.496	0.76321	0.801311
LKDSAVLDQSAK	_LK[GlyGly (K)]DSAVLDQSAK_	2	(K1257)	VDTKRLKDSAVLD	1	FALSE	FALSE	A0A1B0GTL5	RAB11FIP5	RAB11 family interacting protein 5	A0A1B0GTL5	A0A1B0GTL5_HUMAN	160.996	174.67	0.921714	0.216437
LKDSAVLDQSAK	_LK[GlyGly (K)]DSAVLDQSAK_	3	(K1257)	VDTKRLKDSAVLD	1	FALSE	FALSE	A0A1B0GTL5	RAB11FIP5	RAB11 family interacting protein 5	A0A1B0GTL5	A0A1B0GTL5_HUMAN	99.0605	158.752	0.623996	0.959475
DQPQHLEKIAYQQK	_DQPQHLEK[GlyGly (K)]IAYQQK_	3	(K684)	QPQHLEKIAYQQK	1	TRUE	FALSE	A0A1B0GTN9	PLEKHA7	Pleckstrin homology domain containing A7 (Fragment)	A0A1B0GTN9;A0A1B0GUN0;A0A8Q3WLI9;A0A8V8TMS3;E9PKC0;E9PL74;H0YDE2;Q6IQ23	A0A1B0GTN9_HUMAN;A0A1B0GUN0_HUMAN;A0A8Q3WLI9_HUMAN;A0A8V8TMS3_HUMAN;E9PKC0_HUMAN;E9PL74_HUMAN;H0YDE2_HUMAN;PKHA7_HUMAN	127.781	158.08	0.80833	0.795123
STGDIAGTVVPETNKEPR	_STGDIAGTVVPETNK[GlyGly (K)]EPR_	3	(K534)	VVPETNKEPRYQE	1	FALSE	FALSE	A0A1B0GTW1	TJP2	Tight junction protein 2	A0A1B0GTW1;A0A2R8YDH4;A0A3B3ITE1;Q9UDY2	A0A1B0GTW1_HUMAN;A0A2R8YDH4_HUMAN;A0A3B3ITE1_HUMAN;ZO2_HUMAN	360.667	262.885	1.37196	0.847902
STGDIAGTVVPETNKEPR	_STGDIAGTVVPETNK[GlyGly (K)]EPR_	2	(K534)	VVPETNKEPRYQE	1	FALSE	FALSE	A0A1B0GTW1	TJP2	Tight junction protein 2	A0A1B0GTW1;A0A2R8YDH4;A0A3B3ITE1;Q9UDY2	A0A1B0GTW1_HUMAN;A0A2R8YDH4_HUMAN;A0A3B3ITE1_HUMAN;ZO2_HUMAN	36.218	20.0902	1.80277	0.292479
IGNELEKGLIPNK	_IGNELEK[GlyGly (K)]GLIPNK_	2	(K715)	IGNELEKGLIPNK	1	FALSE	FALSE	A0A1B0GTW1	TJP2	Tight junction protein 2	A0A1B0GTW1;A0A2R8YDH4;A0A3B3ITE1;Q9UDY2	A0A1B0GTW1_HUMAN;A0A2R8YDH4_HUMAN;A0A3B3ITE1_HUMAN;ZO2_HUMAN	207.373	210.859	0.98347	0.528485
DAGSEKSTGVVR	_DAGSEK[GlyGly (K)]STGVVR_	2	(K828)	KDAGSEKSTGVVR	1	FALSE	FALSE	A0A1B0GTW1	TJP2	Tight junction protein 2	A0A1B0GTW1;A0A2R8YDH4;A0A3B3ITE1;Q9UDY2	A0A1B0GTW1_HUMAN;A0A2R8YDH4_HUMAN;A0A3B3ITE1_HUMAN;ZO2_HUMAN	238.482	153.425	1.55438	0.780898
QIIEQDKHALLDVTPK	_QIIEQDK[GlyGly (K)]HALLDVTPK_	3	(K846)	QIIEQDKHALLDV	1	FALSE	FALSE	A0A1B0GTW1	TJP2	Tight junction protein 2	A0A1B0GTW1;A0A2R8YDH4;A0A3B3ITE1;Q9UDY2	A0A1B0GTW1_HUMAN;A0A2R8YDH4_HUMAN;A0A3B3ITE1_HUMAN;ZO2_HUMAN	123.104	48.8657	2.51923	0.505998
SYEYKSNPSAVAGNETPGASTK	_SYEYK[GlyGly (K)]SNPSAVAGNETPGASTK_	3	(K1075)	SKSYEYKSNPSAV	1	FALSE	FALSE	A0A1B0GTW1	TJP2	Tight junction protein 2	A0A1B0GTW1;A0A2R8YDH4;A0A3B3ITE1;Q9UDY2	A0A1B0GTW1_HUMAN;A0A2R8YDH4_HUMAN;A0A3B3ITE1_HUMAN;ZO2_HUMAN	56.4846	56.4516	1.00059	0.81381
KVQVAALQASPPLDQDDR	_K[GlyGly (K)]VQVAALQASPPLDQDDR_	3	(K180)	VVKRPRKVQVAAL	0	FALSE	FALSE	A0A1B0GTW1	TJP2	Tight junction protein 2	A0A1B0GTW1;A0A2R8YDH4;A0A3B3ITE1;Q9UDY2	A0A1B0GTW1_HUMAN;A0A2R8YDH4_HUMAN;A0A3B3ITE1_HUMAN;ZO2_HUMAN	33.299	49.0437	0.678965	0.377316
GYKLSPEDYTLK	_GYK[GlyGly (K)]LSPEDYTLK_	2	(K348)	LGGKGYKLSPEDY	1	FALSE	FALSE	A0A1B0GVD5	CTSD	Cathepsin D	A0A1B0GVD5;A0A1B0GW44;A0A1B0GWE8;F8W787;P07339;V9HWI3	A0A1B0GVD5_HUMAN;A0A1B0GW44_HUMAN;A0A1B0GWE8_HUMAN;F8W787_HUMAN;CATD_HUMAN;V9HWI3_HUMAN	111.199	120.002	0.926646	0.294395
KQLYVEFEGEQGVDEGGVSK	_K[GlyGly (K)]QLYVEFEGEQGVDEGGVSK_	3	(K530)	NPADLKKQLYVEF	0	FALSE	FALSE	A0A1B0GVL3	UBE3A	Ubiquitin-protein ligase E3A	A0A1B0GVL3;A0A6Q8PHE5;Q05086;Q5W7F7;Q96GR7;Q9BUI6;Q9H2G0	A0A1B0GVL3_HUMAN;A0A6Q8PHE5_HUMAN;UBE3A_HUMAN;Q5W7F7_HUMAN;Q96GR7_HUMAN;Q9BUI6_HUMAN;Q9H2G0_HUMAN	158.324	76.2221	2.07714	0.481955
APVGGLGKLK	_APVGGLGK[GlyGly (K)]LK_	2	(K799)	PVGGLGKLKMIIA	1	FALSE	FALSE	A0A1B0GVL3	UBE3A	Ubiquitin-protein ligase E3A	A0A1B0GVL3;A0A6Q8PHE5;Q05086;Q5W7F7;Q96GR7;Q9BUI6;Q9H2G0	A0A1B0GVL3_HUMAN;A0A6Q8PHE5_HUMAN;UBE3A_HUMAN;Q5W7F7_HUMAN;Q96GR7_HUMAN;Q9BUI6_HUMAN;Q9H2G0_HUMAN	105.274	73.3304	1.43561	0.816786
NLVNDDDAIVAASKCLK	_NLVNDDDAIVAASK[GlyGly (K)]C[Carbamidomethyl (C)]LK_	2	(K350,C351)	AIVAASKCLKMVY	1	FALSE	FALSE	A0A1B0GVL3	UBE3A	Ubiquitin-protein ligase E3A	A0A1B0GVL3;A0A6Q8PHE5;Q05086;Q5W7F7;Q96GR7;Q9BUI6;Q9H2G0	A0A1B0GVL3_HUMAN;A0A6Q8PHE5_HUMAN;UBE3A_HUMAN;Q5W7F7_HUMAN;Q96GR7_HUMAN;Q9BUI6_HUMAN;Q9H2G0_HUMAN	52.5643	50.6191	1.03843	0.138335
SKTSLNPNDLGPLPPGWEER	_SK[GlyGly (K)]TSLNPNDLGPLPPGWEER_	3	(K818)	PVHMRSKTSLNPN	1	FALSE	FALSE	A0A1B0GVY1	NEDD4L	HECT-type E3 ubiquitin transferase	A0A1B0GVY1;A0A6Q8PFI7;A0A6Q8PGP5;A0A6Q8PHJ5;B7Z2P9;B7Z6K0;Q96PU5	A0A1B0GVY1_HUMAN;A0A6Q8PFI7_HUMAN;A0A6Q8PGP5_HUMAN;A0A6Q8PHJ5_HUMAN;B7Z2P9_HUMAN;B7Z6K0_HUMAN;NED4L_HUMAN	1217.95	814.918	1.49457	0.344891
SLSSPTVTLSAPLEGAKDSPVR	_SLSSPTVTLSAPLEGAK[GlyGly (K)]DSPVR_	3	(K741)	APLEGAKDSPVRR	1	FALSE	FALSE	A0A1B0GVY1	NEDD4L	HECT-type E3 ubiquitin transferase	A0A1B0GVY1;A0A6Q8PFI7;A0A6Q8PGP5;A0A6Q8PHJ5;B7Z2P9;B7Z6K0;Q96PU5	A0A1B0GVY1_HUMAN;A0A6Q8PFI7_HUMAN;A0A6Q8PGP5_HUMAN;A0A6Q8PHJ5_HUMAN;B7Z2P9_HUMAN;B7Z6K0_HUMAN;NED4L_HUMAN	939.599	1681.99	0.558623	0.12414
SLSSPTVTLSAPLEGAKDSPVRR	_SLSSPTVTLSAPLEGAK[GlyGly (K)]DSPVRR_	3	(K741)	APLEGAKDSPVRR	1	FALSE	FALSE	A0A1B0GVY1	NEDD4L	HECT-type E3 ubiquitin transferase	A0A1B0GVY1;A0A6Q8PFI7;A0A6Q8PGP5;A0A6Q8PHJ5;B7Z2P9;B7Z6K0;Q96PU5	A0A1B0GVY1_HUMAN;A0A6Q8PFI7_HUMAN;A0A6Q8PGP5_HUMAN;A0A6Q8PHJ5_HUMAN;B7Z2P9_HUMAN;B7Z6K0_HUMAN;NED4L_HUMAN	205.54	227.606	0.903049	0.886832
IQKELAEITLDPPPNCSAGPK	_IQK[GlyGly (K)]ELAEITLDPPPNC[Carbamidomethyl (C)]SAGPK_	3	(K68,C81)	SAKRIQKELAEIT	1	FALSE	FALSE	A0A1B0GX65	UBE2E3	Ubiquitin conjugating enzyme E2 E3 (Fragment)	A0A1B0GX65;Q969T4;R4GND1	A0A1B0GX65_HUMAN;UB2E3_HUMAN;R4GND1_HUMAN	4883.81	2240.88	2.17941	0.846403
IQKELAEITLDPPPNCSAGPK	_IQK[GlyGly (K)]ELAEITLDPPPNC[Carbamidomethyl (C)]SAGPK_	2	(K68,C81)	SAKRIQKELAEIT	1	FALSE	FALSE	A0A1B0GX65	UBE2E3	Ubiquitin conjugating enzyme E2 E3 (Fragment)	A0A1B0GX65;Q969T4;R4GND1	A0A1B0GX65_HUMAN;UB2E3_HUMAN;R4GND1_HUMAN	11.778	61.7313	0.190795	0.994577
IYHCNINSQGVICLDILKDNWSPALTISK	_IYHC[Carbamidomethyl (C)]NINSQGVIC[Carbamidomethyl (C)]LDILK[GlyGly (K)]DNWSPALTISK_	4	(C136,C145,K150)	ICLDILKDNWSPA	1	FALSE	FALSE	A0A1B0GX65	UBE2E3	Ubiquitin conjugating enzyme E2 E3 (Fragment)	A0A1B0GX65;Q969T4;R4GND1	A0A1B0GX65_HUMAN;UB2E3_HUMAN;R4GND1_HUMAN	314.878	196.837	1.59969	0.197122
TTAKLSTSAK	_TTAK[GlyGly (K)]LSTSAK_	2	(K58)	SSKTTAKLSTSAK	1	FALSE	FALSE	A0A1B0GX65	UBE2E3	Ubiquitin conjugating enzyme E2 E3 (Fragment)	A0A1B0GX65;Q969T4;R4GND1	A0A1B0GX65_HUMAN;UB2E3_HUMAN;R4GND1_HUMAN	223.398	227.438	0.98224	0.966748
ELAEITLDPPPNCSAGPKGDNIYEWR	_ELAEITLDPPPNC[Carbamidomethyl (C)]SAGPK[GlyGly (K)]GDNIYEWR_	3	(C81,K86)	NCSAGPKGDNIYE	1	FALSE	FALSE	A0A1B0GX65	UBE2E3	Ubiquitin conjugating enzyme E2 E3 (Fragment)	A0A1B0GX65;Q969T4;R4GND1	A0A1B0GX65_HUMAN;UB2E3_HUMAN;R4GND1_HUMAN	90.4713	93.4071	0.968571	0.862262
VPGISKDLR	_VPGISK[GlyGly (K)]DLR_	2	(K233)	RVPGISKDLREVV	1	FALSE	FALSE	A0A1B0GXI6	VPS45	Vacuolar protein sorting 45 homolog	A0A1B0GXI6;A0A2R8YD95;A0A2R8YE10;A0A8V8TLU0;A0A8V8TLW3;A0A8V8TM00;A0A8V8TM05;A0A8V8TM10;A0A8V8TMC6;A0A8V8TMD1;A0A8V8TMF8;A0A8V8TMG3;A0A8V8TNE7;A0A8V8TNG0;A0A8V8TNM6;A0A8V8TNQ5;A0A8V8TNR0;B7Z360;Q9NRW7	A0A1B0GXI6_HUMAN;A0A2R8YD95_HUMAN;A0A2R8YE10_HUMAN;A0A8V8TLU0_HUMAN;A0A8V8TLW3_HUMAN;A0A8V8TM00_HUMAN;A0A8V8TM05_HUMAN;A0A8V8TM10_HUMAN;A0A8V8TMC6_HUMAN;A0A8V8TMD1_HUMAN;A0A8V8TMF8_HUMAN;A0A8V8TMG3_HUMAN;A0A8V8TNE7_HUMAN;A0A8V8TNG0_HUMAN;A0A8V8TNM6_HUMAN;A0A8V8TNQ5_HUMAN;A0A8V8TNR0_HUMAN;B7Z360_HUMAN;VPS45_HUMAN	5466.39	2559.1	2.13606	0.170853
VPGISKDLR	_VPGISK[GlyGly (K)]DLR_	3	(K233)	RVPGISKDLREVV	1	FALSE	FALSE	A0A1B0GXI6	VPS45	Vacuolar protein sorting 45 homolog	A0A1B0GXI6;A0A2R8YD95;A0A2R8YE10;A0A8V8TLU0;A0A8V8TLW3;A0A8V8TM00;A0A8V8TM05;A0A8V8TM10;A0A8V8TMC6;A0A8V8TMD1;A0A8V8TMF8;A0A8V8TMG3;A0A8V8TNE7;A0A8V8TNG0;A0A8V8TNM6;A0A8V8TNQ5;A0A8V8TNR0;B7Z360;Q9NRW7	A0A1B0GXI6_HUMAN;A0A2R8YD95_HUMAN;A0A2R8YE10_HUMAN;A0A8V8TLU0_HUMAN;A0A8V8TLW3_HUMAN;A0A8V8TM00_HUMAN;A0A8V8TM05_HUMAN;A0A8V8TM10_HUMAN;A0A8V8TMC6_HUMAN;A0A8V8TMD1_HUMAN;A0A8V8TMF8_HUMAN;A0A8V8TMG3_HUMAN;A0A8V8TNE7_HUMAN;A0A8V8TNG0_HUMAN;A0A8V8TNM6_HUMAN;A0A8V8TNQ5_HUMAN;A0A8V8TNR0_HUMAN;B7Z360_HUMAN;VPS45_HUMAN	221.831	127.064	1.74583	0.374381
DAVAITKQFLK	_DAVAITK[GlyGly (K)]QFLK_	2	(K426)	DAVAITKQFLKGL	1	FALSE	FALSE	A0A1B0GXI6	VPS45	Vacuolar protein sorting 45 homolog	A0A1B0GXI6;A0A2R8YD95;A0A2R8YE10;A0A8V8TLU0;A0A8V8TLW3;A0A8V8TM00;A0A8V8TM05;A0A8V8TM10;A0A8V8TMC6;A0A8V8TMD1;A0A8V8TMF8;A0A8V8TMG3;A0A8V8TNE7;A0A8V8TNG0;A0A8V8TNM6;A0A8V8TNQ5;A0A8V8TNR0;B7Z360;Q9NRW7	A0A1B0GXI6_HUMAN;A0A2R8YD95_HUMAN;A0A2R8YE10_HUMAN;A0A8V8TLU0_HUMAN;A0A8V8TLW3_HUMAN;A0A8V8TM00_HUMAN;A0A8V8TM05_HUMAN;A0A8V8TM10_HUMAN;A0A8V8TMC6_HUMAN;A0A8V8TMD1_HUMAN;A0A8V8TMF8_HUMAN;A0A8V8TMG3_HUMAN;A0A8V8TNE7_HUMAN;A0A8V8TNG0_HUMAN;A0A8V8TNM6_HUMAN;A0A8V8TNQ5_HUMAN;A0A8V8TNR0_HUMAN;B7Z360_HUMAN;VPS45_HUMAN	1669.91	1066.66	1.56555	0.49457
LAECVKQVITK	_LAEC[Carbamidomethyl (C)]VK[GlyGly (K)]QVITK_	2	(C166,K168)	RLAECVKQVITKE	1	FALSE	FALSE	A0A1B0GXI6	VPS45	Vacuolar protein sorting 45 homolog	A0A1B0GXI6;A0A2R8YD95;A0A2R8YE10;A0A8V8TLU0;A0A8V8TLW3;A0A8V8TM00;A0A8V8TM05;A0A8V8TM10;A0A8V8TMC6;A0A8V8TMD1;A0A8V8TMF8;A0A8V8TMG3;A0A8V8TNE7;A0A8V8TNG0;A0A8V8TNM6;A0A8V8TNQ5;A0A8V8TNR0;B7Z360;Q9NRW7	A0A1B0GXI6_HUMAN;A0A2R8YD95_HUMAN;A0A2R8YE10_HUMAN;A0A8V8TLU0_HUMAN;A0A8V8TLW3_HUMAN;A0A8V8TM00_HUMAN;A0A8V8TM05_HUMAN;A0A8V8TM10_HUMAN;A0A8V8TMC6_HUMAN;A0A8V8TMD1_HUMAN;A0A8V8TMF8_HUMAN;A0A8V8TMG3_HUMAN;A0A8V8TNE7_HUMAN;A0A8V8TNG0_HUMAN;A0A8V8TNM6_HUMAN;A0A8V8TNQ5_HUMAN;A0A8V8TNR0_HUMAN;B7Z360_HUMAN;VPS45_HUMAN	113.733	64.0338	1.77614	0.854061
NVNAGGHKLGLGLEFQA	_NVNAGGHK[GlyGly (K)]LGLGLEFQA_	3	(K274)	VNAGGHKLGLGLE	1	FALSE	FALSE	A0A1L1UHR1		Sperm binding protein 1a	A0A1L1UHR1;P21796	A0A1L1UHR1_HUMAN;VDAC1_HUMAN	4955.43	3806.42	1.30186	0.789022
NVNAGGHKLGLGLEFQA	_NVNAGGHK[GlyGly (K)]LGLGLEFQA_	2	(K274)	VNAGGHKLGLGLE	1	FALSE	FALSE	A0A1L1UHR1		Sperm binding protein 1a	A0A1L1UHR1;P21796	A0A1L1UHR1_HUMAN;VDAC1_HUMAN	742.796	1505.38	0.493428	0.995265
LTFDSSFSPNTGKK	_LTFDSSFSPNTGK[GlyGly (K)]K_	2	(K109)	FSPNTGKKNAKIK	0	FALSE	FALSE	A0A1L1UHR1		Sperm binding protein 1a	A0A1L1UHR1;P21796	A0A1L1UHR1_HUMAN;VDAC1_HUMAN	632.396	476.511	1.32714	0.999003
LTFDSSFSPNTGKK	_LTFDSSFSPNTGK[GlyGly (K)]K_	3	(K109)	FSPNTGKKNAKIK	0	FALSE	FALSE	A0A1L1UHR1		Sperm binding protein 1a	A0A1L1UHR1;P21796	A0A1L1UHR1_HUMAN;VDAC1_HUMAN	725.701	379.394	1.91279	0.391086
VTGSLETKYR	_VTGSLETK[GlyGly (K)]YR_	2	(K61)	TGSLETKYRWTEY	1	FALSE	FALSE	A0A1L1UHR1		Sperm binding protein 1a	A0A1L1UHR1;P21796	A0A1L1UHR1_HUMAN;VDAC1_HUMAN	229.642	146.743	1.56492	0.812313
TKSENGLEFTSSGSANTETTK	_TK[GlyGly (K)]SENGLEFTSSGSANTETTK_	3	(K34)	KLDLKTKSENGLE	1	FALSE	FALSE	A0A1L1UHR1		Sperm binding protein 1a	A0A1L1UHR1;P21796	A0A1L1UHR1_HUMAN;VDAC1_HUMAN	39.0667	19.8097	1.97209	0.0546205
LTLSALLDGKNVNAGGHK	_LTLSALLDGK[GlyGly (K)]NVNAGGHK_	3	(K266)	SALLDGKNVNAGG	1	FALSE	FALSE	A0A1L1UHR1		Sperm binding protein 1a	A0A1L1UHR1;P21796	A0A1L1UHR1_HUMAN;VDAC1_HUMAN	216.398	72.1475	2.99939	0.194169
ASDGSFSLPLKPVISQPIHDSK	_ASDGSFSLPLK[GlyGly (K)]PVISQPIHDSK_	3	(K210)	SFSLPLKPVISQP	0	TRUE	FALSE	A0A1P8C958	NFKB2	Nuclear factor NF-kappa-B p100 subunit	A0A1P8C958;Q00653	A0A1P8C958_HUMAN;NFKB2_HUMAN	21.5906	21.0732	1.02455	0.422705
KAVQLTQAMDTSTVGVLLAAK	_K[GlyGly (K)]AVQLTQAMDTSTVGVLLAAK_	3	(K703)	KVVILRKAVQLTQ	0	TRUE	FALSE	A0A1S5UZ19	SEC31A	Protein transport protein Sec31A	A0A1S5UZ19;D6REX3;D6RHZ5;H0YAB3;H7BXG7;O94979	A0A1S5UZ19_HUMAN;D6REX3_HUMAN;D6RHZ5_HUMAN;H0YAB3_HUMAN;H7BXG7_HUMAN;SC31A_HUMAN	1.76565	38.4429	0.0459292	0.232918
SPVKTIR	_SPVK[GlyGly (K)]TIR_	2	(K209)	NFKSPVKTIR___	1	FALSE	FALSE	A0A1U9X7J2		Casein kinase II subunit beta	A0A1U9X7J2;A0A7I2YQ78;N0E4C7;N0E638;P67870;Q5SRQ6	A0A1U9X7J2_HUMAN;A0A7I2YQ78_HUMAN;N0E4C7_HUMAN;N0E638_HUMAN;CSK2B_HUMAN;Q5SRQ6_HUMAN	582.057	383.755	1.51674	0.533476
IALLGGGKAWSDDTSQLGPDK	_IALLGGGK[GlyGly (K)]AWSDDTSQLGPDK_	3	(K127)	ALLGGGKAWSDDT	1	FALSE	FALSE	A0A1U9X7S4		General transcription factor IIH subunit 4	A0A1U9X7S4;Q53HH3;Q92759	A0A1U9X7S4_HUMAN;Q53HH3_HUMAN;TF2H4_HUMAN	343.234	65.0856	5.27357	0.918998
EFSKAQEESTGLLSGLR	_EFSK[GlyGly (K)]AQEESTGLLSGLR_	3	(K81)	VKKEFSKAQEEST	1	FALSE	FALSE	A0A1U9X7S4		General transcription factor IIH subunit 4	A0A1U9X7S4;Q53HH3;Q92759	A0A1U9X7S4_HUMAN;Q53HH3_HUMAN;TF2H4_HUMAN	161.722	133.937	1.20745	0.28459
LIGDAAKNQVAMNPQNTVFDAK	_LIGDAAK[GlyGly (K)]NQVAMNPQNTVFDAK_	3	(K58)	LIGDAAKNQVAMN	1	FALSE	FALSE	A0A1U9X7W7		Epididymis secretory sperm binding protein	A0A1U9X7W7;A0A1U9X7X4;A0A1U9X7X9;B2RCQ9;B4DI54;P34931;Q53FA3	A0A1U9X7W7_HUMAN;A0A1U9X7X4_HUMAN;A0A1U9X7X9_HUMAN;B2RCQ9_HUMAN;B4DI54_HUMAN;HS71L_HUMAN;Q53FA3_HUMAN	1100.22	784.296	1.40281	0.386773
YVKTTGNATVDHLSK	_YVK[GlyGly (K)]TTGNATVDHLSK_	3	(K285)	CQTRYVKTTGNAT	1	TRUE	FALSE	A0A1U9X8F1		RING-type E3 ubiquitin transferase	A0A1U9X8F1;A0A1U9X8F2;B4DW57;Q06587	A0A1U9X8F1_HUMAN;A0A1U9X8F2_HUMAN;B4DW57_HUMAN;RING1_HUMAN	227.288	146.229	1.55432	0.672517
GVTFNVTTVDTKR	_GVTFNVTTVDTK[GlyGly (K)]R_	2	(K48)	VTTVDTKRRTETV	0	TRUE	FALSE	A0A1U9X8Y4		Chloride intracellular channel protein	A0A1U9X8Y4;O00299;Q53FB0;Q5SRT3	A0A1U9X8Y4_HUMAN;CLIC1_HUMAN;Q53FB0_HUMAN;Q5SRT3_HUMAN	184.413	140.616	1.31147	0.926735
KASSEGGTAAGAGLDSLHK	_K[GlyGly (K)]ASSEGGTAAGAGLDSLHK_	3	(K640)	FQNLDKKASSEGG	0	FALSE	FALSE	A0A1W2PNV4		Actin-related protein 2/3 complex subunit 1A	A0A1W2PNV4	A0A1W2PNV4_HUMAN	144.42	175.574	0.822558	0.341851
ALIPLALEGTDVGQTKAAQALAK	_ALIPLALEGTDVGQTK[GlyGly (K)]AAQALAK_	3	(K847)	TDVGQTKAAQALA	1	TRUE	FALSE	A0A1W2PNX8	UNC45A	Unc-45 myosin chaperone A	A0A1W2PNX8;Q9H3U1	A0A1W2PNX8_HUMAN;UN45A_HUMAN	417.613	514.056	0.812388	0.579119
EFDPLGPLPPGWEKR	_EFDPLGPLPPGWEK[GlyGly (K)]R_	3	(K405)	LPPGWEKRTDSNG	0	FALSE	FALSE	A0A1W2PNZ8	ITCH	HECT-type E3 ubiquitin transferase	A0A1W2PNZ8;A0A590UK44;A0A590UK95;A0A8V8TKK4;Q96J02	A0A1W2PNZ8_HUMAN;A0A590UK44_HUMAN;A0A590UK95_HUMAN;A0A8V8TKK4_HUMAN;ITCH_HUMAN	19961.5	8165.19	2.44471	0.726655
VYYVDHVEKR	_VYYVDHVEK[GlyGly (K)]R_	3	(K309)	YVDHVEKRTTWDR	0	FALSE	FALSE	A0A1W2PNZ8	ITCH	HECT-type E3 ubiquitin transferase	A0A1W2PNZ8;A0A590UK44;A0A590UK95;A0A8V8TKK4;Q96J02	A0A1W2PNZ8_HUMAN;A0A590UK44_HUMAN;A0A590UK95_HUMAN;A0A8V8TKK4_HUMAN;ITCH_HUMAN	11263.7	3710.87	3.03531	0.588702
SQGQLNEKPLPEGWEMR	_SQGQLNEK[GlyGly (K)]PLPEGWEMR_	3	(K437)	QGQLNEKPLPEGW	0	FALSE	FALSE	A0A1W2PNZ8	ITCH	HECT-type E3 ubiquitin transferase	A0A1W2PNZ8;A0A590UK44;A0A590UK95;A0A8V8TKK4;Q96J02	A0A1W2PNZ8_HUMAN;A0A590UK44_HUMAN;A0A590UK95_HUMAN;A0A8V8TKK4_HUMAN;ITCH_HUMAN	872.969	752.573	1.15998	0.480886
FIYGNQDLFATSQSKEFDPLGPLPPGWEK	_FIYGNQDLFATSQSK[GlyGly (K)]EFDPLGPLPPGWEK_	4	(K391)	FATSQSKEFDPLG	1	FALSE	FALSE	A0A1W2PNZ8	ITCH	HECT-type E3 ubiquitin transferase	A0A1W2PNZ8;A0A590UK44;A0A590UK95;A0A8V8TKK4;Q96J02	A0A1W2PNZ8_HUMAN;A0A590UK44_HUMAN;A0A590UK95_HUMAN;A0A8V8TKK4_HUMAN;ITCH_HUMAN	175.608	247.995	0.708112	0.637988
WKQPLTVIVTPVSK	_WK[GlyGly (K)]QPLTVIVTPVSK_	3	(K66)	TNSPKWKQPLTVI	1	FALSE	FALSE	A0A1W2PNZ8	ITCH	HECT-type E3 ubiquitin transferase	A0A1W2PNZ8;A0A590UK44;A0A590UK95;A0A8V8TKK4;Q96J02	A0A1W2PNZ8_HUMAN;A0A590UK44_HUMAN;A0A590UK95_HUMAN;A0A8V8TKK4_HUMAN;ITCH_HUMAN	144.151	98.3237	1.46609	0.895643
WKQPLTVIVTPVSK	_WK[GlyGly (K)]QPLTVIVTPVSK_	2	(K66)	TNSPKWKQPLTVI	1	FALSE	FALSE	A0A1W2PNZ8	ITCH	HECT-type E3 ubiquitin transferase	A0A1W2PNZ8;A0A590UK44;A0A590UK95;A0A8V8TKK4;Q96J02	A0A1W2PNZ8_HUMAN;A0A590UK44_HUMAN;A0A590UK95_HUMAN;A0A8V8TKK4_HUMAN;ITCH_HUMAN	107.827	60.375	1.78595	0.744041
IVILNNLEELKQK	_IVILNNLEELK[GlyGly (K)]QK_	3	(K392)	NNLEELKQKIKDI	1	TRUE	FALSE	A0A1W2PQ63	PHLDB2	Pleckstrin homology like domain family B member 2 (Fragment)	A0A1W2PQ63;B4DL46;E9PFQ4;E9PGF6;Q69YN5;Q6ZUM0;Q86SQ0	A0A1W2PQ63_HUMAN;B4DL46_HUMAN;E9PFQ4_HUMAN;E9PGF6_HUMAN;Q69YN5_HUMAN;Q6ZUM0_HUMAN;PHLB2_HUMAN	37.0649	6.10319	6.07304	0.938229
VWTSQLKSTIQTAEALR	_VWTSQLK[GlyGly (K)]STIQTAEALR_	3	(K302)	VWTSQLKSTIQTA	1	TRUE	FALSE	A0A1W2PR17	PFKFB3	6-phosphofructo-2-kinase/fructose-2,6-biphosphatase 3	A0A1W2PR17;B7Z8A0;F2Z2I2;H0Y483;Q16875;Q5VX20;Q5W015	A0A1W2PR17_HUMAN;B7Z8A0_HUMAN;F2Z2I2_HUMAN;H0Y483_HUMAN;F263_HUMAN;Q5VX20_HUMAN;Q5W015_HUMAN	317.544	230.711	1.37637	0.970499
VWTSQLKSTIQTAEALR	_VWTSQLK[GlyGly (K)]STIQTAEALR_	2	(K302)	VWTSQLKSTIQTA	1	TRUE	FALSE	A0A1W2PR17	PFKFB3	6-phosphofructo-2-kinase/fructose-2,6-biphosphatase 3	A0A1W2PR17;B7Z8A0;F2Z2I2;H0Y483;Q16875;Q5VX20;Q5W015	A0A1W2PR17_HUMAN;B7Z8A0_HUMAN;F2Z2I2_HUMAN;H0Y483_HUMAN;F263_HUMAN;Q5VX20_HUMAN;Q5W015_HUMAN	43.8084	48.8048	0.897625	0.643026
LGPGKPGLK	_LGPGK[GlyGly (K)]PGLK_	2	(K209)	PRLGPGKPGLKFN	0	FALSE	FALSE	A0A1W2PRV5	SMN2	Survival motor neuron protein (Fragment)	A0A1W2PRV5;B4DP61;E7EQZ4;Q16637	A0A1W2PRV5_HUMAN;B4DP61_HUMAN;E7EQZ4_HUMAN;SMN_HUMAN	574.246	437.027	1.31398	0.743538
ELLYDVAGSDKYQVNNK	_ELLYDVAGSDK[GlyGly (K)]YQVNNK_	3	(K72)	DVAGSDKYQVNNK	1	TRUE	FALSE	A0A1W2PRW4	PLAAT3	Phospholipase A and acyltransferase 3 (Fragment)	A0A1W2PRW4;P53816;Q3MI98	A0A1W2PRW4_HUMAN;PLAT3_HUMAN;Q3MI98_HUMAN	408.479	132.07	3.0929	0.726126
ELLYDVAGSDKYQVNNK	_ELLYDVAGSDK[GlyGly (K)]YQVNNK_	2	(K72)	DVAGSDKYQVNNK	1	TRUE	FALSE	A0A1W2PRW4	PLAAT3	Phospholipase A and acyltransferase 3 (Fragment)	A0A1W2PRW4;P53816;Q3MI98	A0A1W2PRW4_HUMAN;PLAT3_HUMAN;Q3MI98_HUMAN	14.0311	7.02307	1.99786	0.6936
HDDKYSPLPCSK	_HDDK[GlyGly (K)]YSPLPC[Carbamidomethyl (C)]SK_	3	(K82,C88)	NNKHDDKYSPLPC	1	TRUE	FALSE	A0A1W2PRW4	PLAAT3	Phospholipase A and acyltransferase 3 (Fragment)	A0A1W2PRW4;P53816;Q3MI98	A0A1W2PRW4_HUMAN;PLAT3_HUMAN;Q3MI98_HUMAN	239.051	158.645	1.50683	0.841323
GGGGLPPKK	_GGGGLPPK[GlyGly (K)]K_	2	(K108)	GGGLPPKKFGNPG	0	FALSE	FALSE	A0A1X7SBZ2	DDX17	RNA helicase	A0A1X7SBZ2;A0A5H1ZRQ2;Q59F66;Q92841	A0A1X7SBZ2_HUMAN;A0A5H1ZRQ2_HUMAN;Q59F66_HUMAN;DDX17_HUMAN	2229.54	330.582	6.74427	0.585533
SLDSYPVTSKNDGTRPK	_SLDSYPVTSK[GlyGly (K)]NDGTRPK_	3	(K1045)	SYPVTSKNDGTRP	1	FALSE	FALSE	A0A1Y0BRN0	Myo6-008	Unconventional myosin-VI	A0A1Y0BRN0	A0A1Y0BRN0_HUMAN	75.1764	120.963	0.621484	0.365123
LEGPGEQETKLDLISK	_LEGPGEQETK[GlyGly (K)]LDLISK_	3	(K249)	PGEQETKLDLISK	1	TRUE	FALSE	A0A220K8H0	SLC29A1	Solute carrier family 29 member 1 (Augustine blood group)	A0A220K8H0;Q99808	A0A220K8H0_HUMAN;S29A1_HUMAN	373.349	1329.81	0.280753	0.439046
LEGPGEQETKLDLISK	_LEGPGEQETK[GlyGly (K)]LDLISK_	2	(K249)	PGEQETKLDLISK	1	TRUE	FALSE	A0A220K8H0	SLC29A1	Solute carrier family 29 member 1 (Augustine blood group)	A0A220K8H0;Q99808	A0A220K8H0_HUMAN;S29A1_HUMAN	16.9143	66.8038	0.253194	0.290564
LDLISKGEEPR	_LDLISK[GlyGly (K)]GEEPR_	2	(K255)	KLDLISKGEEPRA	1	TRUE	FALSE	A0A220K8H0	SLC29A1	Solute carrier family 29 member 1 (Augustine blood group)	A0A220K8H0;Q99808	A0A220K8H0_HUMAN;S29A1_HUMAN	161.802	530.884	0.304778	0.547293
LDLISKGEEPR	_LDLISK[GlyGly (K)]GEEPR_	3	(K255)	KLDLISKGEEPRA	1	TRUE	FALSE	A0A220K8H0	SLC29A1	Solute carrier family 29 member 1 (Augustine blood group)	A0A220K8H0;Q99808	A0A220K8H0_HUMAN;S29A1_HUMAN	90.9911	320.308	0.284074	0.77916
AGKEESGVSVSNSQPTNESHSIK	_AGK[GlyGly (K)]EESGVSVSNSQPTNESHSIK_	4	(K263)	EEPRAGKEESGVS	1	TRUE	FALSE	A0A220K8H0	SLC29A1	Solute carrier family 29 member 1 (Augustine blood group)	A0A220K8H0;Q99808	A0A220K8H0_HUMAN;S29A1_HUMAN	46.6022	95.749	0.486712	0.256746
AGKEESGVSVSNSQPTNESHSIK	_AGK[GlyGly (K)]EESGVSVSNSQPTNESHSIK_	3	(K263)	EEPRAGKEESGVS	1	TRUE	FALSE	A0A220K8H0	SLC29A1	Solute carrier family 29 member 1 (Augustine blood group)	A0A220K8H0;Q99808	A0A220K8H0_HUMAN;S29A1_HUMAN	16.7104	49.3096	0.338887	0.450145
GLEINSKPVLPPINPQR	_GLEINSK[GlyGly (K)]PVLPPINPQR_	3	(K321)	GLEINSKPVLPPI	0	TRUE	FALSE	A0A223LX15	SUFU	Suppressor of fused homolog	A0A223LX15;B2R5U4;Q9UMX1	A0A223LX15_HUMAN;B2R5U4_HUMAN;SUFU_HUMAN	125.719	98.263	1.27941	0.487225
VDKGIETDGSNLSGVSAK	_VDK[GlyGly (K)]GIETDGSNLSGVSAK_	3	(K257)	LQERVDKGIETDG	1	TRUE	FALSE	A0A223LX15	SUFU	Suppressor of fused homolog	A0A223LX15;B2R5U4;Q9UMX1	A0A223LX15_HUMAN;B2R5U4_HUMAN;SUFU_HUMAN	72.7593	31.7459	2.29193	0.409812
DLWYLETEKPPPPAR	_DLWYLETEK[GlyGly (K)]PPPPAR_	2	(K363)	WYLETEKPPPPAR	0	FALSE	FALSE	A0A223PQH6		HCFC1	A0A223PQH6;A6NEM2;P51610	A0A223PQH6_HUMAN;A6NEM2_HUMAN;HCFC1_HUMAN	1641.17	1007.38	1.62916	0.734462
EWDILETEEHYKSR	_EWDILETEEHYK[GlyGly (K)]SR_	3	(K33)	ETEEHYKSRWRSI	1	TRUE	FALSE	A0A286YER2	MFSD8	Major facilitator superfamily domain containing 8	A0A286YER2;A0A286YEV4;A0A286YEW7;A0A286YEW8;A0A286YF00;A0A286YF51;A0A286YF72;A0A286YF73;A0A286YF82;A0A286YFC6;A0A286YFE6;A0A286YFE7;A0A286YFF1;A0A286YFF5;A0A286YFH3;A0A286YFH9;A0A286YFI8;A0A286YFI9;A0A286YFJ5;A0A286YFK4;A0A286YFM2;B7Z280;Q8NHS3	A0A286YER2_HUMAN;A0A286YEV4_HUMAN;A0A286YEW7_HUMAN;A0A286YEW8_HUMAN;A0A286YF00_HUMAN;A0A286YF51_HUMAN;A0A286YF72_HUMAN;A0A286YF73_HUMAN;A0A286YF82_HUMAN;A0A286YFC6_HUMAN;A0A286YFE6_HUMAN;A0A286YFE7_HUMAN;A0A286YFF1_HUMAN;A0A286YFF5_HUMAN;A0A286YFH3_HUMAN;A0A286YFH9_HUMAN;A0A286YFI8_HUMAN;A0A286YFI9_HUMAN;A0A286YFJ5_HUMAN;A0A286YFK4_HUMAN;A0A286YFM2_HUMAN;B7Z280_HUMAN;MFSD8_HUMAN	106.365	263.626	0.403468	0.88367
SATKVTADVINAAEK	_SATK[GlyGly (K)]VTADVINAAEK_	2	(K58)	IVRSATKVTADVI	1	FALSE	FALSE	A0A286YF22	PHGDH	D-3-phosphoglycerate dehydrogenase	A0A286YF22;A0A2C9F2M7;O43175	A0A286YF22_HUMAN;A0A2C9F2M7_HUMAN;SERA_HUMAN	210.487	180.278	1.16757	0.859195
SATKVTADVINAAEK	_SATK[GlyGly (K)]VTADVINAAEK_	3	(K58)	IVRSATKVTADVI	1	FALSE	FALSE	A0A286YF22	PHGDH	D-3-phosphoglycerate dehydrogenase	A0A286YF22;A0A2C9F2M7;O43175	A0A286YF22_HUMAN;A0A2C9F2M7_HUMAN;SERA_HUMAN	83.7337	78.9496	1.0606	0.744463
KILQDGGLQVVEK	_K[GlyGly (K)]ILQDGGLQVVEK_	3	(K21)	LDPCCRKILQDGG	0	FALSE	FALSE	A0A286YF22	PHGDH	D-3-phosphoglycerate dehydrogenase	A0A286YF22;A0A2C9F2M7;O43175	A0A286YF22_HUMAN;A0A2C9F2M7_HUMAN;SERA_HUMAN	25.2793	53.9408	0.46865	0.642998
GLSLVDKENTPPALSGTR	_GLSLVDK[GlyGly (K)]ENTPPALSGTR_	3	(K30)	GLSLVDKENTPPA	1	TRUE	FALSE	A0A286YFD6	RRM2	Ribonucleotide reductase regulatory subunit M2	A0A286YFD6;P31350	A0A286YFD6_HUMAN;RIR2_HUMAN	64.1462	57.4972	1.11564	0.621306
SLFAEFAVQAEKK	_SLFAEFAVQAEK[GlyGly (K)]K_	2	(K30)	FAVQAEKKIEVVM	0	FALSE	FALSE	A0A2C9F2R7	FRYL	FRY like transcription coactivator	A0A2C9F2R7;O94915	A0A2C9F2R7_HUMAN;FRYL_HUMAN	616.103	604.075	1.01991	0.504211
SLFAEFAVQAEKK	_SLFAEFAVQAEK[GlyGly (K)]K_	3	(K30)	FAVQAEKKIEVVM	0	FALSE	FALSE	A0A2C9F2R7	FRYL	FRY like transcription coactivator	A0A2C9F2R7;O94915	A0A2C9F2R7_HUMAN;FRYL_HUMAN	46.9037	81.9211	0.572547	0.688511
NKEFISAVAQVK	_NK[GlyGly (K)]EFISAVAQVK_	2	(K2909)	IETLKNKEFISAV	1	FALSE	FALSE	A0A2C9F2R7	FRYL	FRY like transcription coactivator	A0A2C9F2R7;O94915	A0A2C9F2R7_HUMAN;FRYL_HUMAN	561.549	572.951	0.980099	0.130303
ALKQPLTATTLSDVLSR	_ALK[GlyGly (K)]QPLTATTLSDVLSR_	3	(K1837)	QIFRALKQPLTAT	1	FALSE	FALSE	A0A2C9F2R7	FRYL	FRY like transcription coactivator	A0A2C9F2R7;O94915	A0A2C9F2R7_HUMAN;FRYL_HUMAN	25.7174	115.968	0.221762	0.178138
DLKPENLLLASK	_DLK[GlyGly (K)]PENLLLASK_	2	(K138)	IVHRDLKPENLLL	0	FALSE	FALSE	A0A2Q3DQE3	CAMK2G	calcium/calmodulin-dependent protein kinase	A0A2Q3DQE3;A8K6N9;H0Y6G2;Q13555;Q5SWX3;Q8WU40	A0A2Q3DQE3_HUMAN;A8K6N9_HUMAN;H0Y6G2_HUMAN;KCC2G_HUMAN;Q5SWX3_HUMAN;Q8WU40_HUMAN	180.09	94.8705	1.89827	0.953991
RENFVAEIQKR	_RENFVAEIQK[GlyGly (K)]R_	2	(K468)	FVAEIQKRLSES_	0	FALSE	FALSE	A0A2R8Y3N3	HARS2	histidine--tRNA ligase	A0A2R8Y3N3;A0A2R8Y5P7;A0A2R8Y6I1;B2R7G6;P49590	A0A2R8Y3N3_HUMAN;A0A2R8Y5P7_HUMAN;A0A2R8Y6I1_HUMAN;B2R7G6_HUMAN;SYHM_HUMAN	115102	36552.8	3.14891	0.122376
VHKTDLER	_VHK[GlyGly (K)]TDLER_	2	(K206)	KEQRVHKTDLERV	1	FALSE	FALSE	A0A2R8Y3X7	ATXN3	ubiquitinyl hydrolase 1	A0A2R8Y3X7;C9JQV6;D3VVA7;D3VVA8;D3VVA9;D3VVB2;D3VVB3;D3VVB4;D3VVB5;D3VVB6;D3VVB9;D3VVC0;D3VVC6;D3VVC7;D3VVD0;D3VVD2;D3VVD3;D3VVD6;D3VVD7;D3VVD8;D3VVD9;D3VVE3;D3VVE5;D3VVE6;D3VVF3;D3VVF4;D3VVF5;D3VVF6;D3VVF9;D3VVG0;D3VVG1;D3VVG4;D3VVG5;D3VVG7;D3VVG8;D3VVG9;D3VVH2;D3VVH4;D3VVH8;D3VVI3;D3VVI8;D3VVJ1;D3VVJ3;D3VVJ6;D3VVJ7;D3VVJ9;D3VVK0;D3VVK1;D3VVK2;D3VVK3;D3VVK5;D3VVL0;D3VVL4;D3VVL5;D3VVM3;D3VVM5;D3V…	A0A2R8Y3X7_HUMAN;C9JQV6_HUMAN;D3VVA7_HUMAN;D3VVA8_HUMAN;D3VVA9_HUMAN;D3VVB2_HUMAN;D3VVB3_HUMAN;D3VVB4_HUMAN;D3VVB5_HUMAN;D3VVB6_HUMAN;D3VVB9_HUMAN;D3VVC0_HUMAN;D3VVC6_HUMAN;D3VVC7_HUMAN;D3VVD0_HUMAN;D3VVD2_HUMAN;D3VVD3_HUMAN;D3VVD6_HUMAN;D3VVD7_HUMAN;D3VVD8_HUMAN;D3VVD9_HUMAN;D3VVE3_HUMAN;D3VVE5_HUMAN;D3VVE6_HUMAN;D3VVF3_HUMAN;D3VVF4_HUMAN;D3VVF5_HUMAN;D3VVF6_HUMAN;D3VVF9_HUMAN;D3VVG0_HUMAN;D3VVG…	289.49	854.528	0.338771	0.926602
EAYFEKQQQK	_EAYFEK[GlyGly (K)]QQQK_	2	(K291)	REAYFEKQQQKQQ	1	FALSE	FALSE	A0A2R8Y3X7	ATXN3	ubiquitinyl hydrolase 1	A0A2R8Y3X7;C9JQV6;D3VVA7;D3VVA8;D3VVA9;D3VVB2;D3VVB3;D3VVB4;D3VVB5;D3VVB6;D3VVB9;D3VVC0;D3VVC6;D3VVC7;D3VVD0;D3VVD2;D3VVD3;D3VVD6;D3VVD7;D3VVD8;D3VVD9;D3VVE3;D3VVE5;D3VVE6;D3VVF3;D3VVF4;D3VVF5;D3VVF6;D3VVF9;D3VVG0;D3VVG1;D3VVG4;D3VVG5;D3VVG7;D3VVG8;D3VVG9;D3VVH2;D3VVH4;D3VVH8;D3VVI3;D3VVI8;D3VVJ1;D3VVJ3;D3VVJ6;D3VVJ7;D3VVJ9;D3VVK0;D3VVK1;D3VVK2;D3VVK3;D3VVK5;D3VVL0;D3VVL4;D3VVL5;D3VVM3;D3VVM5;D3V…	A0A2R8Y3X7_HUMAN;C9JQV6_HUMAN;D3VVA7_HUMAN;D3VVA8_HUMAN;D3VVA9_HUMAN;D3VVB2_HUMAN;D3VVB3_HUMAN;D3VVB4_HUMAN;D3VVB5_HUMAN;D3VVB6_HUMAN;D3VVB9_HUMAN;D3VVC0_HUMAN;D3VVC6_HUMAN;D3VVC7_HUMAN;D3VVD0_HUMAN;D3VVD2_HUMAN;D3VVD3_HUMAN;D3VVD6_HUMAN;D3VVD7_HUMAN;D3VVD8_HUMAN;D3VVD9_HUMAN;D3VVE3_HUMAN;D3VVE5_HUMAN;D3VVE6_HUMAN;D3VVF3_HUMAN;D3VVF4_HUMAN;D3VVF5_HUMAN;D3VVF6_HUMAN;D3VVF9_HUMAN;D3VVG0_HUMAN;D3VVG…	54.0358	62.0169	0.871308	0.31506
ILSNNPSKGLALGIAK	_ILSNNPSK[GlyGly (K)]GLALGIAK_	3	(K186)	LSNNPSKGLALGI	1	TRUE	FALSE	A0A2R8Y430	GSS	Glutathione synthetase	A0A2R8Y430;A0A2R8Y5T7;A0A2R8Y7I7;B7Z1C5;B7Z514;P48637;V9HWJ1	A0A2R8Y430_HUMAN;A0A2R8Y5T7_HUMAN;A0A2R8Y7I7_HUMAN;B7Z1C5_HUMAN;B7Z514_HUMAN;GSHB_HUMAN;V9HWJ1_HUMAN	157.236	87.4305	1.79841	0.885974
ITPIQKPR	_ITPIQK[GlyGly (K)]PR_	2	(K357)	RITPIQKPRGLDP	0	FALSE	FALSE	A0A2R8Y4P4	SMARCA4	SWI/SNF related, matrix associated, actin dependent regulator of chromatin, subfamily a, member 4	A0A2R8Y4P4;A0A2R8Y7S2;A0A2R8YGG3;A0A994J6Y9;A7E2E1;B9EGQ8;P51532;Q9HBD4	A0A2R8Y4P4_HUMAN;A0A2R8Y7S2_HUMAN;A0A2R8YGG3_HUMAN;A0A994J6Y9_HUMAN;A7E2E1_HUMAN;B9EGQ8_HUMAN;SMCA4_HUMAN;Q9HBD4_HUMAN	49.6715	34.8246	1.42633	0.750777
IRNEKGEIEQER	_IRNEK[GlyGly (K)]GEIEQER_	3	(K523)	RRIRNEKGEIEQE	2	FALSE	FALSE	A0A2R8Y4R4	ATP2B2	ATPase plasma membrane Ca2+ transporting 2 (Fragment)	A0A2R8Y4R4;A1X4P8;P20020;Q01814;Q4J697;Q4LE63	A0A2R8Y4R4_HUMAN;A1X4P8_HUMAN;AT2B1_HUMAN;AT2B2_HUMAN;Q4J697_HUMAN;Q4LE63_HUMAN	277.652	868.288	0.31977	0.0861806
NEKGEIEQER	_NEK[GlyGly (K)]GEIEQER_	2	(K523)	RRIRNEKGEIEQE	1	FALSE	FALSE	A0A2R8Y4R4	ATP2B2	ATPase plasma membrane Ca2+ transporting 2 (Fragment)	A0A2R8Y4R4;A1X4P8;P20020;Q01814;Q4J697;Q4LE63	A0A2R8Y4R4_HUMAN;A1X4P8_HUMAN;AT2B1_HUMAN;AT2B2_HUMAN;Q4J697_HUMAN;Q4LE63_HUMAN	184.259	577.049	0.319313	0.820605
NEKGEIEQER	_NEK[GlyGly (K)]GEIEQER_	3	(K523)	RRIRNEKGEIEQE	1	FALSE	FALSE	A0A2R8Y4R4	ATP2B2	ATPase plasma membrane Ca2+ transporting 2 (Fragment)	A0A2R8Y4R4;A1X4P8;P20020;Q01814;Q4J697;Q4LE63	A0A2R8Y4R4_HUMAN;A1X4P8_HUMAN;AT2B1_HUMAN;AT2B2_HUMAN;Q4J697_HUMAN;Q4LE63_HUMAN	49.1265	223.882	0.21943	0.233403
SSLYEGLEKPESR	_SSLYEGLEK[GlyGly (K)]PESR_	2	(K910)	LYEGLEKPESRTS	0	FALSE	FALSE	A0A2R8Y4R4	ATP2B2	ATPase plasma membrane Ca2+ transporting 2 (Fragment)	A0A2R8Y4R4;A1X4P8;P20020;Q01814;Q4J697;Q4LE63	A0A2R8Y4R4_HUMAN;A1X4P8_HUMAN;AT2B1_HUMAN;AT2B2_HUMAN;Q4J697_HUMAN;Q4LE63_HUMAN	76.9263	152.862	0.503241	0.0851782
MSEDKPQDYKK	_MSEDKPQDYK[GlyGly (K)]K_	2	(K671)	DKPQDYKKRLSVE	0	FALSE	FALSE	A0A2R8Y543	CTNNB1	Catenin beta 1	A0A2R8Y543;A0A2R8Y5A3;A0A2R8Y5C3;A0A2R8Y750;A0A2R8Y804;A0A2R8YCH5;B4DGU4;B4DL06;B5BU28;P35222	A0A2R8Y543_HUMAN;A0A2R8Y5A3_HUMAN;A0A2R8Y5C3_HUMAN;A0A2R8Y750_HUMAN;A0A2R8Y804_HUMAN;A0A2R8YCH5_HUMAN;B4DGU4_HUMAN;B4DL06_HUMAN;B5BU28_HUMAN;CTNB1_HUMAN	13.568	9.60161	1.41309	0.097547
AAVMVHQLSKK	_AAVMVHQLSK[GlyGly (K)]K_	2	(K180)	MVHQLSKKEASRH	0	FALSE	FALSE	A0A2R8Y543	CTNNB1	Catenin beta 1	A0A2R8Y543;A0A2R8Y5A3;A0A2R8Y5C3;A0A2R8Y750;A0A2R8Y804;A0A2R8YCH5;B4DGU4;B4DL06;B5BU28;P35222	A0A2R8Y543_HUMAN;A0A2R8Y5A3_HUMAN;A0A2R8Y5C3_HUMAN;A0A2R8Y750_HUMAN;A0A2R8Y804_HUMAN;A0A2R8YCH5_HUMAN;B4DGU4_HUMAN;B4DL06_HUMAN;B5BU28_HUMAN;CTNB1_HUMAN	60.7425	59.355	1.02338	0.691344
AAVMVHQLSKK	_AAVMVHQLSK[GlyGly (K)]K_	3	(K180)	MVHQLSKKEASRH	0	FALSE	FALSE	A0A2R8Y543	CTNNB1	Catenin beta 1	A0A2R8Y543;A0A2R8Y5A3;A0A2R8Y5C3;A0A2R8Y750;A0A2R8Y804;A0A2R8YCH5;B4DGU4;B4DL06;B5BU28;P35222	A0A2R8Y543_HUMAN;A0A2R8Y5A3_HUMAN;A0A2R8Y5C3_HUMAN;A0A2R8Y750_HUMAN;A0A2R8Y804_HUMAN;A0A2R8YCH5_HUMAN;B4DGU4_HUMAN;B4DL06_HUMAN;B5BU28_HUMAN;CTNB1_HUMAN	25.6042	91.1908	0.280777	0.829689
LEKVPDSPENELK	_LEK[GlyGly (K)]VPDSPENELK_	2	(K518)	ALEKLEKVPDSPE	1	FALSE	FALSE	A0A2R8Y549	PATJ	PATJ crumbs cell polarity complex component	A0A2R8Y549;Q8NI35	A0A2R8Y549_HUMAN;INADL_HUMAN	28.0885	23.4536	1.19762	0.86331
LEKVPDSPENELK	_LEK[GlyGly (K)]VPDSPENELK_	3	(K518)	ALEKLEKVPDSPE	1	FALSE	FALSE	A0A2R8Y549	PATJ	PATJ crumbs cell polarity complex component	A0A2R8Y549;Q8NI35	A0A2R8Y549_HUMAN;INADL_HUMAN	21.4793	40.6117	0.528895	0.687086
IDTLKNDNIQALEK	_IDTLK[GlyGly (K)]NDNIQALEK_	3	(K506)	ERIDTLKNDNIQA	1	FALSE	FALSE	A0A2R8Y549	PATJ	PATJ crumbs cell polarity complex component	A0A2R8Y549;Q8NI35	A0A2R8Y549_HUMAN;INADL_HUMAN	57.2655	33.3915	1.71497	0.28372
DCKGLGFSILDYQDPLDPTR	_DC[Carbamidomethyl (C)]K[GlyGly (K)]GLGFSILDYQDPLDPTR_	3	(C693,K694)	ELVKDCKGLGFSI	1	FALSE	FALSE	A0A2R8Y549	PATJ	PATJ crumbs cell polarity complex component	A0A2R8Y549;Q8NI35	A0A2R8Y549_HUMAN;INADL_HUMAN	34.2701	12.161	2.81804	0.521465
KQLQALSSELAQAR	_K[GlyGly (K)]QLQALSSELAQAR_	3	(K526)	KNERVKKQLQALS	0	FALSE	FALSE	A0A2R8Y5S7	RDX	Radixin	A0A2R8Y5S7;B0YJ88;P35241	A0A2R8Y5S7_HUMAN;B0YJ88_HUMAN;RADI_HUMAN	1782.79	883.255	2.01843	0.748355
KQLQALSSELAQAR	_K[GlyGly (K)]QLQALSSELAQAR_	2	(K526)	KNERVKKQLQALS	0	FALSE	FALSE	A0A2R8Y5S7	RDX	Radixin	A0A2R8Y5S7;B0YJ88;P35241	A0A2R8Y5S7_HUMAN;B0YJ88_HUMAN;RADI_HUMAN	165.917	185.744	0.893257	0.967149
VLEQHKLTK	_VLEQHK[GlyGly (K)]LTK_	2	(K162)	RVLEQHKLTKEQW	1	FALSE	FALSE	A0A2R8Y5S7	RDX	Radixin	A0A2R8Y5S7;B0YJ88;P35241	A0A2R8Y5S7_HUMAN;B0YJ88_HUMAN;RADI_HUMAN	142.305	193.715	0.734611	0.926076
VLEQHKLTK	_VLEQHK[GlyGly (K)]LTK_	3	(K162)	RVLEQHKLTKEQW	1	FALSE	FALSE	A0A2R8Y5S7	RDX	Radixin	A0A2R8Y5S7;B0YJ88;P35241	A0A2R8Y5S7_HUMAN;B0YJ88_HUMAN;RADI_HUMAN	84.2029	187.139	0.449949	0.461598
LKQIEEQTIK	_LK[GlyGly (K)]QIEEQTIK_	2	(K352)	ELMERLKQIEEQT	1	FALSE	FALSE	A0A2R8Y5S7	RDX	Radixin	A0A2R8Y5S7;B0YJ88;P35241	A0A2R8Y5S7_HUMAN;B0YJ88_HUMAN;RADI_HUMAN	110.764	69.4265	1.59541	0.613489
VEQWKEK	_VEQWK[GlyGly (K)]EK_	2	(K290)	KKVEQWKEKFFED	1	TRUE	FALSE	A0A2R8Y5U1	ASXL1	ASXL transcriptional regulator 1	A0A2R8Y5U1;A0A494C1R1;B3KVI8;Q76L82;Q8IXJ9	A0A2R8Y5U1_HUMAN;A0A494C1R1_HUMAN;B3KVI8_HUMAN;Q76L82_HUMAN;ASXL1_HUMAN	25736.9	10768.2	2.39009	0.275445
KVEQWKEK	_KVEQWK[GlyGly (K)]EK_	2	(K290)	KKVEQWKEKFFED	1	TRUE	FALSE	A0A2R8Y5U1	ASXL1	ASXL transcriptional regulator 1	A0A2R8Y5U1;A0A494C1R1;B3KVI8;Q76L82;Q8IXJ9	A0A2R8Y5U1_HUMAN;A0A494C1R1_HUMAN;B3KVI8_HUMAN;Q76L82_HUMAN;ASXL1_HUMAN	1959.06	2396.39	0.817508	0.357457
KVEQWKEK	_KVEQWK[GlyGly (K)]EK_	3	(K290)	KKVEQWKEKFFED	1	TRUE	FALSE	A0A2R8Y5U1	ASXL1	ASXL transcriptional regulator 1	A0A2R8Y5U1;A0A494C1R1;B3KVI8;Q76L82;Q8IXJ9	A0A2R8Y5U1_HUMAN;A0A494C1R1_HUMAN;B3KVI8_HUMAN;Q76L82_HUMAN;ASXL1_HUMAN	1797.82	2456.16	0.731964	0.951241
VIIAEALPPKDGK	_VIIAEALPPK[GlyGly (K)]DGK_	2	(K780)	AEALPPKDGKVAK	1	TRUE	FALSE	A0A2R8Y635	ATP13A3	ATPase 13A3	A0A2R8Y635;A0A2R8YDN7;Q9H7F0	A0A2R8Y635_HUMAN;A0A2R8YDN7_HUMAN;AT133_HUMAN	128.62	491.557	0.261658	0.836121
AAIKDCEVVLLR	_AAIK[GlyGly (K)]DC[Carbamidomethyl (C)]EVVLLR_	3	(K65,C67)	CVRAAIKDCEVVL	1	TRUE	FALSE	A0A2R8Y635	ATP13A3	ATPase 13A3	A0A2R8Y635;A0A2R8YDN7;Q9H7F0	A0A2R8Y635_HUMAN;A0A2R8YDN7_HUMAN;AT133_HUMAN	91.8534	156.014	0.58875	0.920463
AAIKDCEVVLLR	_AAIK[GlyGly (K)]DC[Carbamidomethyl (C)]EVVLLR_	2	(K65,C67)	CVRAAIKDCEVVL	1	TRUE	FALSE	A0A2R8Y635	ATP13A3	ATPase 13A3	A0A2R8Y635;A0A2R8YDN7;Q9H7F0	A0A2R8Y635_HUMAN;A0A2R8YDN7_HUMAN;AT133_HUMAN	21.464	20.8598	1.02897	0.873415
GIGDELYNPETHKR	_GIGDELYNPETHK[GlyGly (K)]R_	3	(K355)	YNPETHKRHTLFC	0	TRUE	FALSE	A0A2R8Y635	ATP13A3	ATPase 13A3	A0A2R8Y635;A0A2R8YDN7;Q9H7F0	A0A2R8Y635_HUMAN;A0A2R8YDN7_HUMAN;AT133_HUMAN	30.2578	60.0108	0.504205	0.138062
ALKGQFNFDHPDAFDNELILK	_ALK[GlyGly (K)]GQFNFDHPDAFDNELILK_	4	(K57)	QKAKALKGQFNFD	1	FALSE	FALSE	A0A2R8Y653	UCK2	uridine/cytidine kinase	A0A2R8Y653;Q9BZX2	A0A2R8Y653_HUMAN;UCK2_HUMAN	54.497	31.5198	1.72898	0.63995
LENSKNGTAGLIPSPELQEWR	_LENSK[GlyGly (K)]NGTAGLIPSPELQEWR_	3	(K439)	GKLENSKNGTAGL	1	FALSE	FALSE	A0A2R8Y6F8	CASK	Calcium/calmodulin dependent serine protein kinase	A0A2R8Y6F8;A0A2R8YE77;A0A2R8YFN5;A0A2U3TZM1;A0A2U3TZM4;A0A2U3TZN6;A0A7I2RJN6;O14936;Q5JS79	A0A2R8Y6F8_HUMAN;A0A2R8YE77_HUMAN;A0A2R8YFN5_HUMAN;A0A2U3TZM1_HUMAN;A0A2U3TZM4_HUMAN;A0A2U3TZN6_HUMAN;A0A7I2RJN6_HUMAN;CSKP_HUMAN;Q5JS79_HUMAN	879.608	854.393	1.02951	0.12068
KIHEQGLIAILDVEPQALK	_K[GlyGly (K)]IHEQGLIAILDVEPQALK_	4	(K599)	KLETIRKIHEQGL	0	FALSE	FALSE	A0A2R8Y6F8	CASK	Calcium/calmodulin dependent serine protein kinase	A0A2R8Y6F8;A0A2R8YE77;A0A2R8YFN5;A0A2U3TZM1;A0A2U3TZM4;A0A2U3TZN6;A0A7I2RJN6;O14936;Q5JS79	A0A2R8Y6F8_HUMAN;A0A2R8YE77_HUMAN;A0A2R8YFN5_HUMAN;A0A2U3TZM1_HUMAN;A0A2U3TZM4_HUMAN;A0A2U3TZN6_HUMAN;A0A7I2RJN6_HUMAN;CSKP_HUMAN;Q5JS79_HUMAN	193.597	359.985	0.537793	0.816954
AKEVLEEISCYPENNDAK	_AK[GlyGly (K)]EVLEEISC[Carbamidomethyl (C)]YPENNDAK_	3	(K219,C227)	DAVQRAKEVLEEI	1	FALSE	FALSE	A0A2R8Y6F8	CASK	Calcium/calmodulin dependent serine protein kinase	A0A2R8Y6F8;A0A2R8YE77;A0A2R8YFN5;A0A2U3TZM1;A0A2U3TZM4;A0A2U3TZN6;A0A7I2RJN6;O14936;Q5JS79	A0A2R8Y6F8_HUMAN;A0A2R8YE77_HUMAN;A0A2R8YFN5_HUMAN;A0A2U3TZM1_HUMAN;A0A2U3TZM4_HUMAN;A0A2U3TZN6_HUMAN;A0A7I2RJN6_HUMAN;CSKP_HUMAN;Q5JS79_HUMAN	75.7849	106.853	0.709246	0.564821
ANREKMTQAVLSLYASGR	_ANREK[GlyGly (K)]M[Oxidation (M)]TQAVLSLYASGR_	3	(K118,M119)	PKANREKMTQAVL	2	TRUE	TRUE	A0A2R8Y793	ACTB	Actin beta (Fragment)	A0A2R8Y793	A0A2R8Y793_HUMAN	9321.64	11509.2	0.80993	0.187057
ANREKMTQAVLSLYASGR	_ANREK[GlyGly (K)]M[Oxidation (M)]TQAVLSLYASGR_	2	(K118,M119)	PKANREKMTQAVL	2	TRUE	TRUE	A0A2R8Y793	ACTB	Actin beta (Fragment)	A0A2R8Y793	A0A2R8Y793_HUMAN	4628.43	6227.19	0.743261	0.261638
KSIFVLPNDDLKK	_K[GlyGly (K)]SIFVLPNDDLKK_	3	(K1742)	VTKSSKKSIFVLP	0	TRUE	FALSE	A0A2R8Y7Q1	BPTF	Bromodomain PHD finger transcription factor (Fragment)	A0A2R8Y7Q1;E7ETD6;E9PE19;F5GXF5;J3QQK4;Q12830	A0A2R8Y7Q1_HUMAN;E7ETD6_HUMAN;E9PE19_HUMAN;F5GXF5_HUMAN;J3QQK4_HUMAN;BPTF_HUMAN	530.046	503.939	1.05181	0.665906
KSIFVLPNDDLK	_K[GlyGly (K)]SIFVLPNDDLK_	3	(K1742)	VTKSSKKSIFVLP	0	TRUE	FALSE	A0A2R8Y7Q1	BPTF	Bromodomain PHD finger transcription factor (Fragment)	A0A2R8Y7Q1;E7ETD6;E9PE19;F5GXF5;J3QQK4;Q12830	A0A2R8Y7Q1_HUMAN;E7ETD6_HUMAN;E9PE19_HUMAN;F5GXF5_HUMAN;J3QQK4_HUMAN;BPTF_HUMAN	491.697	395.035	1.24469	0.837408
KALPSSEDLVK	_K[GlyGly (K)]ALPSSEDLVK_	2	(K154)	DFEKIRKALPSSE	0	FALSE	FALSE	A0A2R8YDM2	OPA1	Dynamin-like 120 kDa protein, mitochondrial	A0A2R8YDM2;A0A2R8YE78;C9JMB8;O60313	A0A2R8YDM2_HUMAN;A0A2R8YE78_HUMAN;C9JMB8_HUMAN;OPA1_HUMAN	183.19	114.59	1.59867	0.0977702
AIQQAVGSSLQGDLPNDKDGSR	_AIQQAVGSSLQGDLPNDK[GlyGly (K)]DGSR_	3	(K55)	GDLPNDKDGSRCH	1	FALSE	FALSE	A0A2U8BR37	SCAF1	SR-related CTD associated factor 1 transcript variant 4	A0A2U8BR37;A0A2U8BR54;Q9H7N4	A0A2U8BR37_HUMAN;A0A2U8BR54_HUMAN;SFR19_HUMAN	47.2565	45.8301	1.03113	0.440769
LQAKHDLLQR	_LQAK[GlyGly (K)]HDLLQR_	3	(K459)	ITKLQAKHDLLQR	1	TRUE	FALSE	A0A2X0SFI2	SRGAP1	SRGAP1 (Fragment)	A0A2X0SFI2;G5EA48;Q7Z6B7	A0A2X0SFI2_HUMAN;G5EA48_HUMAN;SRGP1_HUMAN	108.304	99.3953	1.08963	0.328425
LHDFVSKTVIKPESCVPCGK	_LHDFVSK[GlyGly (K)]TVIKPESC[Carbamidomethyl (C)]VPC[Carbamidomethyl (C)]GK_	3	(K292,C300,C303)	LHDFVSKTVIKPE	1	FALSE	FALSE	A0A2X0U4T9	RACGAP1	RACGAP1 (Fragment)	A0A2X0U4T9;B2RE34;Q9H0H5	A0A2X0U4T9_HUMAN;B2RE34_HUMAN;RGAP1_HUMAN	2434.57	1223.6	1.98968	0.622863
SALDVKLK	_SALDVK[GlyGly (K)]LK_	2	(K71)	RSALDVKLKHARN	1	FALSE	FALSE	A0A2X0U4T9	RACGAP1	RACGAP1 (Fragment)	A0A2X0U4T9;B2RE34;Q9H0H5	A0A2X0U4T9_HUMAN;B2RE34_HUMAN;RGAP1_HUMAN	5152.04	3285.16	1.56828	0.484885
KTGTLQPWNSDSTLNSR	_K[GlyGly (K)]TGTLQPWNSDSTLNSR_	3	(K248)	WTRSRRKTGTLQP	0	FALSE	FALSE	A0A2X0U4T9	RACGAP1	RACGAP1 (Fragment)	A0A2X0U4T9;B2RE34;Q9H0H5	A0A2X0U4T9_HUMAN;B2RE34_HUMAN;RGAP1_HUMAN	1535.11	968.869	1.58443	0.462345
KTGTLQPWNSDSTLNSR	_K[GlyGly (K)]TGTLQPWNSDSTLNSR_	2	(K248)	WTRSRRKTGTLQP	0	FALSE	FALSE	A0A2X0U4T9	RACGAP1	RACGAP1 (Fragment)	A0A2X0U4T9;B2RE34;Q9H0H5	A0A2X0U4T9_HUMAN;B2RE34_HUMAN;RGAP1_HUMAN	6.48867	41.3304	0.156995	0.559971
QFVDGPPGPVKK	_QFVDGPPGPVK[GlyGly (K)]K_	3	(K199)	GPPGPVKKTRSIG	0	FALSE	FALSE	A0A2X0U4T9	RACGAP1	RACGAP1 (Fragment)	A0A2X0U4T9;B2RE34;Q9H0H5	A0A2X0U4T9_HUMAN;B2RE34_HUMAN;RGAP1_HUMAN	679.064	297.807	2.28021	0.95908
QFVDGPPGPVKK	_QFVDGPPGPVK[GlyGly (K)]K_	2	(K199)	GPPGPVKKTRSIG	0	FALSE	FALSE	A0A2X0U4T9	RACGAP1	RACGAP1 (Fragment)	A0A2X0U4T9;B2RE34;Q9H0H5	A0A2X0U4T9_HUMAN;B2RE34_HUMAN;RGAP1_HUMAN	482.882	414.899	1.16385	0.154728
NQVDVEIKR	_NQVDVEIK[GlyGly (K)]R_	2	(K84)	QVDVEIKRRQRAE	0	FALSE	FALSE	A0A2X0U4T9	RACGAP1	RACGAP1 (Fragment)	A0A2X0U4T9;B2RE34;Q9H0H5	A0A2X0U4T9_HUMAN;B2RE34_HUMAN;RGAP1_HUMAN	695.057	846.651	0.820949	0.682032
TVIKPESCVPCGK	_TVIK[GlyGly (K)]PESC[Carbamidomethyl (C)]VPC[Carbamidomethyl (C)]GK_	3	(K296,C300,C303)	VSKTVIKPESCVP	0	FALSE	FALSE	A0A2X0U4T9	RACGAP1	RACGAP1 (Fragment)	A0A2X0U4T9;B2RE34;Q9H0H5	A0A2X0U4T9_HUMAN;B2RE34_HUMAN;RGAP1_HUMAN	161.209	133.425	1.20824	0.968671
TVIKPESCVPCGK	_TVIK[GlyGly (K)]PESC[Carbamidomethyl (C)]VPC[Carbamidomethyl (C)]GK_	2	(K296,C300,C303)	VSKTVIKPESCVP	0	FALSE	FALSE	A0A2X0U4T9	RACGAP1	RACGAP1 (Fragment)	A0A2X0U4T9;B2RE34;Q9H0H5	A0A2X0U4T9_HUMAN;B2RE34_HUMAN;RGAP1_HUMAN	131.478	135.956	0.967065	0.987841
VAQSPHTKMDVANLAK	_VAQSPHTK[GlyGly (K)]MDVANLAK_	3	(K490)	AQSPHTKMDVANL	1	FALSE	FALSE	A0A2X0U4T9	RACGAP1	RACGAP1 (Fragment)	A0A2X0U4T9;B2RE34;Q9H0H5	A0A2X0U4T9_HUMAN;B2RE34_HUMAN;RGAP1_HUMAN	313.693	164.396	1.90815	0.557158
STLTKNTPR	_STLTK[GlyGly (K)]NTPR_	2	(K604)	VRSTLTKNTPRFG	1	FALSE	FALSE	A0A2X0U4T9	RACGAP1	RACGAP1 (Fragment)	A0A2X0U4T9;B2RE34;Q9H0H5	A0A2X0U4T9_HUMAN;B2RE34_HUMAN;RGAP1_HUMAN	230.52	139.718	1.6499	0.150553
TDHELGKYK	_TDHELGK[GlyGly (K)]YK_	2	(K53)	TDHELGKYKDLLM	1	FALSE	FALSE	A0A2X0U4T9	RACGAP1	RACGAP1 (Fragment)	A0A2X0U4T9;B2RE34;Q9H0H5	A0A2X0U4T9_HUMAN;B2RE34_HUMAN;RGAP1_HUMAN	40.1138	55.8205	0.718622	0.600991
DTELAKLPEGTLGHIK	_DTELAK[GlyGly (K)]LPEGTLGHIK_	3	(K713)	RDTELAKLPEGTL	1	TRUE	FALSE	A0A384DVU0	PNPLA6	Patatin like phospholipase domain containing 6	A0A384DVU0;Q8IY17	A0A384DVU0_HUMAN;PLPL6_HUMAN	90.8609	124.947	0.727197	0.379428
RPETISEPKTYVDLTNEETTDSTTSK	_RPETISEPK[GlyGly (K)]TYVDLTNEETTDSTTSK_	4	(K82)	ETISEPKTYVDLT	1	TRUE	FALSE	A0A384MDM5		Tyrosyl-DNA phosphodiesterase 2	A0A384MDM5;O95551	A0A384MDM5_HUMAN;TYDP2_HUMAN	1353.2	1861.46	0.726954	0.223091
RPETISEPKTYVDLTNEETTDSTTSK	_RPETISEPK[GlyGly (K)]TYVDLTNEETTDSTTSK_	3	(K82)	ETISEPKTYVDLT	1	TRUE	FALSE	A0A384MDM5		Tyrosyl-DNA phosphodiesterase 2	A0A384MDM5;O95551	A0A384MDM5_HUMAN;TYDP2_HUMAN	121.295	165.73	0.731881	0.238739
LKSQEIIPFPSTK	_LK[GlyGly (K)]SQEIIPFPSTK_	3	(K192)	KSRVKLKSQEIIP	1	FALSE	FALSE	A0A384MDM5		Tyrosyl-DNA phosphodiesterase 2	A0A384MDM5;O95551	A0A384MDM5_HUMAN;TYDP2_HUMAN	833.993	727.708	1.14606	0.718351
LKSQEIIPFPSTK	_LK[GlyGly (K)]SQEIIPFPSTK_	2	(K192)	KSRVKLKSQEIIP	1	FALSE	FALSE	A0A384MDM5		Tyrosyl-DNA phosphodiesterase 2	A0A384MDM5;O95551	A0A384MDM5_HUMAN;TYDP2_HUMAN	425.299	520.827	0.816583	0.952184
SLDLLGLEKLDCGR	_SLDLLGLEK[GlyGly (K)]LDC[Carbamidomethyl (C)]GR_	2	(K341,C344)	DLLGLEKLDCGRF	1	FALSE	FALSE	A0A384MDM5		Tyrosyl-DNA phosphodiesterase 2	A0A384MDM5;O95551	A0A384MDM5_HUMAN;TYDP2_HUMAN	164.612	418.018	0.393791	0.982995
EAAEEEGEPEVKK	_EAAEEEGEPEVK[GlyGly (K)]K_	2	(K23)	EGEPEVKKRRLLC	0	FALSE	FALSE	A0A384MDM5		Tyrosyl-DNA phosphodiesterase 2	A0A384MDM5;O95551	A0A384MDM5_HUMAN;TYDP2_HUMAN	94.1537	116.707	0.80675	0.28087
VTFNSALAQKEAK	_VTFNSALAQK[GlyGly (K)]EAK_	2	(K13)	NSALAQKEAKKDE	1	FALSE	FALSE	A0A384MDP7		Integral membrane protein 2	A0A384MDP7;Q9NX12;Q9Y287	A0A384MDP7_HUMAN;Q9NX12_HUMAN;ITM2B_HUMAN	2072.42	4304.9	0.481408	0.597128
VTFNSALAQKEAK	_VTFNSALAQK[GlyGly (K)]EAK_	3	(K13)	NSALAQKEAKKDE	1	FALSE	FALSE	A0A384MDP7		Integral membrane protein 2	A0A384MDP7;Q9NX12;Q9Y287	A0A384MDP7_HUMAN;Q9NX12_HUMAN;ITM2B_HUMAN	254.811	742.141	0.343346	0.894607
SGEEALIIPPDAVAVDCKDPDDVVPVGQR	_SGEEALIIPPDAVAVDC[Carbamidomethyl (C)]K[GlyGly (K)]DPDDVVPVGQR_	3	(C38,K39)	AVAVDCKDPDDVV	1	FALSE	FALSE	A0A384MDP7		Integral membrane protein 2	A0A384MDP7;Q9NX12;Q9Y287	A0A384MDP7_HUMAN;Q9NX12_HUMAN;ITM2B_HUMAN	3728.07	1523.42	2.44717	0.739771
VKVTFNSALAQK	_VK[GlyGly (K)]VTFNSALAQK_	2	(K3)	____MVKVTFNSA	1	FALSE	FALSE	A0A384MDP7		Integral membrane protein 2	A0A384MDP7;Q9NX12;Q9Y287	A0A384MDP7_HUMAN;Q9NX12_HUMAN;ITM2B_HUMAN	112.401	157.681	0.712838	0.0708101
EGFVVKVR	_EGFVVK[GlyGly (K)]VR_	2	(K14)	REGFVVKVRGLPW	1	FALSE	FALSE	A0A384MDT2		Epididymis secretory sperm binding protein	A0A384MDT2;P55795	A0A384MDT2_HUMAN;HNRH2_HUMAN	911.376	418.428	2.17809	0.573747
SCINLPTVLPGSPSKTR	_[Acetyl (Protein N-term)]SC[Carbamidomethyl (C)]INLPTVLPGSPSK[GlyGly (K)]TR_	2	(C3,K16)	LPGSPSKTRGQIQ	1	FALSE	FALSE	A0A384MDV9		Thymidine kinase	A0A384MDV9;B5BU32;B5BUF9;K7ERV3;P04183	A0A384MDV9_HUMAN;B5BU32_HUMAN;B5BUF9_HUMAN;K7ERV3_HUMAN;KITH_HUMAN	140.18	85.5248	1.63906	0.881583
KLFAPQQILQCSPAN	_K[GlyGly (K)]LFAPQQILQC[Carbamidomethyl (C)]SPAN_	2	(K220,C230)	EAVAARKLFAPQQ	0	TRUE	FALSE	A0A384MDV9		Thymidine kinase	A0A384MDV9;B5BU32;B5BUF9;K7ERV3;P04183	A0A384MDV9_HUMAN;B5BU32_HUMAN;B5BUF9_HUMAN;K7ERV3_HUMAN;KITH_HUMAN	34.3195	22.417	1.53096	0.896416
SKLDAEVSK	_SK[GlyGly (K)]LDAEVSK_	2	(K697)	FQEEKSKLDAEVS	1	FALSE	FALSE	A0A384MDY0	CTNNA1	Catenin (Cadherin-associated protein), alpha 1, 102kDa, isoform CRA_b	A0A384MDY0;P35221	A0A384MDY0_HUMAN;CTNA1_HUMAN	83.0285	59.9754	1.38437	0.565724
LLEPLVTQVTTLVNTNSKGPSNK	_LLEPLVTQVTTLVNTNSK[GlyGly (K)]GPSNK_	3	(K45)	LVNTNSKGPSNKK	1	FALSE	FALSE	A0A384MDY0	CTNNA1	Catenin (Cadherin-associated protein), alpha 1, 102kDa, isoform CRA_b	A0A384MDY0;P35221	A0A384MDY0_HUMAN;CTNA1_HUMAN	606.308	127.616	4.75103	0.168427
IAEQVASFQEEKSK	_IAEQVASFQEEK[GlyGly (K)]SK_	2	(K695)	ASFQEEKSKLDAE	1	FALSE	FALSE	A0A384MDY0	CTNNA1	Catenin (Cadherin-associated protein), alpha 1, 102kDa, isoform CRA_b	A0A384MDY0;P35221	A0A384MDY0_HUMAN;CTNA1_HUMAN	338.392	170.736	1.98196	0.950379
TAVHAGNINFKWDPK	_[Acetyl (Protein N-term)]TAVHAGNINFK[GlyGly (K)]WDPK_	3	(K12)	AGNINFKWDPKSL	1	FALSE	FALSE	A0A384MDY0	CTNNA1	Catenin (Cadherin-associated protein), alpha 1, 102kDa, isoform CRA_b	A0A384MDY0;P35221	A0A384MDY0_HUMAN;CTNA1_HUMAN	91.9653	244.976	0.375405	0.908253
KAHVLAASVEQATENFLEK	_K[GlyGly (K)]AHVLAASVEQATENFLEK_	4	(K57)	KRGRSKKAHVLAA	0	FALSE	FALSE	A0A384MDY0	CTNNA1	Catenin (Cadherin-associated protein), alpha 1, 102kDa, isoform CRA_b	A0A384MDY0;P35221	A0A384MDY0_HUMAN;CTNA1_HUMAN	55.3134	61.5766	0.898285	0.11864
EVKEYAQVFR	_EVK[GlyGly (K)]EYAQVFR_	2	(K417)	GNEKEVKEYAQVF	1	FALSE	FALSE	A0A384MDY0	CTNNA1	Catenin (Cadherin-associated protein), alpha 1, 102kDa, isoform CRA_b	A0A384MDY0;P35221	A0A384MDY0_HUMAN;CTNA1_HUMAN	114.272	204.581	0.558564	0.497774
AKIAEQVASFQEEK	_AK[GlyGly (K)]IAEQVASFQEEK_	3	(K683)	PQEQKAKIAEQVA	1	FALSE	FALSE	A0A384MDY0	CTNNA1	Catenin (Cadherin-associated protein), alpha 1, 102kDa, isoform CRA_b	A0A384MDY0;P35221	A0A384MDY0_HUMAN;CTNA1_HUMAN	127.378	139.875	0.910658	0.11598
AIMAQLPQEQKAK	_AIMAQLPQEQK[GlyGly (K)]AK_	2	(K681)	QLPQEQKAKIAEQ	1	FALSE	FALSE	A0A384MDY0	CTNNA1	Catenin (Cadherin-associated protein), alpha 1, 102kDa, isoform CRA_b	A0A384MDY0;P35221	A0A384MDY0_HUMAN;CTNA1_HUMAN	143.244	93.579	1.53073	0.541232
MSASQLEALCPQVINAALALAAKPQSK	_MSASQLEALC[Carbamidomethyl (C)]PQVINAALALAAK[GlyGly (K)]PQSK_	3	(C461,K474)	ALALAAKPQSKLA	0	FALSE	FALSE	A0A384MDY0	CTNNA1	Catenin (Cadherin-associated protein), alpha 1, 102kDa, isoform CRA_b	A0A384MDY0;P35221	A0A384MDY0_HUMAN;CTNA1_HUMAN	47.1729	52.305	0.901882	0.161354
GAPTTSLISVAVTKIIAK	_GAPTTSLISVAVTK[GlyGly (K)]IIAK_	2	(K204)	ISVAVTKIIAKVL	1	FALSE	FALSE	A0A384MDZ8		aldehyde dehydrogenase (NAD(+))	A0A384MDZ8	A0A384MDZ8_HUMAN	66.2044	39.4678	1.67743	0.408996
KGDECELLGHSK	_K[GlyGly (K)]GDEC[Carbamidomethyl (C)]ELLGHSK_	3	(K289,C293)	ERGILKKGDECEL	0	TRUE	FALSE	A0A384ME17	TUFM	Elongation factor Tu	A0A384ME17;P49411	A0A384ME17_HUMAN;EFTU_HUMAN	79.3631	58.6694	1.35272	0.208298
ELTSLVKEVYPEAR	_ELTSLVK[GlyGly (K)]EVYPEAR_	3	(K74)	ELTSLVKEVYPEA	1	FALSE	FALSE	A0A384ME24		Histone deacetylase complex subunit SAP18	A0A384ME24;O00422	A0A384ME24_HUMAN;SAP18_HUMAN	2936.21	830.829	3.53407	0.647148
ELTSLVKEVYPEAR	_ELTSLVK[GlyGly (K)]EVYPEAR_	2	(K74)	ELTSLVKEVYPEA	1	FALSE	FALSE	A0A384ME24		Histone deacetylase complex subunit SAP18	A0A384ME24;O00422	A0A384ME24_HUMAN;SAP18_HUMAN	1875.95	543.204	3.45349	0.863459
LKVFDGIPPPYDK	_LK[GlyGly (K)]VFDGIPPPYDK_	3	(K103)	AALDRLKVFDGIP	1	FALSE	FALSE	A0A384ME37		Large ribosomal subunit protein uL13	A0A384ME37;P40429	A0A384ME37_HUMAN;RL13A_HUMAN	38.4716	149.508	0.257321	0.248823
LAAIVAKQVLLGR	_LAAIVAK[GlyGly (K)]QVLLGR_	2	(K25)	LAAIVAKQVLLGR	1	FALSE	FALSE	A0A384ME37		Large ribosomal subunit protein uL13	A0A384ME37;P40429	A0A384ME37_HUMAN;RL13A_HUMAN	49.6377	67.3206	0.737333	0.237634
SNSSKEYV	_SNSSK[GlyGly (K)]EYV_	2	(K208)	PKSNSSKEYV___	1	TRUE	FALSE	A0A384ME58		Claudin	A0A384ME58;O95471	A0A384ME58_HUMAN;CLD7_HUMAN	1183.17	1452.05	0.814831	0.975381
YLAADKDGNVTCER	_YLAADK[GlyGly (K)]DGNVTC[Carbamidomethyl (C)]ER_	3	(K74,C80)	RYLAADKDGNVTC	1	FALSE	FALSE	A0A384MEG1		Fascin	A0A384MEG1;Q16658	A0A384MEG1_HUMAN;FSCN1_HUMAN	84.1633	66.0072	1.27506	0.404821
KQIWTLEQPPDEAGSAAVCLR	_K[GlyGly (K)]QIWTLEQPPDEAGSAAVC[Carbamidomethyl (C)]LR_	3	(K43,C61)	ASSLKKKQIWTLE	0	TRUE	FALSE	A0A384MEG1		Fascin	A0A384MEG1;Q16658	A0A384MEG1_HUMAN;FSCN1_HUMAN	120.412	167.841	0.717421	0.0914984
KTYCFDAFPNIDK	_K[GlyGly (K)]TYC[Carbamidomethyl (C)]FDAFPNIDK_	3	(K207,C210)	AFPDTKKTYCFDA	0	TRUE	FALSE	A0A384MEH9		Epididymis secretory sperm binding protein	A0A384MEH9;Q5VST6	A0A384MEH9_HUMAN;AB17B_HUMAN	16.2419	92.66	0.175285	0.868564
LQQAQKGTPMKPNTQATPP	_LQQAQK[GlyGly (K)]GTPMKPNTQATPP_	3	(K519)	RLQQAQKGTPMKP	1	FALSE	FALSE	A0A384MEK5		Epididymis secretory sperm binding protein	A0A384MEK5;P05362;Q5NKV8	A0A384MEK5_HUMAN;ICAM1_HUMAN;Q5NKV8_HUMAN	575.201	669.392	0.859289	0.0607919
GTPMKPNTQATPP	_GTPMK[GlyGly (K)]PNTQATPP_	2	(K524)	QKGTPMKPNTQAT	0	FALSE	FALSE	A0A384MEK5		Epididymis secretory sperm binding protein	A0A384MEK5;P05362;Q5NKV8	A0A384MEK5_HUMAN;ICAM1_HUMAN;Q5NKV8_HUMAN	363.185	435.658	0.833647	0.905874
LVEIDNGKQR	_LVEIDNGK[GlyGly (K)]QR_	2	(K233)	VEIDNGKQREFES	1	FALSE	FALSE	A0A384MQX1		Epididymis secretory sperm binding protein	A0A384MQX1;A0A6Q8PFJ0;P02545	A0A384MQX1_HUMAN;A0A6Q8PFJ0_HUMAN;LMNA_HUMAN	7596.81	5366.28	1.41566	0.579468
LVEIDNGKQR	_LVEIDNGK[GlyGly (K)]QR_	3	(K233)	VEIDNGKQREFES	1	FALSE	FALSE	A0A384MQX1		Epididymis secretory sperm binding protein	A0A384MQX1;A0A6Q8PFJ0;P02545	A0A384MQX1_HUMAN;A0A6Q8PFJ0_HUMAN;LMNA_HUMAN	7582.9	4678.34	1.62085	0.862742
LEAALGEAKK	_LEAALGEAK[GlyGly (K)]K_	2	(K180)	AALGEAKKQLQDE	0	FALSE	FALSE	A0A384MQX1		Epididymis secretory sperm binding protein	A0A384MQX1;A0A6Q8PFJ0;P02545	A0A384MQX1_HUMAN;A0A6Q8PFJ0_HUMAN;LMNA_HUMAN	14914.6	10665.5	1.3984	0.102533
LEAALGEAKK	_LEAALGEAK[GlyGly (K)]K_	3	(K180)	AALGEAKKQLQDE	0	FALSE	FALSE	A0A384MQX1		Epididymis secretory sperm binding protein	A0A384MQX1;A0A6Q8PFJ0;P02545	A0A384MQX1_HUMAN;A0A6Q8PFJ0_HUMAN;LMNA_HUMAN	548.042	478.151	1.14617	0.992452
KLLEGEEER	_K[GlyGly (K)]LLEGEEER_	2	(K378)	EIHAYRKLLEGEE	0	FALSE	FALSE	A0A384MQX1		Epididymis secretory sperm binding protein	A0A384MQX1;A0A6Q8PFJ0;P02545	A0A384MQX1_HUMAN;A0A6Q8PFJ0_HUMAN;LMNA_HUMAN	7326.1	7642.66	0.958581	0.824848
KLLEGEEER	_K[GlyGly (K)]LLEGEEER_	3	(K378)	EIHAYRKLLEGEE	0	FALSE	FALSE	A0A384MQX1		Epididymis secretory sperm binding protein	A0A384MQX1;A0A6Q8PFJ0;P02545	A0A384MQX1_HUMAN;A0A6Q8PFJ0_HUMAN;LMNA_HUMAN	2964.36	3155.9	0.939308	0.894594
LKDLEALLNSK	_LK[GlyGly (K)]DLEALLNSK_	2	(K135)	AAQARLKDLEALL	1	FALSE	FALSE	A0A384MQX1		Epididymis secretory sperm binding protein	A0A384MQX1;A0A6Q8PFJ0;P02545	A0A384MQX1_HUMAN;A0A6Q8PFJ0_HUMAN;LMNA_HUMAN	7649.64	4943.46	1.54743	0.707094
LKDLEALLNSK	_LK[GlyGly (K)]DLEALLNSK_	3	(K135)	AAQARLKDLEALL	1	FALSE	FALSE	A0A384MQX1		Epididymis secretory sperm binding protein	A0A384MQX1;A0A6Q8PFJ0;P02545	A0A384MQX1_HUMAN;A0A6Q8PFJ0_HUMAN;LMNA_HUMAN	2093.35	1287.06	1.62645	0.105788
EAALSTALSEKR	_EAALSTALSEK[GlyGly (K)]R_	2	(K155)	STALSEKRTLEGE	0	FALSE	FALSE	A0A384MQX1		Epididymis secretory sperm binding protein	A0A384MQX1;A0A6Q8PFJ0;P02545	A0A384MQX1_HUMAN;A0A6Q8PFJ0_HUMAN;LMNA_HUMAN	4198.52	2171.47	1.93349	0.662113
EAALSTALSEKR	_EAALSTALSEK[GlyGly (K)]R_	3	(K155)	STALSEKRTLEGE	0	FALSE	FALSE	A0A384MQX1		Epididymis secretory sperm binding protein	A0A384MQX1;A0A6Q8PFJ0;P02545	A0A384MQX1_HUMAN;A0A6Q8PFJ0_HUMAN;LMNA_HUMAN	2166.57	1047.69	2.06795	0.409921
KTLDSVAK	_K[GlyGly (K)]TLDSVAK_	2	(K90)	ELGDARKTLDSVA	0	FALSE	FALSE	A0A384MQX1		Epididymis secretory sperm binding protein	A0A384MQX1;A0A6Q8PFJ0;P02545	A0A384MQX1_HUMAN;A0A6Q8PFJ0_HUMAN;LMNA_HUMAN	5706.08	4256.25	1.34063	0.242999
IDSLSAQLSQLQKQLAAK	_IDSLSAQLSQLQK[GlyGly (K)]QLAAK_	3	(K311)	QLSQLQKQLAAKE	1	FALSE	FALSE	A0A384MQX1		Epididymis secretory sperm binding protein	A0A384MQX1;A0A6Q8PFJ0;P02545	A0A384MQX1_HUMAN;A0A6Q8PFJ0_HUMAN;LMNA_HUMAN	1726.66	3296.65	0.523763	0.799855
IDSLSAQLSQLQKQLAAK	_IDSLSAQLSQLQK[GlyGly (K)]QLAAK_	2	(K311)	QLSQLQKQLAAKE	1	FALSE	FALSE	A0A384MQX1		Epididymis secretory sperm binding protein	A0A384MQX1;A0A6Q8PFJ0;P02545	A0A384MQX1_HUMAN;A0A6Q8PFJ0_HUMAN;LMNA_HUMAN	39.5383	183.996	0.214887	0.841035
GQVAKLEAALGEAK	_GQVAK[GlyGly (K)]LEAALGEAK_	2	(K171)	LRGQVAKLEAALG	1	FALSE	FALSE	A0A384MQX1		Epididymis secretory sperm binding protein	A0A384MQX1;A0A6Q8PFJ0;P02545	A0A384MQX1_HUMAN;A0A6Q8PFJ0_HUMAN;LMNA_HUMAN	2414.16	1353.92	1.78309	0.90295
GQVAKLEAALGEAK	_GQVAK[GlyGly (K)]LEAALGEAK_	3	(K171)	LRGQVAKLEAALG	1	FALSE	FALSE	A0A384MQX1		Epididymis secretory sperm binding protein	A0A384MQX1;A0A6Q8PFJ0;P02545	A0A384MQX1_HUMAN;A0A6Q8PFJ0_HUMAN;LMNA_HUMAN	1694.03	1068.77	1.58503	0.654187
EELDFQKNIYSEELR	_EELDFQK[GlyGly (K)]NIYSEELR_	3	(K208)	EELDFQKNIYSEE	1	FALSE	FALSE	A0A384MQX1		Epididymis secretory sperm binding protein	A0A384MQX1;A0A6Q8PFJ0;P02545	A0A384MQX1_HUMAN;A0A6Q8PFJ0_HUMAN;LMNA_HUMAN	4947.93	1703.74	2.90415	0.539997
EELDFQKNIYSEELR	_EELDFQK[GlyGly (K)]NIYSEELR_	2	(K208)	EELDFQKNIYSEE	1	FALSE	FALSE	A0A384MQX1		Epididymis secretory sperm binding protein	A0A384MQX1;A0A6Q8PFJ0;P02545	A0A384MQX1_HUMAN;A0A6Q8PFJ0_HUMAN;LMNA_HUMAN	102.064	89.0371	1.14631	0.127132
TYSAKLDNAR	_TYSAK[GlyGly (K)]LDNAR_	2	(K270)	EKTYSAKLDNARQ	1	FALSE	FALSE	A0A384MQX1		Epididymis secretory sperm binding protein	A0A384MQX1;A0A6Q8PFJ0;P02545	A0A384MQX1_HUMAN;A0A6Q8PFJ0_HUMAN;LMNA_HUMAN	2773.93	2706.76	1.02481	0.742961
TYSAKLDNAR	_TYSAK[GlyGly (K)]LDNAR_	3	(K270)	EKTYSAKLDNARQ	1	FALSE	FALSE	A0A384MQX1		Epididymis secretory sperm binding protein	A0A384MQX1;A0A6Q8PFJ0;P02545	A0A384MQX1_HUMAN;A0A6Q8PFJ0_HUMAN;LMNA_HUMAN	237.774	309.351	0.76862	0.10835
KTLDSVAKER	_KTLDSVAK[GlyGly (K)]ER_	2	(K97)	TLDSVAKERARLQ	1	FALSE	FALSE	A0A384MQX1		Epididymis secretory sperm binding protein	A0A384MQX1;A0A6Q8PFJ0;P02545	A0A384MQX1_HUMAN;A0A6Q8PFJ0_HUMAN;LMNA_HUMAN	293.463	268.497	1.09298	0.479167
KEGDLIAAQAR	_K[GlyGly (K)]EGDLIAAQAR_	3	(K123)	KARNTKKEGDLIA	0	FALSE	FALSE	A0A384MQX1		Epididymis secretory sperm binding protein	A0A384MQX1;A0A6Q8PFJ0;P02545	A0A384MQX1_HUMAN;A0A6Q8PFJ0_HUMAN;LMNA_HUMAN	2052.22	1114.11	1.84203	0.581882
KEGDLIAAQAR	_K[GlyGly (K)]EGDLIAAQAR_	2	(K123)	KARNTKKEGDLIA	0	FALSE	FALSE	A0A384MQX1		Epididymis secretory sperm binding protein	A0A384MQX1;A0A6Q8PFJ0;P02545	A0A384MQX1_HUMAN;A0A6Q8PFJ0_HUMAN;LMNA_HUMAN	762.672	446.544	1.70794	0.66053
TLDSVAKER	_TLDSVAK[GlyGly (K)]ER_	2	(K97)	TLDSVAKERARLQ	1	FALSE	FALSE	A0A384MQX1		Epididymis secretory sperm binding protein	A0A384MQX1;A0A6Q8PFJ0;P02545	A0A384MQX1_HUMAN;A0A6Q8PFJ0_HUMAN;LMNA_HUMAN	1985.27	2200.73	0.902097	0.445221
LQEKEDLQELNDR	_LQEK[GlyGly (K)]EDLQELNDR_	3	(K32)	ITRLQEKEDLQEL	1	FALSE	FALSE	A0A384MQX1		Epididymis secretory sperm binding protein	A0A384MQX1;A0A6Q8PFJ0;P02545	A0A384MQX1_HUMAN;A0A6Q8PFJ0_HUMAN;LMNA_HUMAN	1111.13	630.804	1.76146	0.998823
LQEKEDLQELNDR	_LQEK[GlyGly (K)]EDLQELNDR_	2	(K32)	ITRLQEKEDLQEL	1	FALSE	FALSE	A0A384MQX1		Epididymis secretory sperm binding protein	A0A384MQX1;A0A6Q8PFJ0;P02545	A0A384MQX1_HUMAN;A0A6Q8PFJ0_HUMAN;LMNA_HUMAN	246.991	156.982	1.57338	0.620875
VREEFKELK	_VREEFK[GlyGly (K)]ELK_	3	(K114)	KVREEFKELKARN	2	FALSE	FALSE	A0A384MQX1		Epididymis secretory sperm binding protein	A0A384MQX1;A0A6Q8PFJ0;P02545	A0A384MQX1_HUMAN;A0A6Q8PFJ0_HUMAN;LMNA_HUMAN	1211.77	1228.2	0.986619	0.140873
VREEFKELK	_VREEFK[GlyGly (K)]ELK_	2	(K114)	KVREEFKELKARN	2	FALSE	FALSE	A0A384MQX1		Epididymis secretory sperm binding protein	A0A384MQX1;A0A6Q8PFJ0;P02545	A0A384MQX1_HUMAN;A0A6Q8PFJ0_HUMAN;LMNA_HUMAN	356.727	433.227	0.823418	0.780307
LKDLEALLNSKEAALSTALSEK	_LKDLEALLNSK[GlyGly (K)]EAALSTALSEK_	3	(K144)	EALLNSKEAALST	2	FALSE	FALSE	A0A384MQX1		Epididymis secretory sperm binding protein	A0A384MQX1;A0A6Q8PFJ0;P02545	A0A384MQX1_HUMAN;A0A6Q8PFJ0_HUMAN;LMNA_HUMAN	532.054	196.519	2.70739	0.31172
EVSGIKAAYEAELGDAR	_EVSGIK[GlyGly (K)]AAYEAELGDAR_	3	(K78)	REVSGIKAAYEAE	1	FALSE	FALSE	A0A384MQX1		Epididymis secretory sperm binding protein	A0A384MQX1;A0A6Q8PFJ0;P02545	A0A384MQX1_HUMAN;A0A6Q8PFJ0_HUMAN;LMNA_HUMAN	1870.2	851.694	2.19586	0.845761
EVSGIKAAYEAELGDAR	_EVSGIK[GlyGly (K)]AAYEAELGDAR_	2	(K78)	REVSGIKAAYEAE	1	FALSE	FALSE	A0A384MQX1		Epididymis secretory sperm binding protein	A0A384MQX1;A0A6Q8PFJ0;P02545	A0A384MQX1_HUMAN;A0A6Q8PFJ0_HUMAN;LMNA_HUMAN	67.0857	59.0087	1.13688	0.549249
LQLELSKVR	_LQLELSK[GlyGly (K)]VR_	2	(K108)	LQLELSKVREEFK	1	FALSE	FALSE	A0A384MQX1		Epididymis secretory sperm binding protein	A0A384MQX1;A0A6Q8PFJ0;P02545	A0A384MQX1_HUMAN;A0A6Q8PFJ0_HUMAN;LMNA_HUMAN	977.333	1011.31	0.966408	0.973761
LQLELSKVR	_LQLELSK[GlyGly (K)]VR_	3	(K108)	LQLELSKVREEFK	1	FALSE	FALSE	A0A384MQX1		Epididymis secretory sperm binding protein	A0A384MQX1;A0A6Q8PFJ0;P02545	A0A384MQX1_HUMAN;A0A6Q8PFJ0_HUMAN;LMNA_HUMAN	163.699	281.543	0.581434	0.344865
EEFKELK	_EEFK[GlyGly (K)]ELK_	2	(K114)	KVREEFKELKARN	1	FALSE	FALSE	A0A384MQX1		Epididymis secretory sperm binding protein	A0A384MQX1;A0A6Q8PFJ0;P02545	A0A384MQX1_HUMAN;A0A6Q8PFJ0_HUMAN;LMNA_HUMAN	1588.07	748.071	2.12289	0.208396
KQLQDEMLR	_K[GlyGly (K)]QLQDEMLR_	2	(K181)	ALGEAKKQLQDEM	0	FALSE	FALSE	A0A384MQX1		Epididymis secretory sperm binding protein	A0A384MQX1;A0A6Q8PFJ0;P02545	A0A384MQX1_HUMAN;A0A6Q8PFJ0_HUMAN;LMNA_HUMAN	770.076	901.374	0.854335	0.311196
KQLQDEMLR	_K[GlyGly (K)]QLQDEMLR_	3	(K181)	ALGEAKKQLQDEM	0	FALSE	FALSE	A0A384MQX1		Epididymis secretory sperm binding protein	A0A384MQX1;A0A6Q8PFJ0;P02545	A0A384MQX1_HUMAN;A0A6Q8PFJ0_HUMAN;LMNA_HUMAN	78.9193	112.689	0.700331	0.371302
LQTMKEELDFQK	_LQTMK[GlyGly (K)]EELDFQK_	3	(K201)	NRLQTMKEELDFQ	1	FALSE	FALSE	A0A384MQX1		Epididymis secretory sperm binding protein	A0A384MQX1;A0A6Q8PFJ0;P02545	A0A384MQX1_HUMAN;A0A6Q8PFJ0_HUMAN;LMNA_HUMAN	628.239	258.852	2.42702	0.743681
LQTMKEELDFQK	_LQTMK[GlyGly (K)]EELDFQK_	2	(K201)	NRLQTMKEELDFQ	1	FALSE	FALSE	A0A384MQX1		Epididymis secretory sperm binding protein	A0A384MQX1;A0A6Q8PFJ0;P02545	A0A384MQX1_HUMAN;A0A6Q8PFJ0_HUMAN;LMNA_HUMAN	436.976	170.036	2.5699	0.776253
GQVAKLEAALGEAKK	_GQVAK[GlyGly (K)]LEAALGEAKK_	3	(K171)	LRGQVAKLEAALG	1	FALSE	FALSE	A0A384MQX1		Epididymis secretory sperm binding protein	A0A384MQX1;A0A6Q8PFJ0;P02545	A0A384MQX1_HUMAN;A0A6Q8PFJ0_HUMAN;LMNA_HUMAN	404.097	522.028	0.77409	0.311815
DLEALLNSKEAALSTALSEK	_DLEALLNSK[GlyGly (K)]EAALSTALSEK_	3	(K144)	EALLNSKEAALST	1	FALSE	FALSE	A0A384MQX1		Epididymis secretory sperm binding protein	A0A384MQX1;A0A6Q8PFJ0;P02545	A0A384MQX1_HUMAN;A0A6Q8PFJ0_HUMAN;LMNA_HUMAN	779.976	265.878	2.93359	0.629304
DLEALLNSKEAALSTALSEK	_DLEALLNSK[GlyGly (K)]EAALSTALSEK_	2	(K144)	EALLNSKEAALST	1	FALSE	FALSE	A0A384MQX1		Epididymis secretory sperm binding protein	A0A384MQX1;A0A6Q8PFJ0;P02545	A0A384MQX1_HUMAN;A0A6Q8PFJ0_HUMAN;LMNA_HUMAN	79.4029	34.4313	2.30613	0.729021
VAVEEVDEEGKFVR	_VAVEEVDEEGK[GlyGly (K)]FVR_	3	(K450)	EVDEEGKFVRLRN	1	FALSE	FALSE	A0A384MQX1		Epididymis secretory sperm binding protein	A0A384MQX1;A0A6Q8PFJ0;P02545	A0A384MQX1_HUMAN;A0A6Q8PFJ0_HUMAN;LMNA_HUMAN	249.092	111.61	2.2318	0.10298
VAVEEVDEEGKFVR	_VAVEEVDEEGK[GlyGly (K)]FVR_	2	(K450)	EVDEEGKFVRLRN	1	FALSE	FALSE	A0A384MQX1		Epididymis secretory sperm binding protein	A0A384MQX1;A0A6Q8PFJ0;P02545	A0A384MQX1_HUMAN;A0A6Q8PFJ0_HUMAN;LMNA_HUMAN	30.7529	11.6868	2.63143	0.379274
AQHEDQVEQYKK	_AQHEDQVEQYK[GlyGly (K)]K_	3	(K260)	DQVEQYKKELEKT	0	FALSE	FALSE	A0A384MQX1		Epididymis secretory sperm binding protein	A0A384MQX1;A0A6Q8PFJ0;P02545	A0A384MQX1_HUMAN;A0A6Q8PFJ0_HUMAN;LMNA_HUMAN	74.2268	92.4411	0.802963	0.653466
ELEKTYSAKLDNAR	_ELEK[GlyGly (K)]TYSAK[GlyGly (K)]LDNAR_	3	(K265,K270)	YKKELEKTYSAKL;EKTYSAKLDNARQ	2	FALSE	FALSE	A0A384MQX1		Epididymis secretory sperm binding protein	A0A384MQX1;A0A6Q8PFJ0;P02545	A0A384MQX1_HUMAN;A0A6Q8PFJ0_HUMAN;LMNA_HUMAN	181.61	170.816	1.06319	0.955178
NKSNEDQSMGNWQIK	_NK[GlyGly (K)]SNEDQSMGNWQIK_	3	(K457)	FVRLRNKSNEDQS	1	FALSE	FALSE	A0A384MQX1		Epididymis secretory sperm binding protein	A0A384MQX1;A0A6Q8PFJ0;P02545	A0A384MQX1_HUMAN;A0A6Q8PFJ0_HUMAN;LMNA_HUMAN	62.2031	16.5873	3.75005	0.135514
ACGLVASNLNLKPGECLR	_[Acetyl (Protein N-term)]AC[Carbamidomethyl (C)]GLVASNLNLK[GlyGly (K)]PGEC[Carbamidomethyl (C)]LR_	2	(C3,K13,C17)	ASNLNLKPGECLR	0	FALSE	FALSE	A0A384MR27		Galectin	A0A384MR27;P09382	A0A384MR27_HUMAN;LEG1_HUMAN	1184.37	531.325	2.22909	0.430311
LPDGYEFKFPNR	_LPDGYEFK[GlyGly (K)]FPNR_	3	(K108)	PDGYEFKFPNRLN	1	TRUE	FALSE	A0A384MR27		Galectin	A0A384MR27;P09382	A0A384MR27_HUMAN;LEG1_HUMAN	1046.55	690.59	1.51545	0.0543631
FNAHGDANTIVCNSKDGGAWGTEQR	_FNAHGDANTIVC[Carbamidomethyl (C)]NSK[GlyGly (K)]DGGAWGTEQR_	4	(C61,K64)	TIVCNSKDGGAWG	1	TRUE	FALSE	A0A384MR27		Galectin	A0A384MR27;P09382	A0A384MR27_HUMAN;LEG1_HUMAN	454.081	301.897	1.5041	0.658912
DKFQETSDEFEAAR	_DK[GlyGly (K)]FQETSDEFEAAR_	3	(K1037)	LESVRDKFQETSD	1	FALSE	FALSE	A0A384MR33	SMC1L1	Structural maintenance of chromosomes protein	A0A384MR33;G8JLG1;Q14683	A0A384MR33_HUMAN;G8JLG1_HUMAN;SMC1A_HUMAN	809.973	659.969	1.22729	0.385542
DKFQETSDEFEAAR	_DK[GlyGly (K)]FQETSDEFEAAR_	2	(K1037)	LESVRDKFQETSD	1	FALSE	FALSE	A0A384MR33	SMC1L1	Structural maintenance of chromosomes protein	A0A384MR33;G8JLG1;Q14683	A0A384MR33_HUMAN;G8JLG1_HUMAN;SMC1A_HUMAN	162.279	113.26	1.43279	0.774655
VLTFDLTKYPDANPNPNEQ	_VLTFDLTK[GlyGly (K)]YPDANPNPNEQ_	2	(K1222)	LTFDLTKYPDANP	1	FALSE	FALSE	A0A384MR33	SMC1L1	Structural maintenance of chromosomes protein	A0A384MR33;G8JLG1;Q14683	A0A384MR33_HUMAN;G8JLG1_HUMAN;SMC1A_HUMAN	1078.91	338.836	3.18416	0.180167
VLTFDLTKYPDANPNPNEQ	_VLTFDLTK[GlyGly (K)]YPDANPNPNEQ_	3	(K1222)	LTFDLTKYPDANP	1	FALSE	FALSE	A0A384MR33	SMC1L1	Structural maintenance of chromosomes protein	A0A384MR33;G8JLG1;Q14683	A0A384MR33_HUMAN;G8JLG1_HUMAN;SMC1A_HUMAN	163.984	58.7895	2.78935	0.483234
AMEKLESVR	_AMEK[GlyGly (K)]LESVR_	2	(K1030)	NMKAMEKLESVRD	1	FALSE	FALSE	A0A384MR33	SMC1L1	Structural maintenance of chromosomes protein	A0A384MR33;G8JLG1;Q14683	A0A384MR33_HUMAN;G8JLG1_HUMAN;SMC1A_HUMAN	113.925	91.168	1.24962	0.94342
YQIAVTKVLGK	_YQIAVTK[GlyGly (K)]VLGK_	2	(K536)	YQIAVTKVLGKNM	1	FALSE	FALSE	A0A384MR33	SMC1L1	Structural maintenance of chromosomes protein	A0A384MR33;G8JLG1;Q14683	A0A384MR33_HUMAN;G8JLG1_HUMAN;SMC1A_HUMAN	36.7593	37.3	0.985505	0.237389
STLNEIYFGKTK	_STLNEIYFGK[GlyGly (K)]TK_	2	(K235)	NEIYFGKTKDIVN	1	FALSE	FALSE	A0A384MR50		F-actin-capping protein subunit beta	A0A384MR50;B1AK88;B2R7T8;B4DWA6;P47756	A0A384MR50_HUMAN;B1AK88_HUMAN;B2R7T8_HUMAN;B4DWA6_HUMAN;CAPZB_HUMAN	2851.2	1121.85	2.5415	0.778202
NDLVEALKR	_NDLVEALK[GlyGly (K)]R_	2	(K267)	DLVEALKRKQQC_	0	FALSE	FALSE	A0A384MR50		F-actin-capping protein subunit beta	A0A384MR50;B1AK88;B2R7T8;B4DWA6;P47756	A0A384MR50_HUMAN;B1AK88_HUMAN;B2R7T8_HUMAN;B4DWA6_HUMAN;CAPZB_HUMAN	84.7424	73.6355	1.15084	0.0752769
QLNDVKTTVVYPATEK	_QLNDVK[GlyGly (K)]TTVVYPATEK_	3	(K128)	RQLNDVKTTVVYP	1	TRUE	FALSE	A0A384MTI8	DCPS	m7GpppX diphosphatase	A0A384MTI8;Q53G42;Q96C86	A0A384MTI8_HUMAN;Q53G42_HUMAN;DCPS_HUMAN	437.791	376.992	1.16127	0.880407
QLNDVKTTVVYPATEK	_QLNDVK[GlyGly (K)]TTVVYPATEK_	2	(K128)	RQLNDVKTTVVYP	1	TRUE	FALSE	A0A384MTI8	DCPS	m7GpppX diphosphatase	A0A384MTI8;Q53G42;Q96C86	A0A384MTI8_HUMAN;Q53G42_HUMAN;DCPS_HUMAN	24.3246	28.132	0.864657	0.944861
VPAINVNDSVTKSK	_VPAINVNDSVTK[GlyGly (K)]SK_	3	(K186)	VNDSVTKSKFDNL	1	FALSE	FALSE	A0A384MTQ3		Adenosylhomocysteinase	A0A384MTQ3;P23526	A0A384MTQ3_HUMAN;SAHH_HUMAN	712.956	901.045	0.791255	0.618403
VPAINVNDSVTKSK	_VPAINVNDSVTK[GlyGly (K)]SK_	2	(K186)	VNDSVTKSKFDNL	1	FALSE	FALSE	A0A384MTQ3		Adenosylhomocysteinase	A0A384MTQ3;P23526	A0A384MTQ3_HUMAN;SAHH_HUMAN	97.4215	179.428	0.542955	0.229749
LNVKLTK	_LNVK[GlyGly (K)]LTK_	2	(K405)	LGKLNVKLTKLTE	1	FALSE	FALSE	A0A384MTQ3		Adenosylhomocysteinase	A0A384MTQ3;P23526	A0A384MTQ3_HUMAN;SAHH_HUMAN	873.301	973.387	0.897177	0.972748
SKFDNLYGCR	_SK[GlyGly (K)]FDNLYGC[Carbamidomethyl (C)]R_	3	(K188,C195)	DSVTKSKFDNLYG	1	FALSE	FALSE	A0A384MTQ3		Adenosylhomocysteinase	A0A384MTQ3;P23526	A0A384MTQ3_HUMAN;SAHH_HUMAN	464.145	617.244	0.751963	0.800825
SKFDNLYGCR	_SK[GlyGly (K)]FDNLYGC[Carbamidomethyl (C)]R_	2	(K188,C195)	DSVTKSKFDNLYG	1	FALSE	FALSE	A0A384MTQ3		Adenosylhomocysteinase	A0A384MTQ3;P23526	A0A384MTQ3_HUMAN;SAHH_HUMAN	205.201	308.281	0.665632	0.865509
KLDEAVAEAHLGK	_K[GlyGly (K)]LDEAVAEAHLGK_	3	(K389)	VHFLPKKLDEAVA	0	FALSE	FALSE	A0A384MTQ3		Adenosylhomocysteinase	A0A384MTQ3;P23526	A0A384MTQ3_HUMAN;SAHH_HUMAN	236.44	271.459	0.870997	0.873066
LSQVPDNPPDYQKYYR	_LSQVPDNPPDYQK[GlyGly (K)]YYR_	3	(K432)	NPPDYQKYYRQMR	1	FALSE	FALSE	A0A384MTQ5		Terpene cyclase/mutase family member	A0A384MTQ5;B2R694;P48449	A0A384MTQ5_HUMAN;B2R694_HUMAN;LSS_HUMAN	3900.34	6465.62	0.603243	0.459583
LSQVPDNPPDYQKYYR	_LSQVPDNPPDYQK[GlyGly (K)]YYR_	2	(K432)	NPPDYQKYYRQMR	1	FALSE	FALSE	A0A384MTQ5		Terpene cyclase/mutase family member	A0A384MTQ5;B2R694;P48449	A0A384MTQ5_HUMAN;B2R694_HUMAN;LSS_HUMAN	17.46	59.2554	0.294657	0.708833
GLFIIDPNGVIKHLSVNDLPVGR	_GLFIIDPNGVIK[GlyGly (K)]HLSVNDLPVGR_	3	(K196)	DPNGVIKHLSVND	1	FALSE	FALSE	A0A384MTR2	PRDX3	Epididymis secretory sperm binding protein	A0A384MTR2;P30048	A0A384MTR2_HUMAN;PRDX3_HUMAN	22.2007	33.1166	0.670378	0.0970452
IEEVKSTTK	_IEEVK[GlyGly (K)]STTK_	2	(K7)	MKIEEVKSTTKTQ	1	TRUE	FALSE	A0A384MTR5		RuvB-like helicase	A0A384MTR5;B5BUB1;Q9Y265	A0A384MTR5_HUMAN;B5BUB1_HUMAN;RUVB1_HUMAN	56.7169	28.9035	1.96229	0.45763
TQKEIEQEAAVELSQLR	_TQK[GlyGly (K)]EIEQEAAVELSQLR_	3	(K182)	VRHRTQKEIEQEA	1	TRUE	FALSE	A0A384MTZ1		Cytochrome b-c1 complex subunit Rieske, mitochondrial	A0A384MTZ1;A0A384NPX8;P47985	A0A384MTZ1_HUMAN;A0A384NPX8_HUMAN;UCRI_HUMAN	350.834	112.45	3.1199	0.629371
STGKGIVEFASKPAAR	_STGK[GlyGly (K)]GIVEFASKPAAR_	3	(K413)	RGRSTGKGIVEFA	1	FALSE	FALSE	A0A384N5Z8		Epididymis secretory sperm binding protein	A0A384N5Z8;A0A8Q3WMA7;P23246;Q86VG2	A0A384N5Z8_HUMAN;A0A8Q3WMA7_HUMAN;SFPQ_HUMAN;Q86VG2_HUMAN	140.517	147.38	0.953438	0.0952858
GGKMPGGPK	_GGK[GlyGly (K)]MPGGPK_	2	(K211)	GGPKGGKMPGGPK	1	FALSE	FALSE	A0A384N5Z8		Epididymis secretory sperm binding protein	A0A384N5Z8;A0A8Q3WMA7;P23246;Q86VG2	A0A384N5Z8_HUMAN;A0A8Q3WMA7_HUMAN;SFPQ_HUMAN;Q86VG2_HUMAN	205.837	107.996	1.90598	0.42552
SEEKISDSEGFK	_SEEK[GlyGly (K)]ISDSEGFK_	2	(K271)	GGRSEEKISDSEG	1	FALSE	FALSE	A0A384N5Z8		Epididymis secretory sperm binding protein	A0A384N5Z8;A0A8Q3WMA7;P23246;Q86VG2	A0A384N5Z8_HUMAN;A0A8Q3WMA7_HUMAN;SFPQ_HUMAN;Q86VG2_HUMAN	60.7197	37.6899	1.61103	0.275637
GKGGEIQPVSVK	_GK[GlyGly (K)]GGEIQPVSVK_	2	(K56)	GSGSKGKGGEIQP	1	FALSE	FALSE	A0A384N6A4		10 kDa heat shock protein, mitochondrial	A0A384N6A4;P61604;Q9UNM1	A0A384N6A4_HUMAN;CH10_HUMAN;Q9UNM1_HUMAN	1775.69	743.583	2.38802	0.894421
GKGGEIQPVSVK	_GK[GlyGly (K)]GGEIQPVSVK_	3	(K56)	GSGSKGKGGEIQP	1	FALSE	FALSE	A0A384N6A4		10 kDa heat shock protein, mitochondrial	A0A384N6A4;P61604;Q9UNM1	A0A384N6A4_HUMAN;CH10_HUMAN;Q9UNM1_HUMAN	866.646	352.526	2.45839	0.572019
SQGKVLQATVVAVGSGSK	_SQGK[GlyGly (K)]VLQATVVAVGSGSK_	3	(K40)	PEKSQGKVLQATV	1	FALSE	FALSE	A0A384N6A4		10 kDa heat shock protein, mitochondrial	A0A384N6A4;P61604;Q9UNM1	A0A384N6A4_HUMAN;CH10_HUMAN;Q9UNM1_HUMAN	376.543	166.965	2.25522	0.969726
VLQATVVAVGSGSKGK	_VLQATVVAVGSGSK[GlyGly (K)]GK_	2	(K54)	AVGSGSKGKGGEI	1	FALSE	FALSE	A0A384N6A4		10 kDa heat shock protein, mitochondrial	A0A384N6A4;P61604;Q9UNM1	A0A384N6A4_HUMAN;CH10_HUMAN;Q9UNM1_HUMAN	223.9	56.7855	3.9429	0.963679
LVVPASQCGSLIGKGGCK	_LVVPASQC[Carbamidomethyl (C)]GSLIGK[GlyGly (K)]GGC[Carbamidomethyl (C)]K_	3	(C109,K115,C118)	CGSLIGKGGCKIK	1	FALSE	FALSE	A0A384N6B9		Epididymis secretory sperm binding protein	A0A384N6B9;F8VZX2;Q15366	A0A384N6B9_HUMAN;F8VZX2_HUMAN;PCBP2_HUMAN	674.835	301.855	2.23562	0.509142
LVVPASQCGSLIGKGGCK	_LVVPASQC[Carbamidomethyl (C)]GSLIGK[GlyGly (K)]GGC[Carbamidomethyl (C)]K_	2	(C109,K115,C118)	CGSLIGKGGCKIK	1	FALSE	FALSE	A0A384N6B9		Epididymis secretory sperm binding protein	A0A384N6B9;F8VZX2;Q15366	A0A384N6B9_HUMAN;F8VZX2_HUMAN;PCBP2_HUMAN	33.5581	15.8895	2.11196	0.316276
EVGSIIGKK	_EVGSIIGK[GlyGly (K)]K_	2	(K31)	VGSIIGKKGESVK	0	FALSE	FALSE	A0A384N6B9		Epididymis secretory sperm binding protein	A0A384N6B9;F8VZX2;Q15366	A0A384N6B9_HUMAN;F8VZX2_HUMAN;PCBP2_HUMAN	420.731	298.883	1.40768	0.691005
LLMHGKEVGSIIGK	_LLMHGK[GlyGly (K)]EVGSIIGK_	3	(K23)	RLLMHGKEVGSII	1	FALSE	FALSE	A0A384N6B9		Epididymis secretory sperm binding protein	A0A384N6B9;F8VZX2;Q15366	A0A384N6B9_HUMAN;F8VZX2_HUMAN;PCBP2_HUMAN	24.2194	74.198	0.326415	0.306775
QMSGAQIKIANPVEGSTDR	_QMSGAQIK[GlyGly (K)]IANPVEGSTDR_	3	(K323)	MSGAQIKIANPVE	1	FALSE	FALSE	A0A384N6B9		Epididymis secretory sperm binding protein	A0A384N6B9;F8VZX2;Q15366	A0A384N6B9_HUMAN;F8VZX2_HUMAN;PCBP2_HUMAN	213.224	189.147	1.12729	0.231036
IEYAKPTR	_IEYAK[GlyGly (K)]PTR_	2	(K269)	LKIEYAKPTRLNV	0	FALSE	FALSE	A0A384N6C7		Epididymis secretory sperm binding protein	A0A384N6C7;A0A3B3ITJ4;P14866;Q6NTA2	A0A384N6C7_HUMAN;A0A3B3ITJ4_HUMAN;HNRPL_HUMAN;Q6NTA2_HUMAN	315.67	352.384	0.895814	0.560712
FSTPEQAAKNR	_FSTPEQAAK[GlyGly (K)]NR_	2	(K493)	TPEQAAKNRIQHP	1	FALSE	FALSE	A0A384N6C7		Epididymis secretory sperm binding protein	A0A384N6C7;A0A3B3ITJ4;P14866;Q6NTA2	A0A384N6C7_HUMAN;A0A3B3ITJ4_HUMAN;HNRPL_HUMAN;Q6NTA2_HUMAN	464.162	297.606	1.55965	0.284534
AKASLNGADIYSGCCTLK	_AK[GlyGly (K)]ASLNGADIYSGC[Carbamidomethyl (C)]C[Carbamidomethyl (C)]TLK_	3	(K248,C260,C261)	QSAQRAKASLNGA	1	FALSE	FALSE	A0A384N6C7		Epididymis secretory sperm binding protein	A0A384N6C7;A0A3B3ITJ4;P14866;Q6NTA2	A0A384N6C7_HUMAN;A0A3B3ITJ4_HUMAN;HNRPL_HUMAN;Q6NTA2_HUMAN	155.34	70.2773	2.21039	0.284143
EYKEAIHDMNFSNEDMIR	_EYK[GlyGly (K)]EAIHDMNFSNEDMIR_	3	(K142)	HYLKEYKEAIHDM	1	TRUE	FALSE	A0A384NKK0	TCEAL4	Epididymis secretory sperm binding protein	A0A384NKK0;A2RQR6;Q96EI5	A0A384NKK0_HUMAN;A2RQR6_HUMAN;TCAL4_HUMAN	1245.58	895.247	1.39133	0.93892
EYKEAIHDMNFSNEDMIR	_EYK[GlyGly (K)]EAIHDMNFSNEDMIR_	4	(K142)	HYLKEYKEAIHDM	1	TRUE	FALSE	A0A384NKK0	TCEAL4	Epididymis secretory sperm binding protein	A0A384NKK0;A2RQR6;Q96EI5	A0A384NKK0_HUMAN;A2RQR6_HUMAN;TCAL4_HUMAN	830.811	460.215	1.80527	0.23095
EILSVDCSTNNPSQAKLR	_EILSVDC[Carbamidomethyl (C)]STNNPSQAK[GlyGly (K)]LR_	3	(C365,K374)	NNPSQAKLRRELD	1	TRUE	FALSE	A0A384NKS6		Clusterin	A0A384NKS6;B4DW11;H0YC35;P10909	A0A384NKS6_HUMAN;B4DW11_HUMAN;H0YC35_HUMAN;CLUS_HUMAN	119.364	103.499	1.15328	0.381782
LSKEEVER	_LSK[GlyGly (K)]EEVER_	2	(K514)	DKGRLSKEEVERM	1	FALSE	FALSE	A0A384NKX5		Epididymis secretory sperm binding protein	A0A384NKX5;B2R6X5;B3KSM6;P17066;Q53FC7	A0A384NKX5_HUMAN;B2R6X5_HUMAN;B3KSM6_HUMAN;HSP76_HUMAN;Q53FC7_HUMAN	3019.6	3628.65	0.832156	0.608088
LNLYELKEGR	_LNLYELK[GlyGly (K)]EGR_	2	(K77)	LNLYELKEGRQIK	1	FALSE	FALSE	A0A384NL22	PSMB3	Proteasome subunit beta	A0A384NL22;P49720	A0A384NL22_HUMAN;PSB3_HUMAN	1232.76	1937.27	0.636339	0.811163
LNLYELKEGR	_LNLYELK[GlyGly (K)]EGR_	3	(K77)	LNLYELKEGRQIK	1	FALSE	FALSE	A0A384NL22	PSMB3	Proteasome subunit beta	A0A384NL22;P49720	A0A384NL22_HUMAN;PSB3_HUMAN	260.083	339.572	0.765913	0.672219
GKNCVAIAADRR	_GK[GlyGly (K)]NC[Carbamidomethyl (C)]VAIAADRR_	3	(K17,C19)	VMAMKGKNCVAIA	1	FALSE	FALSE	A0A384NL22	PSMB3	Proteasome subunit beta	A0A384NL22;P49720	A0A384NL22_HUMAN;PSB3_HUMAN	344.996	242.406	1.42321	0.926962
GKNCVAIAADR	_GK[GlyGly (K)]NC[Carbamidomethyl (C)]VAIAADR_	2	(K17,C19)	VMAMKGKNCVAIA	1	FALSE	FALSE	A0A384NL22	PSMB3	Proteasome subunit beta	A0A384NL22;P49720	A0A384NL22_HUMAN;PSB3_HUMAN	100.928	88.8475	1.13597	0.176249
EDSVKPGAHLTVKK	_EDSVKPGAHLTVK[GlyGly (K)]K_	3	(K126)	GAHLTVKKIFVGG	0	FALSE	FALSE	A0A384NL63	HNRPA3	Epididymis secretory sperm binding protein	A0A384NL63;A0A7I2V2R3;A0A7I2V5D8;P51991	A0A384NL63_HUMAN;A0A7I2V2R3_HUMAN;A0A7I2V5D8_HUMAN;ROA3_HUMAN	187.044	121.398	1.54074	0.239533
SEVELAAALSDKR	_SEVELAAALSDK[GlyGly (K)]R_	2	(K150)	AAALSDKRGLESD	0	TRUE	FALSE	A0A384NPH0		Epididymis secretory sperm binding protein	A0A384NPH0;Q03252	A0A384NPH0_HUMAN;LMNB2_HUMAN	3467.3	1595.45	2.17324	0.702923
LSSDQNDKAASAAR	_LSSDQNDK[GlyGly (K)]AASAAR_	3	(K278)	SSDQNDKAASAAR	1	FALSE	FALSE	A0A384NPH0		Epididymis secretory sperm binding protein	A0A384NPH0;Q03252	A0A384NPH0_HUMAN;LMNB2_HUMAN	2047.64	1225.76	1.6705	0.939754
LSSDQNDKAASAAR	_LSSDQNDK[GlyGly (K)]AASAAR_	2	(K278)	SSDQNDKAASAAR	1	FALSE	FALSE	A0A384NPH0		Epididymis secretory sperm binding protein	A0A384NPH0;Q03252	A0A384NPH0_HUMAN;LMNB2_HUMAN	174.602	125.548	1.39071	0.555066
AQLAKAEDGHAVAK	_AQLAK[GlyGly (K)]AEDGHAVAK_	3	(K166)	LRAQLAKAEDGHA	1	TRUE	FALSE	A0A384NPH0		Epididymis secretory sperm binding protein	A0A384NPH0;Q03252	A0A384NPH0_HUMAN;LMNB2_HUMAN	1729.92	1132.03	1.52816	0.47394
AQLAKAEDGHAVAK	_AQLAK[GlyGly (K)]AEDGHAVAK_	2	(K166)	LRAQLAKAEDGHA	1	TRUE	FALSE	A0A384NPH0		Epididymis secretory sperm binding protein	A0A384NPH0;Q03252	A0A384NPH0_HUMAN;LMNB2_HUMAN	142.521	64.0099	2.22655	0.766957
ISEKEEVTTR	_ISEK[GlyGly (K)]EEVTTR_	3	(K61)	LLKISEKEEVTTR	1	TRUE	FALSE	A0A384NPH0		Epididymis secretory sperm binding protein	A0A384NPH0;Q03252	A0A384NPH0_HUMAN;LMNB2_HUMAN	348.616	214.989	1.62155	0.51421
LELEQTYQAKLDSAK	_LELEQTYQAK[GlyGly (K)]LDSAK_	3	(K265)	EQTYQAKLDSAKL	1	FALSE	FALSE	A0A384NPH0		Epididymis secretory sperm binding protein	A0A384NPH0;Q03252	A0A384NPH0_HUMAN;LMNB2_HUMAN	1013.82	419.849	2.41473	0.746377
LELEQTYQAKLDSAK	_LELEQTYQAK[GlyGly (K)]LDSAK_	2	(K265)	EQTYQAKLDSAKL	1	FALSE	FALSE	A0A384NPH0		Epididymis secretory sperm binding protein	A0A384NPH0;Q03252	A0A384NPH0_HUMAN;LMNB2_HUMAN	305.759	183.237	1.66866	0.0761012
FTPKYILR	_FTPK[GlyGly (K)]YILR_	2	(K500)	AYKFTPKYILRAG	1	FALSE	FALSE	A0A384NPH0		Epididymis secretory sperm binding protein	A0A384NPH0;Q03252	A0A384NPH0_HUMAN;LMNB2_HUMAN	943.118	769.492	1.22564	0.384083
VKDLESLFHR	_VK[GlyGly (K)]DLESLFHR_	2	(K130)	VAQGRVKDLESLF	1	TRUE	FALSE	A0A384NPH0		Epididymis secretory sperm binding protein	A0A384NPH0;Q03252	A0A384NPH0_HUMAN;LMNB2_HUMAN	221.365	465.318	0.475729	0.88597
VKDLESLFHR	_VK[GlyGly (K)]DLESLFHR_	3	(K130)	VAQGRVKDLESLF	1	TRUE	FALSE	A0A384NPH0		Epididymis secretory sperm binding protein	A0A384NPH0;Q03252	A0A384NPH0_HUMAN;LMNB2_HUMAN	405.257	347.085	1.1676	0.130981
AELDEVNKSAK	_AELDEVNK[GlyGly (K)]SAK_	2	(K113)	ELDEVNKSAKKRE	1	TRUE	FALSE	A0A384NPH0		Epididymis secretory sperm binding protein	A0A384NPH0;Q03252	A0A384NPH0_HUMAN;LMNB2_HUMAN	829.408	503.642	1.64682	0.495157
LDSAKLSSDQNDK	_LDSAK[GlyGly (K)]LSSDQNDK_	2	(K270)	AKLDSAKLSSDQN	1	FALSE	FALSE	A0A384NPH0		Epididymis secretory sperm binding protein	A0A384NPH0;Q03252	A0A384NPH0_HUMAN;LMNB2_HUMAN	471.888	283.645	1.66365	0.876559
LDSAKLSSDQNDK	_LDSAK[GlyGly (K)]LSSDQNDK_	3	(K270)	AKLDSAKLSSDQN	1	FALSE	FALSE	A0A384NPH0		Epididymis secretory sperm binding protein	A0A384NPH0;Q03252	A0A384NPH0_HUMAN;LMNB2_HUMAN	225.663	138.901	1.62463	0.200873
LYKLELEQTYQAK	_LYK[GlyGly (K)]LELEQTYQAK_	3	(K255)	EQVRLYKLELEQT	1	FALSE	FALSE	A0A384NPH0		Epididymis secretory sperm binding protein	A0A384NPH0;Q03252	A0A384NPH0_HUMAN;LMNB2_HUMAN	283.804	177.214	1.60148	0.404218
LYKLELEQTYQAK	_LYK[GlyGly (K)]LELEQTYQAK_	2	(K255)	EQVRLYKLELEQT	1	FALSE	FALSE	A0A384NPH0		Epididymis secretory sperm binding protein	A0A384NPH0;Q03252	A0A384NPH0_HUMAN;LMNB2_HUMAN	128.798	89.495	1.43917	0.278661
EVSGIKALYESELADAR	_EVSGIK[GlyGly (K)]ALYESELADAR_	3	(K73)	REVSGIKALYESE	1	TRUE	FALSE	A0A384NPH0		Epididymis secretory sperm binding protein	A0A384NPH0;Q03252	A0A384NPH0_HUMAN;LMNB2_HUMAN	375.944	221.471	1.69749	0.722486
EVSGIKALYESELADAR	_EVSGIK[GlyGly (K)]ALYESELADAR_	2	(K73)	REVSGIKALYESE	1	TRUE	FALSE	A0A384NPH0		Epididymis secretory sperm binding protein	A0A384NPH0;Q03252	A0A384NPH0_HUMAN;LMNB2_HUMAN	50.8885	15.7463	3.23177	0.727916
NNSDKDQSLGNWR	_NNSDK[GlyGly (K)]DQSLGNWR_	3	(K474)	LKNNSDKDQSLGN	1	FALSE	FALSE	A0A384NPH0		Epididymis secretory sperm binding protein	A0A384NPH0;Q03252	A0A384NPH0_HUMAN;LMNB2_HUMAN	340.261	249.95	1.36132	0.644808
KQGGLGPMNIPLVSDPK	_K[GlyGly (K)]QGGLGPMNIPLVSDPK_	3	(K93)	WVNTPKKQGGLGP	0	FALSE	FALSE	A0A384NPQ2		Epididymis secretory sperm binding protein	A0A384NPQ2;Q06830	A0A384NPQ2_HUMAN;PRDX1_HUMAN	132.309	115.559	1.14495	0.786939
DISLSDYKGK	_DISLSDYK[GlyGly (K)]GK_	2	(K35)	ISLSDYKGKYVVF	1	FALSE	FALSE	A0A384NPQ2		Epididymis secretory sperm binding protein	A0A384NPQ2;Q06830	A0A384NPQ2_HUMAN;PRDX1_HUMAN	115.079	113.49	1.014	0.926222
SPKDNVDDPTGNFR	_SPK[GlyGly (K)]DNVDDPTGNFR_	3	(K303)	NFLKSPKDNVDDP	1	TRUE	FALSE	A0A384NPY7	LMAN2	Epididymis secretory sperm binding protein	A0A384NPY7;A8K7T4;B4DWN1;Q12907	A0A384NPY7_HUMAN;A8K7T4_HUMAN;B4DWN1_HUMAN;LMAN2_HUMAN	77.5298	101.287	0.765448	0.568821
SPKDNVDDPTGNFR	_SPK[GlyGly (K)]DNVDDPTGNFR_	2	(K303)	NFLKSPKDNVDDP	1	TRUE	FALSE	A0A384NPY7	LMAN2	Epididymis secretory sperm binding protein	A0A384NPY7;A8K7T4;B4DWN1;Q12907	A0A384NPY7_HUMAN;A8K7T4_HUMAN;B4DWN1_HUMAN;LMAN2_HUMAN	39.3696	90.5134	0.434958	0.424835
KLEEEGEQFVKK	_KLEEEGEQFVK[GlyGly (K)]K_	3	(K453)	EGEQFVKKIGGIF	0	FALSE	FALSE	A0A384NY87		Sterol carrier protein 2	A0A384NY87;B2R761;P22307	A0A384NY87_HUMAN;B2R761_HUMAN;SCP2_HUMAN	430.997	275.059	1.56692	0.430992
LEEEGEQFVKK	_LEEEGEQFVK[GlyGly (K)]K_	2	(K453)	EGEQFVKKIGGIF	0	FALSE	FALSE	A0A384NY87		Sterol carrier protein 2	A0A384NY87;B2R761;P22307	A0A384NY87_HUMAN;B2R761_HUMAN;SCP2_HUMAN	90.2313	31.4173	2.87203	0.282099
AANFENHSGKLGATAEK	_AANFENHSGK[GlyGly (K)]LGATAEK_	3	(K639)	FENHSGKLGATAE	1	FALSE	FALSE	A0A384NYN5		Vinculin	A0A384NYN5;B3KXA2;P18206;V9HWK2	A0A384NYN5_HUMAN;B3KXA2_HUMAN;VINC_HUMAN;V9HWK2_HUMAN	30.4946	120.059	0.253998	0.189406
QVATALQNLQTKTNR	_QVATALQNLQTK[GlyGly (K)]TNR_	3	(K476)	LQNLQTKTNRAVA	1	FALSE	FALSE	A0A384NYN5		Vinculin	A0A384NYN5;B3KXA2;P18206;V9HWK2	A0A384NYN5_HUMAN;B3KXA2_HUMAN;VINC_HUMAN;V9HWK2_HUMAN	97.5504	47.0847	2.07181	0.149423
AVAGNISDPGLQKSFLDSGYR	_AVAGNISDPGLQK[GlyGly (K)]SFLDSGYR_	3	(K815)	SDPGLQKSFLDSG	1	FALSE	FALSE	A0A384NYN5		Vinculin	A0A384NYN5;B3KXA2;P18206;V9HWK2	A0A384NYN5_HUMAN;B3KXA2_HUMAN;VINC_HUMAN;V9HWK2_HUMAN	146.784	62.8022	2.33724	0.966638
ISVYYNEATGGKYVPR	_ISVYYNEATGGK[GlyGly (K)]YVPR_	3	(K57)	NEATGGKYVPRAI	1	FALSE	FALSE	A0A384NYT8		Tubulin beta chain (Fragment)	A0A384NYT8;P07437;Q5SU16	A0A384NYT8_HUMAN;TBB5_HUMAN;Q5SU16_HUMAN	347.299	443.926	0.782337	0.99071
ISVYYNEATGGKYVPR	_ISVYYNEATGGK[GlyGly (K)]YVPR_	2	(K57)	NEATGGKYVPRAI	1	FALSE	FALSE	A0A384NYT8		Tubulin beta chain (Fragment)	A0A384NYT8;P07437;Q5SU16	A0A384NYT8_HUMAN;TBB5_HUMAN;Q5SU16_HUMAN	16.3198	18.8995	0.863504	0.84481
LDSKVNIIPIIAK	_LDSK[GlyGly (K)]VNIIPIIAK_	2	(K175)	MKKLDSKVNIIPI	1	FALSE	FALSE	A0A384P5S0		Septin	A0A384P5S0;D6RER5;D6RGI3;Q9NVA2	A0A384P5S0_HUMAN;D6RER5_HUMAN;D6RGI3_HUMAN;SEP11_HUMAN	102.144	95.0407	1.07474	0.656917
APEFLKLK	_APEFLK[GlyGly (K)]LK_	2	(K1505)	RAPEFLKLKHCLE	1	TRUE	FALSE	A0A384P5W4		Epididymis secretory sperm binding protein	A0A384P5W4;Q15058	A0A384P5W4_HUMAN;KIF14_HUMAN	3491.93	1483.25	2.35425	0.800278
SLENIFAESKIK	_SLENIFAESK[GlyGly (K)]IK_	2	(K1475)	NIFAESKIKSFRR	1	TRUE	FALSE	A0A384P5W4		Epididymis secretory sperm binding protein	A0A384P5W4;Q15058	A0A384P5W4_HUMAN;KIF14_HUMAN	1721.79	1392.33	1.23662	0.810906
AKELQHELFR	_AK[GlyGly (K)]ELQHELFR_	3	(K1437)	SGLEKAKELQHEL	1	TRUE	FALSE	A0A384P5W4		Epididymis secretory sperm binding protein	A0A384P5W4;Q15058	A0A384P5W4_HUMAN;KIF14_HUMAN	510.398	458.278	1.11373	0.5589
ILLDSGLEKAK	_ILLDSGLEK[GlyGly (K)]AK_	2	(K1435)	LDSGLEKAKELQH	1	TRUE	FALSE	A0A384P5W4		Epididymis secretory sperm binding protein	A0A384P5W4;Q15058	A0A384P5W4_HUMAN;KIF14_HUMAN	431.019	466.08	0.924774	0.673734
IAKEVQILQQNR	_IAK[GlyGly (K)]EVQILQQNR_	3	(K1063)	EKQKIAKEVQILQ	1	TRUE	FALSE	A0A384P5W4		Epididymis secretory sperm binding protein	A0A384P5W4;Q15058	A0A384P5W4_HUMAN;KIF14_HUMAN	346.942	227.6	1.52435	0.185967
IAKEVQILQQNR	_IAK[GlyGly (K)]EVQILQQNR_	2	(K1063)	EKQKIAKEVQILQ	1	TRUE	FALSE	A0A384P5W4		Epididymis secretory sperm binding protein	A0A384P5W4;Q15058	A0A384P5W4_HUMAN;KIF14_HUMAN	128.427	85.253	1.50642	0.77537
FNHPVEVQKGK	_FNHPVEVQK[GlyGly (K)]GK_	3	(K906)	HPVEVQKGKRPSG	1	TRUE	FALSE	A0A384P5W4		Epididymis secretory sperm binding protein	A0A384P5W4;Q15058	A0A384P5W4_HUMAN;KIF14_HUMAN	109.862	112.518	0.976392	0.453265
FNHPVEVQKGK	_FNHPVEVQK[GlyGly (K)]GK_	2	(K906)	HPVEVQKGKRPSG	1	TRUE	FALSE	A0A384P5W4		Epididymis secretory sperm binding protein	A0A384P5W4;Q15058	A0A384P5W4_HUMAN;KIF14_HUMAN	101.85	75.6078	1.34708	0.410064
ESSLLVSELEDTTEKTAETR	_ESSLLVSELEDTTEK[GlyGly (K)]TAETR_	3	(K113)	LEDTTEKTAETRL	1	TRUE	FALSE	A0A384P5W4		Epididymis secretory sperm binding protein	A0A384P5W4;Q15058	A0A384P5W4_HUMAN;KIF14_HUMAN	330.489	102.886	3.2122	0.32692
LQETKELQK	_LQETK[GlyGly (K)]ELQK_	2	(K785)	RKLQETKELQKAG	1	TRUE	FALSE	A0A384P5W4		Epididymis secretory sperm binding protein	A0A384P5W4;Q15058	A0A384P5W4_HUMAN;KIF14_HUMAN	236.532	129.832	1.82183	0.758244
QVQEENFEYQDFKR	_QVQEENFEYQDFK[GlyGly (K)]R_	3	(K1494)	FEYQDFKRMVNRA	0	TRUE	FALSE	A0A384P5W4		Epididymis secretory sperm binding protein	A0A384P5W4;Q15058	A0A384P5W4_HUMAN;KIF14_HUMAN	184.399	125.686	1.46715	0.851569
QVQEENFEYQDFKR	_QVQEENFEYQDFK[GlyGly (K)]R_	2	(K1494)	FEYQDFKRMVNRA	0	TRUE	FALSE	A0A384P5W4		Epididymis secretory sperm binding protein	A0A384P5W4;Q15058	A0A384P5W4_HUMAN;KIF14_HUMAN	55.5867	25.7581	2.15803	0.963221
YKPNSSHDIQLSGVLIADDHCTIK	_YK[GlyGly (K)]PNSSHDIQLSGVLIADDHC[Carbamidomethyl (C)]TIK_	4	(K831,C850)	TTVGKYKPNSSHD	0	TRUE	FALSE	A0A384P5W4		Epididymis secretory sperm binding protein	A0A384P5W4;Q15058	A0A384P5W4_HUMAN;KIF14_HUMAN	77.3391	109.663	0.705242	0.6264
YKPNSSHDIQLSGVLIADDHCTIK	_YK[GlyGly (K)]PNSSHDIQLSGVLIADDHC[Carbamidomethyl (C)]TIK_	3	(K831,C850)	TTVGKYKPNSSHD	0	TRUE	FALSE	A0A384P5W4		Epididymis secretory sperm binding protein	A0A384P5W4;Q15058	A0A384P5W4_HUMAN;KIF14_HUMAN	43.1091	43.6559	0.987474	0.626123
DTPISEGPKDFEFAK	_DTPISEGPK[GlyGly (K)]DFEFAK_	2	(K922)	PISEGPKDFEFAK	1	TRUE	FALSE	A0A384P5W4		Epididymis secretory sperm binding protein	A0A384P5W4;Q15058	A0A384P5W4_HUMAN;KIF14_HUMAN	122.819	78.0239	1.57412	0.620648
DTPISEGPKDFEFAK	_DTPISEGPK[GlyGly (K)]DFEFAK_	3	(K922)	PISEGPKDFEFAK	1	TRUE	FALSE	A0A384P5W4		Epididymis secretory sperm binding protein	A0A384P5W4;Q15058	A0A384P5W4_HUMAN;KIF14_HUMAN	40.4773	33.8133	1.19708	0.0913463
SQLEAEIKEAQLK	_SQLEAEIK[GlyGly (K)]EAQLK_	2	(K944)	QLEAEIKEAQLKA	1	TRUE	FALSE	A0A384P5W4		Epididymis secretory sperm binding protein	A0A384P5W4;Q15058	A0A384P5W4_HUMAN;KIF14_HUMAN	104.679	102.732	1.01895	0.335651
IHDLLVCKDENGQR	_IHDLLVC[Carbamidomethyl (C)]K[GlyGly (K)]DENGQR_	3	(C508,K509)	HDLLVCKDENGQR	1	TRUE	FALSE	A0A384P5W4		Epididymis secretory sperm binding protein	A0A384P5W4;Q15058	A0A384P5W4_HUMAN;KIF14_HUMAN	28.211	101.845	0.276999	0.82149
NKESSLLVSELEDTTEK	_NK[GlyGly (K)]ESSLLVSELEDTTEK_	3	(K98)	RRTTRNKESSLLV	1	TRUE	FALSE	A0A384P5W4		Epididymis secretory sperm binding protein	A0A384P5W4;Q15058	A0A384P5W4_HUMAN;KIF14_HUMAN	92.853	39.7088	2.33835	0.468221
KLVINSGNGAVEDR	_K[GlyGly (K)]LVINSGNGAVEDR_	2	(K300)	RCGQKKKLVINSG	0	FALSE	FALSE	A0A385KNS5	CD44	CD44 antigen	A0A385KNS5;B4DN59;P16070	A0A385KNS5_HUMAN;B4DN59_HUMAN;CD44_HUMAN	56.1029	440.308	0.127418	0.60959
KPSGLNGEASK	_K[GlyGly (K)]PSGLNGEASK_	3	(K314)	GAVEDRKPSGLNG	0	FALSE	FALSE	A0A385KNS5	CD44	CD44 antigen	A0A385KNS5;B4DN59;P16070	A0A385KNS5_HUMAN;B4DN59_HUMAN;CD44_HUMAN	688.293	1837.46	0.37459	0.63115
KPSGLNGEASK	_K[GlyGly (K)]PSGLNGEASK_	2	(K314)	GAVEDRKPSGLNG	0	FALSE	FALSE	A0A385KNS5	CD44	CD44 antigen	A0A385KNS5;B4DN59;P16070	A0A385KNS5_HUMAN;B4DN59_HUMAN;CD44_HUMAN	409.607	921.703	0.444402	0.687663
SQEMVHLVNKESSETPDQFMTADETR	_SQEMVHLVNK[GlyGly (K)]ESSETPDQFMTADETR_	4	(K334)	MVHLVNKESSETP	1	FALSE	FALSE	A0A385KNS5	CD44	CD44 antigen	A0A385KNS5;B4DN59;P16070	A0A385KNS5_HUMAN;B4DN59_HUMAN;CD44_HUMAN	43.9854	299.266	0.146978	0.802175
NLQNVDMKIGV	_NLQNVDMK[GlyGly (K)]IGV_	2	(K358)	LQNVDMKIGV___	1	FALSE	FALSE	A0A385KNS5	CD44	CD44 antigen	A0A385KNS5;B4DN59;P16070	A0A385KNS5_HUMAN;B4DN59_HUMAN;CD44_HUMAN	142.602	233.288	0.611271	0.259689
KKLVINSGNGAVEDR	_K[GlyGly (K)]K[GlyGly (K)]LVINSGNGAVEDR_	3	(K299,K300)	RRCGQKKKLVINS;RCGQKKKLVINSG	1	FALSE	FALSE	A0A385KNS5	CD44	CD44 antigen	A0A385KNS5;B4DN59;P16070	A0A385KNS5_HUMAN;B4DN59_HUMAN;CD44_HUMAN	69.121	138.239	0.500009	0.140359
YVQKGEYR	_YVQK[GlyGly (K)]GEYR_	2	(K158)	GTRYVQKGEYRTN	1	FALSE	FALSE	A0A385KNS5	CD44	CD44 antigen	A0A385KNS5;B4DN59;P16070	A0A385KNS5_HUMAN;B4DN59_HUMAN;CD44_HUMAN	160.882	156.827	1.02586	0.0556938
SKDGRPLPAR	_SK[GlyGly (K)]DGRPLPAR_	3	(K183)	TIKSKSKDGRPLP	1	TRUE	FALSE	A0A3B3IRS7	LMBRD1	LMBR1 domain containing 1	A0A3B3IRS7;A0A3B3IT31;A0A3B3ITP2;A0A3B3IU68;A0A3F2YP66;Q9NUN5	A0A3B3IRS7_HUMAN;A0A3B3IT31_HUMAN;A0A3B3ITP2_HUMAN;A0A3B3IU68_HUMAN;A0A3F2YP66_HUMAN;LMBD1_HUMAN	241.249	948.528	0.25434	0.296892
SKDGRPLPAR	_SK[GlyGly (K)]DGRPLPAR_	2	(K183)	TIKSKSKDGRPLP	1	TRUE	FALSE	A0A3B3IRS7	LMBRD1	LMBR1 domain containing 1	A0A3B3IRS7;A0A3B3IT31;A0A3B3ITP2;A0A3B3IU68;A0A3F2YP66;Q9NUN5	A0A3B3IRS7_HUMAN;A0A3B3IT31_HUMAN;A0A3B3ITP2_HUMAN;A0A3B3IU68_HUMAN;A0A3F2YP66_HUMAN;LMBD1_HUMAN	34.3942	54.4368	0.631819	0.0739841
LENTEDIEEVEQHIQTIKSK	_LENTEDIEEVEQHIQTIK[GlyGly (K)]SK_	3	(K179)	QHIQTIKSKSKDG	1	TRUE	FALSE	A0A3B3IRS7	LMBRD1	LMBR1 domain containing 1	A0A3B3IRS7;A0A3B3IT31;A0A3B3ITP2;A0A3B3IU68;A0A3F2YP66;Q9NUN5	A0A3B3IRS7_HUMAN;A0A3B3IT31_HUMAN;A0A3B3ITP2_HUMAN;A0A3B3IU68_HUMAN;A0A3F2YP66_HUMAN;LMBD1_HUMAN	97.8824	202.552	0.483247	0.228993
SKSQNILSTEEER	_SK[GlyGly (K)]SQNILSTEEER_	3	(K364)	SRRKRSKSQNILS	1	TRUE	FALSE	A0A3B3IT67	SLC18B1	Solute carrier family 18 member B1	A0A3B3IT67;A0A3B3IU67;Q6NT16	A0A3B3IT67_HUMAN;A0A3B3IU67_HUMAN;S18B1_HUMAN	211.699	453.277	0.467042	0.730832
EKQAAYNADSGLK	_EK[GlyGly (K)]QAAYNADSGLK_	3	(K376)	DTLKKEKQAAYNA	1	FALSE	FALSE	A0A3B3ITM2	COL17A1	Collagen type XVII alpha 1 chain (Fragment)	A0A3B3ITM2;B4DT99;B4DTI2;D3DRA2;Q9UMD9	A0A3B3ITM2_HUMAN;B4DT99_HUMAN;B4DTI2_HUMAN;D3DRA2_HUMAN;COHA1_HUMAN	355.668	577.49	0.615885	0.581629
EKQAAYNADSGLK	_EK[GlyGly (K)]QAAYNADSGLK_	2	(K376)	DTLKKEKQAAYNA	1	FALSE	FALSE	A0A3B3ITM2	COL17A1	Collagen type XVII alpha 1 chain (Fragment)	A0A3B3ITM2;B4DT99;B4DTI2;D3DRA2;Q9UMD9	A0A3B3ITM2_HUMAN;B4DT99_HUMAN;B4DTI2_HUMAN;D3DRA2_HUMAN;COHA1_HUMAN	147.655	325.547	0.453559	0.76374
VFTASPASIAATSFSEDTLKK	_VFTASPASIAATSFSEDTLK[GlyGly (K)]K_	3	(K373)	FSEDTLKKEKQAA	0	FALSE	FALSE	A0A3B3ITM2	COL17A1	Collagen type XVII alpha 1 chain (Fragment)	A0A3B3ITM2;B4DT99;B4DTI2;D3DRA2;Q9UMD9	A0A3B3ITM2_HUMAN;B4DT99_HUMAN;B4DTI2_HUMAN;D3DRA2_HUMAN;COHA1_HUMAN	319.189	437.247	0.729997	0.662533
AEANGDLKTVSTK	_AEANGDLK[GlyGly (K)]TVSTK_	2	(K395)	EANGDLKTVSTKG	1	TRUE	FALSE	A0A3B3ITM2	COL17A1	Collagen type XVII alpha 1 chain (Fragment)	A0A3B3ITM2;B4DT99;B4DTI2;D3DRA2;Q9UMD9	A0A3B3ITM2_HUMAN;B4DT99_HUMAN;B4DTI2_HUMAN;D3DRA2_HUMAN;COHA1_HUMAN	106.555	313.593	0.339786	0.954412
AEANGDLKTVSTK	_AEANGDLK[GlyGly (K)]TVSTK_	3	(K395)	EANGDLKTVSTKG	1	TRUE	FALSE	A0A3B3ITM2	COL17A1	Collagen type XVII alpha 1 chain (Fragment)	A0A3B3ITM2;B4DT99;B4DTI2;D3DRA2;Q9UMD9	A0A3B3ITM2_HUMAN;B4DT99_HUMAN;B4DTI2_HUMAN;D3DRA2_HUMAN;COHA1_HUMAN	71.3142	225.146	0.316746	0.570715
DCKFLILEK	_DC[Carbamidomethyl (C)]K[GlyGly (K)]FLILEK_	2	(C326,K327)	LLHKDCKFLILEK	1	FALSE	FALSE	A0A3B3ITM2	COL17A1	Collagen type XVII alpha 1 chain (Fragment)	A0A3B3ITM2;B4DT99;B4DTI2;D3DRA2;Q9UMD9	A0A3B3ITM2_HUMAN;B4DT99_HUMAN;B4DTI2_HUMAN;D3DRA2_HUMAN;COHA1_HUMAN	65.6252	174.439	0.376207	0.55833
NSSNTLPIPKK	_NSSNTLPIPK[GlyGly (K)]K_	2	(K171)	NTLPIPKKGTVET	0	FALSE	FALSE	A0A3B3ITM2	COL17A1	Collagen type XVII alpha 1 chain (Fragment)	A0A3B3ITM2;B4DT99;B4DTI2;D3DRA2;Q9UMD9	A0A3B3ITM2_HUMAN;B4DT99_HUMAN;B4DTI2_HUMAN;D3DRA2_HUMAN;COHA1_HUMAN	20.1215	61.5805	0.326751	0.448295
DSGKVFTASPASIAATSFSEDTLK	_DSGK[GlyGly (K)]VFTASPASIAATSFSEDTLK_	3	(K353)	MTKDSGKVFTASP	1	FALSE	FALSE	A0A3B3ITM2	COL17A1	Collagen type XVII alpha 1 chain (Fragment)	A0A3B3ITM2;B4DT99;B4DTI2;D3DRA2;Q9UMD9	A0A3B3ITM2_HUMAN;B4DT99_HUMAN;B4DTI2_HUMAN;D3DRA2_HUMAN;COHA1_HUMAN	31.705	59.7265	0.530837	0.317478
NMPQSPAAVNTGVSTSAACTTSVQSDDLLHKDCK	_NMPQSPAAVNTGVSTSAAC[Carbamidomethyl (C)]TTSVQSDDLLHK[GlyGly (K)]DC[Carbamidomethyl (C)]K_	4	(C312,K324,C326)	SDDLLHKDCKFLI	1	FALSE	FALSE	A0A3B3ITM2	COL17A1	Collagen type XVII alpha 1 chain (Fragment)	A0A3B3ITM2;B4DT99;B4DTI2;D3DRA2;Q9UMD9	A0A3B3ITM2_HUMAN;B4DT99_HUMAN;B4DTI2_HUMAN;D3DRA2_HUMAN;COHA1_HUMAN	11.692	32.6449	0.358159	0.659063
YVPNSTDSPGPSQISNAAVQTTPPHLKPATEK	_YVPNSTDSPGPSQISNAAVQTTPPHLK[GlyGly (K)]PATEK_	4	(K1088)	TTPPHLKPATEKL	0	TRUE	FALSE	A0A3B3ITT7	KMT2A	Lysine methyltransferase 2A (Fragment)	A0A3B3ITT7;A0A8I5KQ03;A0A8I5KQV5;A0A8I5KXR3;A0A8I5KY70;B4E012;Q03164	A0A3B3ITT7_HUMAN;A0A8I5KQ03_HUMAN;A0A8I5KQV5_HUMAN;A0A8I5KXR3_HUMAN;A0A8I5KY70_HUMAN;B4E012_HUMAN;KMT2A_HUMAN	107.7	65.3649	1.64768	0.807148
VTNVDEEKQR	_VTNVDEEK[GlyGly (K)]QR_	2	(K790)	TNVDEEKQRMLLS	1	FALSE	FALSE	A0A3B3IUD7	PDCD11	Programmed cell death 11	A0A3B3IUD7;Q14690	A0A3B3IUD7_HUMAN;RRP5_HUMAN	5.93391	22.7291	0.261071	0.484101
TGEEIFGTIGMRPNAKNNR	_TGEEIFGTIGMRPNAK[GlyGly (K)]NNR_	3	(K272)	GMRPNAKNNRDLD	1	FALSE	FALSE	A0A3Q8ATF5	PRMT1	Protein arginine N-methyltransferase 1 transcript variant 24	A0A3Q8ATF5	A0A3Q8ATF5_HUMAN	140.985	122.582	1.15013	0.483124
GTILISSEEGETEANNHKK	_GTILISSEEGETEANNHK[GlyGly (K)]K_	3	(K504)	TEANNHKKLSEFG	0	FALSE	FALSE	A0A3R5W301		UBA2/WTIP fusion protein	A0A3R5W301;B3KMZ6;Q9UBT2	A0A3R5W301_HUMAN;B3KMZ6_HUMAN;SAE2_HUMAN	209.536	139.558	1.50142	0.795005
DVAIKEPLVDVVDPK	_DVAIK[GlyGly (K)]EPLVDVVDPK_	2	(K215)	IKDVAIKEPLVDV	1	FALSE	FALSE	A0A3S6H812	PRMT1	Protein arginine N-methyltransferase 1 transcript variant 22	A0A3S6H812	A0A3S6H812_HUMAN	1213.84	706.466	1.71819	0.567552
DVAIKEPLVDVVDPK	_DVAIK[GlyGly (K)]EPLVDVVDPK_	3	(K215)	IKDVAIKEPLVDV	1	FALSE	FALSE	A0A3S6H812	PRMT1	Protein arginine N-methyltransferase 1 transcript variant 22	A0A3S6H812	A0A3S6H812_HUMAN	569.818	177.057	3.21828	0.744076
GKVEEVELPVEK	_GK[GlyGly (K)]VEEVELPVEK_	2	(K127)	VTIIKGKVEEVEL	1	FALSE	FALSE	A0A3S6H812	PRMT1	Protein arginine N-methyltransferase 1 transcript variant 22	A0A3S6H812	A0A3S6H812_HUMAN	171.365	90.4098	1.89543	0.286408
ANKLDHVVTIIK	_ANK[GlyGly (K)]LDHVVTIIK_	3	(K116)	KIVKANKLDHVVT	1	FALSE	FALSE	A0A3S6H812	PRMT1	Protein arginine N-methyltransferase 1 transcript variant 22	A0A3S6H812	A0A3S6H812_HUMAN	183.96	80.7236	2.27889	0.531246
ANKLDHVVTIIK	_ANK[GlyGly (K)]LDHVVTIIK_	2	(K116)	KIVKANKLDHVVT	1	FALSE	FALSE	A0A3S6H812	PRMT1	Protein arginine N-methyltransferase 1 transcript variant 22	A0A3S6H812	A0A3S6H812_HUMAN	38.8763	47.0304	0.826621	0.508238
VIGIECSSISDYAVKIVK	_VIGIEC[Carbamidomethyl (C)]SSISDYAVK[GlyGly (K)]IVK_	3	(C101,K110)	ISDYAVKIVKANK	1	FALSE	FALSE	A0A3S6H812	PRMT1	Protein arginine N-methyltransferase 1 transcript variant 22	A0A3S6H812	A0A3S6H812_HUMAN	34.9658	53.4302	0.654419	0.949054
DKWLAPDGLIFPDR	_DK[GlyGly (K)]WLAPDGLIFPDR_	3	(K165)	VLYARDKWLAPDG	1	FALSE	FALSE	A0A3S6H812	PRMT1	Protein arginine N-methyltransferase 1 transcript variant 22	A0A3S6H812	A0A3S6H812_HUMAN	43.0402	51.9912	0.827836	0.459179
GWLTKQYEDGQWK	_GWLTK[GlyGly (K)]QYEDGQWK_	3	(K514)	KKGWLTKQYEDGQ	1	FALSE	FALSE	A0A494BZV2	MPRIP	Myosin phosphatase Rho interacting protein	A0A494BZV2	A0A494BZV2_HUMAN	1047.25	683.437	1.53233	0.946856
GWLTKQYEDGQWK	_GWLTK[GlyGly (K)]QYEDGQWK_	2	(K514)	KKGWLTKQYEDGQ	1	FALSE	FALSE	A0A494BZV2	MPRIP	Myosin phosphatase Rho interacting protein	A0A494BZV2	A0A494BZV2_HUMAN	366.429	251.988	1.45416	0.177358
DLSKPIGALNPK	_DLSK[GlyGly (K)]PIGALNPK_	2	(K2260)	NFRDLSKPIGALN	0	FALSE	FALSE	A0A494BZW2	LRBA	LPS responsive beige-like anchor protein	A0A494BZW2;A0A494C1L5;E9PEM5;P50851	A0A494BZW2_HUMAN;A0A494C1L5_HUMAN;E9PEM5_HUMAN;LRBA_HUMAN	2188.79	2550.8	0.858079	0.570891
DLSKPIGALNPKR	_DLSKPIGALNPK[GlyGly (K)]R_	3	(K2268)	IGALNPKRAAFFA	0	FALSE	FALSE	A0A494BZW2	LRBA	LPS responsive beige-like anchor protein	A0A494BZW2;A0A494C1L5;E9PEM5;P50851	A0A494BZW2_HUMAN;A0A494C1L5_HUMAN;E9PEM5_HUMAN;LRBA_HUMAN	861.629	1957.33	0.440207	0.951219
DLSKPIGALNPKR	_DLSKPIGALNPK[GlyGly (K)]R_	2	(K2268)	IGALNPKRAAFFA	0	FALSE	FALSE	A0A494BZW2	LRBA	LPS responsive beige-like anchor protein	A0A494BZW2;A0A494C1L5;E9PEM5;P50851	A0A494BZW2_HUMAN;A0A494C1L5_HUMAN;E9PEM5_HUMAN;LRBA_HUMAN	135.502	278.58	0.486402	0.861305
KVYENYPTYDLTER	_K[GlyGly (K)]VYENYPTYDLTER_	3	(K354)	MKQICKKVYENYP	0	FALSE	FALSE	A0A494C028	DEK	DEK proto-oncogene	A0A494C028;H0Y993;P35659	A0A494C028_HUMAN;H0Y993_HUMAN;DEK_HUMAN	150.921	183.372	0.823031	0.776044
KVYENYPTYDLTER	_K[GlyGly (K)]VYENYPTYDLTER_	2	(K354)	MKQICKKVYENYP	0	FALSE	FALSE	A0A494C028	DEK	DEK proto-oncogene	A0A494C028;H0Y993;P35659	A0A494C028_HUMAN;H0Y993_HUMAN;DEK_HUMAN	20.376	33.5793	0.606801	0.762376
LIYAGKILSDDVPIR	_LIYAGK[GlyGly (K)]ILSDDVPIR_	2	(K53)	KLIYAGKILSDDV	1	TRUE	FALSE	A0A494C0B4	RAD23A	RAD23 homolog A, nucleotide excision repair protein	A0A494C0B4;A8K1J3;K7ELW1;K7ENJ0;P54725	A0A494C0B4_HUMAN;A8K1J3_HUMAN;K7ELW1_HUMAN;K7ENJ0_HUMAN;RD23A_HUMAN	6519.87	6178.45	1.05526	0.52278
NFVVVMVTKTK	_NFVVVMVTK[GlyGly (K)]TK_	2	(K78)	VVVMVTKTKAGQG	1	TRUE	FALSE	A0A494C0B4	RAD23A	RAD23 homolog A, nucleotide excision repair protein	A0A494C0B4;A8K1J3;K7ELW1;K7ENJ0;P54725	A0A494C0B4_HUMAN;A8K1J3_HUMAN;K7ELW1_HUMAN;K7ENJ0_HUMAN;RD23A_HUMAN	872.815	684.795	1.27456	0.943603
AVTITLKTLQQQTFK	_[Acetyl (Protein N-term)]AVTITLK[GlyGly (K)]TLQQQTFK_	2	(K8)	AVTITLKTLQQQT	1	TRUE	FALSE	A0A494C0B4	RAD23A	RAD23 homolog A, nucleotide excision repair protein	A0A494C0B4;A8K1J3;K7ELW1;K7ENJ0;P54725	A0A494C0B4_HUMAN;A8K1J3_HUMAN;K7ELW1_HUMAN;K7ENJ0_HUMAN;RD23A_HUMAN	132.776	103.619	1.28138	0.131105
DLENLKAEVAR	_DLENLK[GlyGly (K)]AEVAR_	2	(K1296)	KDLENLKAEVARR	1	TRUE	FALSE	A0A494C0R8	CLUH	Clustered mitochondria protein homolog	A0A494C0R8;I3L2B0;K7EIG1;O75153	A0A494C0R8_HUMAN;I3L2B0_HUMAN;K7EIG1_HUMAN;CLU_HUMAN	341.73	309.258	1.105	0.787636
VNESSHYDLAFTDVHFKPGQIR	_VNESSHYDLAFTDVHFK[GlyGly (K)]PGQIR_	4	(K651)	FTDVHFKPGQIRR	0	FALSE	FALSE	A0A494C0U1	TPP2	Tripeptidyl-peptidase 2 (Fragment)	A0A494C0U1;A0A494C1B8;P29144;Q5VZU9	A0A494C0U1_HUMAN;A0A494C1B8_HUMAN;TPP2_HUMAN;Q5VZU9_HUMAN	56.6995	109.313	0.518688	0.685695
IKIQLWDTAGQER	_IK[GlyGly (K)]IQLWDTAGQER_	3	(K131)	IDGERIKIQLWDT	1	TRUE	FALSE	A0A494C0Z5	RAB33B	RAB33B, member RAS oncogene family	A0A494C0Z5;Q5U602;Q9H082	A0A494C0Z5_HUMAN;Q5U602_HUMAN;RB33B_HUMAN	17.1523	137.66	0.124599	0.660446
EQGKTGEVIK	_EQGK[GlyGly (K)]TGEVIK_	2	(K210)	LHKEQGKTGEVIK	1	TRUE	FALSE	A0A494C105	MFSD1	Major facilitator superfamily domain containing 1	A0A494C105;B4DLK0;H7C4F4;Q9H3U5	A0A494C105_HUMAN;B4DLK0_HUMAN;H7C4F4_HUMAN;MFSD1_HUMAN	69.5591	181.86	0.382488	0.421479
LIAHAGSLTNLAKYPASTVQILGAEK	_LIAHAGSLTNLAK[GlyGly (K)]YPASTVQILGAEK_	3	(K320)	SLTNLAKYPASTV	1	TRUE	FALSE	A0A494C128	NOP56	NOP56 ribonucleoprotein	A0A494C128;A0PJ92;A8K9K6;H0Y653;H0YDU4;O00567	A0A494C128_HUMAN;A0PJ92_HUMAN;A8K9K6_HUMAN;H0Y653_HUMAN;H0YDU4_HUMAN;NOP56_HUMAN	20.7128	12.4724	1.6607	0.551806
ATIAGGVIPHIHKSLIGKK	_ATIAGGVIPHIHK[GlyGly (K)]SLIGK[GlyGly (K)]K_	3	(K115,K120)	VIPHIHKSLIGKK;HKSLIGKKGQQKT	1	TRUE	TRUE	A0A494C189	H2AZ1	Histone H2A	A0A494C189	A0A494C189_HUMAN	5719.13	21920.5	0.260903	0.774541
ATIAGGVIPHIHKSLIGKK	_ATIAGGVIPHIHK[GlyGly (K)]SLIGK[GlyGly (K)]K_	4	(K115,K120)	VIPHIHKSLIGKK;HKSLIGKKGQQKT	1	TRUE	TRUE	A0A494C189	H2AZ1	Histone H2A	A0A494C189	A0A494C189_HUMAN	385.615	2060.1	0.187182	0.27398
LILAGNALQSDSKR	_LILAGNALQSDSK[GlyGly (K)]R_	3	(K532)	ALQSDSKRLESGV	0	FALSE	FALSE	A0A494C1D7	DST	Dystonin (Fragment)	A0A494C1D7;A0A7P0T890;B4DSS9;E7ETB9;E9PHM6;F6QMI7;F8W9J4;Q03001;Q5T0V7;Q6P0N6	A0A494C1D7_HUMAN;A0A7P0T890_HUMAN;B4DSS9_HUMAN;E7ETB9_HUMAN;E9PHM6_HUMAN;F6QMI7_HUMAN;F8W9J4_HUMAN;DYST_HUMAN;Q5T0V7_HUMAN;Q6P0N6_HUMAN	677.094	324.601	2.08593	0.909445
LILAGNALQSDSKR	_LILAGNALQSDSK[GlyGly (K)]R_	2	(K532)	ALQSDSKRLESGV	0	FALSE	FALSE	A0A494C1D7	DST	Dystonin (Fragment)	A0A494C1D7;A0A7P0T890;B4DSS9;E7ETB9;E9PHM6;F6QMI7;F8W9J4;Q03001;Q5T0V7;Q6P0N6	A0A494C1D7_HUMAN;A0A7P0T890_HUMAN;B4DSS9_HUMAN;E7ETB9_HUMAN;E9PHM6_HUMAN;F6QMI7_HUMAN;F8W9J4_HUMAN;DYST_HUMAN;Q5T0V7_HUMAN;Q6P0N6_HUMAN	123.222	105.45	1.16853	0.0662606
DSVICEDKLILAGNALQSDSK	_DSVIC[Carbamidomethyl (C)]EDK[GlyGly (K)]LILAGNALQSDSK_	3	(C516,K519)	SVICEDKLILAGN	1	FALSE	FALSE	A0A494C1D7	DST	Dystonin (Fragment)	A0A494C1D7;A0A7P0T890;B4DSS9;E7ETB9;E9PHM6;F6QMI7;F8W9J4;Q03001;Q5T0V7;Q6P0N6	A0A494C1D7_HUMAN;A0A7P0T890_HUMAN;B4DSS9_HUMAN;E7ETB9_HUMAN;E9PHM6_HUMAN;F6QMI7_HUMAN;F8W9J4_HUMAN;DYST_HUMAN;Q5T0V7_HUMAN;Q6P0N6_HUMAN	142.024	46.0142	3.08652	0.789572
QDAFLALTQKAR	_QDAFLALTQK[GlyGly (K)]AR_	2	(K429)	FLALTQKARGKRV	1	TRUE	FALSE	A0A494C1E0	LARS2	leucine--tRNA ligase	A0A494C1E0;A0A499FJL2;E9PHM2;Q15031	A0A494C1E0_HUMAN;A0A499FJL2_HUMAN;E9PHM2_HUMAN;SYLM_HUMAN	666.783	858.781	0.776429	0.456196
RPLDPKSEAQLQEIR	_RPLDPK[GlyGly (K)]SEAQLQEIR_	3	(K794)	KRPLDPKSEAQLQ	1	FALSE	FALSE	A0A494C1F2	NUP214	Nucleoporin 214	A0A494C1F2;P35658	A0A494C1F2_HUMAN;NU214_HUMAN	71.8804	36.7566	1.95558	0.255811
AILEQISAHGQKHR	_AILEQISAHGQK[GlyGly (K)]HR_	3	(K1254)	ISAHGQKHRAVPA	1	TRUE	FALSE	A0A494C1T9	FAM83H	Family with sequence similarity 83 member H	A0A494C1T9;J3KPS2;Q6ZRV2	A0A494C1T9_HUMAN;J3KPS2_HUMAN;FA83H_HUMAN	125.54	176.995	0.709285	0.769172
VPAAFPTKVPVPGPGSGGNGPER	_VPAAFPTK[GlyGly (K)]VPVPGPGSGGNGPER_	3	(K840)	PAAFPTKVPVPGP	1	TRUE	FALSE	A0A494C1T9	FAM83H	Family with sequence similarity 83 member H	A0A494C1T9;J3KPS2;Q6ZRV2	A0A494C1T9_HUMAN;J3KPS2_HUMAN;FA83H_HUMAN	16.5591	30.113	0.549899	0.900311
LLEKLGDGSFGVVR	_LLEK[GlyGly (K)]LGDGSFGVVR_	2	(K194)	DLRLLEKLGDGSF	1	TRUE	FALSE	A0A499FJ16	TNK2	non-specific protein-tyrosine kinase	A0A499FJ16;A0A5F9ZGX5;A0A5F9ZHB0;A0A5F9ZHI7;A0A5F9ZHJ2;A0A5F9ZHL4;A0A5F9ZHP4;A0A5F9ZHQ1;A0A5F9ZI29;C9J1X3;Q07912	A0A499FJ16_HUMAN;A0A5F9ZGX5_HUMAN;A0A5F9ZHB0_HUMAN;A0A5F9ZHI7_HUMAN;A0A5F9ZHJ2_HUMAN;A0A5F9ZHL4_HUMAN;A0A5F9ZHP4_HUMAN;A0A5F9ZHQ1_HUMAN;A0A5F9ZI29_HUMAN;C9J1X3_HUMAN;ACK1_HUMAN	181.087	110.998	1.63145	0.858349
LQKLNEVR	_LQK[GlyGly (K)]LNEVR_	2	(K492)	PSEKLQKLNEVRK	1	FALSE	FALSE	A0A4W8VX11	PCM1	Pericentriolar material 1	A0A4W8VX11;A0A5H1ZRS1;A2RUU9;B9EIS5;H0YBA1;Q15154	A0A4W8VX11_HUMAN;A0A5H1ZRS1_HUMAN;A2RUU9_HUMAN;B9EIS5_HUMAN;H0YBA1_HUMAN;PCM1_HUMAN	654.089	807.711	0.809806	0.929859
LPDEKVELFSK	_LPDEK[GlyGly (K)]VELFSK_	2	(K393)	ERLPDEKVELFSK	1	FALSE	FALSE	A0A4W8VX11	PCM1	Pericentriolar material 1	A0A4W8VX11;A0A5H1ZRS1;A2RUU9;B9EIS5;H0YBA1;Q15154	A0A4W8VX11_HUMAN;A0A5H1ZRS1_HUMAN;A2RUU9_HUMAN;B9EIS5_HUMAN;H0YBA1_HUMAN;PCM1_HUMAN	435.346	277.607	1.56821	0.345749
FYEAKLQQQQR	_FYEAK[GlyGly (K)]LQQQQR_	2	(K739)	EKFYEAKLQQQQR	1	TRUE	FALSE	A0A4W8VX11	PCM1	Pericentriolar material 1	A0A4W8VX11;A0A5H1ZRS1;A2RUU9;B9EIS5;H0YBA1;Q15154	A0A4W8VX11_HUMAN;A0A5H1ZRS1_HUMAN;A2RUU9_HUMAN;B9EIS5_HUMAN;H0YBA1_HUMAN;PCM1_HUMAN	160.19	177.842	0.900742	0.849558
FYEAKLQQQQR	_FYEAK[GlyGly (K)]LQQQQR_	3	(K739)	EKFYEAKLQQQQR	1	TRUE	FALSE	A0A4W8VX11	PCM1	Pericentriolar material 1	A0A4W8VX11;A0A5H1ZRS1;A2RUU9;B9EIS5;H0YBA1;Q15154	A0A4W8VX11_HUMAN;A0A5H1ZRS1_HUMAN;A2RUU9_HUMAN;B9EIS5_HUMAN;H0YBA1_HUMAN;PCM1_HUMAN	139.511	191.451	0.728707	0.834611
EKFYEAKLQQQQR	_EKFYEAK[GlyGly (K)]LQQQQR_	3	(K739)	EKFYEAKLQQQQR	2	TRUE	FALSE	A0A4W8VX11	PCM1	Pericentriolar material 1	A0A4W8VX11;A0A5H1ZRS1;A2RUU9;B9EIS5;H0YBA1;Q15154	A0A4W8VX11_HUMAN;A0A5H1ZRS1_HUMAN;A2RUU9_HUMAN;B9EIS5_HUMAN;H0YBA1_HUMAN;PCM1_HUMAN	212.37	222.198	0.955771	0.120236
KQLEALMAEHQR	_K[GlyGly (K)]QLEALMAEHQR_	3	(K842)	ELRQRRKQLEALM	0	TRUE	FALSE	A0A4W8VX11	PCM1	Pericentriolar material 1	A0A4W8VX11;A0A5H1ZRS1;A2RUU9;B9EIS5;H0YBA1;Q15154	A0A4W8VX11_HUMAN;A0A5H1ZRS1_HUMAN;A2RUU9_HUMAN;B9EIS5_HUMAN;H0YBA1_HUMAN;PCM1_HUMAN	115.479	181.527	0.636152	0.629982
MDKLLGELHTLR	_MDK[GlyGly (K)]LLGELHTLR_	3	(K412)	KKQKMDKLLGELH	1	FALSE	FALSE	A0A4W8VX11	PCM1	Pericentriolar material 1	A0A4W8VX11;A0A5H1ZRS1;A2RUU9;B9EIS5;H0YBA1;Q15154	A0A4W8VX11_HUMAN;A0A5H1ZRS1_HUMAN;A2RUU9_HUMAN;B9EIS5_HUMAN;H0YBA1_HUMAN;PCM1_HUMAN	234.207	125.153	1.87136	0.961911
IQALQTACPDLQLSAASVGNCPTKK	_IQALQTAC[Carbamidomethyl (C)]PDLQLSAASVGNC[Carbamidomethyl (C)]PTK[GlyGly (K)]K_	3	(C771,C784,K787)	VGNCPTKKYMPAV	0	TRUE	FALSE	A0A4W8VX11	PCM1	Pericentriolar material 1	A0A4W8VX11;A0A5H1ZRS1;A2RUU9;B9EIS5;H0YBA1;Q15154	A0A4W8VX11_HUMAN;A0A5H1ZRS1_HUMAN;A2RUU9_HUMAN;B9EIS5_HUMAN;H0YBA1_HUMAN;PCM1_HUMAN	155.07	70.383	2.20323	0.467335
DPQQEPMEEIENLKK	_DPQQEPMEEIENLK[GlyGly (K)]K_	3	(K277)	EEIENLKKQHDLL	0	FALSE	FALSE	A0A4W8VX11	PCM1	Pericentriolar material 1	A0A4W8VX11;A0A5H1ZRS1;A2RUU9;B9EIS5;H0YBA1;Q15154	A0A4W8VX11_HUMAN;A0A5H1ZRS1_HUMAN;A2RUU9_HUMAN;B9EIS5_HUMAN;H0YBA1_HUMAN;PCM1_HUMAN	19.1963	36.8776	0.520542	0.882704
DPQQEPMEEIENLKK	_DPQQEPMEEIENLK[GlyGly (K)]K_	2	(K277)	EEIENLKKQHDLL	0	FALSE	FALSE	A0A4W8VX11	PCM1	Pericentriolar material 1	A0A4W8VX11;A0A5H1ZRS1;A2RUU9;B9EIS5;H0YBA1;Q15154	A0A4W8VX11_HUMAN;A0A5H1ZRS1_HUMAN;A2RUU9_HUMAN;B9EIS5_HUMAN;H0YBA1_HUMAN;PCM1_HUMAN	29.6523	10.9026	2.71975	0.395854
ASSSGSKAEFIVGGK	_[Acetyl (Protein N-term)]ASSSGSK[GlyGly (K)]AEFIVGGK_	2	(K8)	ASSSGSKAEFIVG	1	FALSE	FALSE	A0A590UJ43	CSNK1A1	Casein kinase 1 alpha 1	A0A590UJ43;P48729;U3KPX3;V9HW00	A0A590UJ43_HUMAN;KC1A_HUMAN;U3KPX3_HUMAN;V9HW00_HUMAN	260.3	97.1101	2.68046	0.0559335
HPQLLYESKLYK	_HPQLLYESK[GlyGly (K)]LYK_	3	(K62)	QLLYESKLYKILQ	1	FALSE	FALSE	A0A590UJ43	CSNK1A1	Casein kinase 1 alpha 1	A0A590UJ43;P48729;U3KPX3;V9HW00	A0A590UJ43_HUMAN;KC1A_HUMAN;U3KPX3_HUMAN;V9HW00_HUMAN	145.682	157.893	0.922663	0.304381
QKAAQQAASSSGQGQQAQTPTGK	_QK[GlyGly (K)]AAQQAASSSGQGQQAQTPTGK_	3	(K382)	WTMLKQKAAQQAA	1	FALSE	FALSE	A0A590UJ43	CSNK1A1	Casein kinase 1 alpha 1	A0A590UJ43;P48729;U3KPX3;V9HW00	A0A590UJ43_HUMAN;KC1A_HUMAN;U3KPX3_HUMAN;V9HW00_HUMAN	14.922	16.0714	0.92848	0.317639
KTTEEEDEDELHIGR	_K[GlyGly (K)]TTEEEDEDELHIGR_	3	(K793)	DNPVYRKTTEEED	0	TRUE	FALSE	A0A590UJ57	LRP8	LDL receptor related protein 8	A0A590UJ57;A0A590UJ98;A0A590UJF9;A0A590UJH5;A0A590UJJ8;A0A590UJJ9;A0A590UJT0;A0A590UJV3;A0A590UK53;A0A590UK84;A0A590UK97;A0A590UKB1;B3KU40;E9PP15;H0YCA4;Q14114	A0A590UJ57_HUMAN;A0A590UJ98_HUMAN;A0A590UJF9_HUMAN;A0A590UJH5_HUMAN;A0A590UJJ8_HUMAN;A0A590UJJ9_HUMAN;A0A590UJT0_HUMAN;A0A590UJV3_HUMAN;A0A590UK53_HUMAN;A0A590UK84_HUMAN;A0A590UK97_HUMAN;A0A590UKB1_HUMAN;B3KU40_HUMAN;E9PP15_HUMAN;H0YCA4_HUMAN;LRP8_HUMAN	52.798	171.233	0.30834	0.922609
DDTTLNALNTLHESGYDAGKALQR	_DDTTLNALNTLHESGYDAGK[GlyGly (K)]ALQR_	3	(K378)	SGYDAGKALQRLV	1	TRUE	FALSE	A0A590UJ84	RERE	Arginine-glutamic acid dipeptide repeats (Fragment)	A0A590UJ84;A0A590UK57;A0A994J792;B1AKN3;H7BYW9;K7EIE3;Q9P2R6	A0A590UJ84_HUMAN;A0A590UK57_HUMAN;A0A994J792_HUMAN;B1AKN3_HUMAN;H7BYW9_HUMAN;K7EIE3_HUMAN;RERE_HUMAN	275.792	195.454	1.41103	0.195634
FSILNAKGEETK	_FSILNAK[GlyGly (K)]GEETK_	2	(K110)	FSILNAKGEETKA	1	FALSE	FALSE	A0A590UJA7	SPOP	Speckle type BTB/POZ protein	A0A590UJA7;A8KAI0;B4DUE7;D6RDG8;D6RFL7;D6RGZ4;O43791	A0A590UJA7_HUMAN;A8KAI0_HUMAN;B4DUE7_HUMAN;D6RDG8_HUMAN;D6RFL7_HUMAN;D6RGZ4_HUMAN;SPOP_HUMAN	377.839	199.792	1.89116	0.294592
FSILNAKGEETK	_FSILNAK[GlyGly (K)]GEETK_	3	(K110)	FSILNAKGEETKA	1	FALSE	FALSE	A0A590UJA7	SPOP	Speckle type BTB/POZ protein	A0A590UJA7;A8KAI0;B4DUE7;D6RDG8;D6RFL7;D6RGZ4;O43791	A0A590UJA7_HUMAN;A8KAI0_HUMAN;B4DUE7_HUMAN;D6RDG8_HUMAN;D6RFL7_HUMAN;D6RGZ4_HUMAN;SPOP_HUMAN	79.0815	118.974	0.664694	0.120557
SSTFSSGANDKLK	_SSTFSSGANDK[GlyGly (K)]LK_	2	(K64)	SSGANDKLKWCLR	1	FALSE	FALSE	A0A590UJA7	SPOP	Speckle type BTB/POZ protein	A0A590UJA7;A8KAI0;B4DUE7;D6RDG8;D6RFL7;D6RGZ4;O43791	A0A590UJA7_HUMAN;A8KAI0_HUMAN;B4DUE7_HUMAN;D6RDG8_HUMAN;D6RFL7_HUMAN;D6RGZ4_HUMAN;SPOP_HUMAN	57.6785	77.6063	0.743219	0.524531
YIAPTVLTDVDPKTK	_YIAPTVLTDVDPK[GlyGly (K)]TK_	2	(K276)	LTDVDPKTKVMQE	1	FALSE	FALSE	A0A5F9ZGX4	ALDH3A2	Aldehyde dehydrogenase 3 family member A2 (Fragment)	A0A5F9ZGX4	A0A5F9ZGX4_HUMAN	105.743	187.976	0.562533	0.828254
YIAPTVLTDVDPKTK	_YIAPTVLTDVDPK[GlyGly (K)]TK_	3	(K276)	LTDVDPKTKVMQE	1	FALSE	FALSE	A0A5F9ZGX4	ALDH3A2	Aldehyde dehydrogenase 3 family member A2 (Fragment)	A0A5F9ZGX4	A0A5F9ZGX4_HUMAN	132.577	132.009	1.0043	0.497593
GLTSVINQKLKDDEVAQLK	_GLTSVINQK[GlyGly (K)]LKDDEVAQLK_	3	(K308)	TSVINQKLKDDEV	2	TRUE	FALSE	A0A5F9ZHM4	LDHB	L-lactate dehydrogenase	A0A5F9ZHM4;P07195;Q5U077	A0A5F9ZHM4_HUMAN;LDHB_HUMAN;Q5U077_HUMAN	4417.78	7901.15	0.559132	0.3543
GLTSVINQKLK	_GLTSVINQK[GlyGly (K)]LK_	2	(K308)	TSVINQKLKDDEV	1	TRUE	FALSE	A0A5F9ZHM4	LDHB	L-lactate dehydrogenase	A0A5F9ZHM4;P07195;Q5U077	A0A5F9ZHM4_HUMAN;LDHB_HUMAN;Q5U077_HUMAN	9798.3	9314.25	1.05197	0.251681
SLADELALVDVLEDKLK	_SLADELALVDVLEDK[GlyGly (K)]LK_	2	(K58)	VDVLEDKLKGEMM	1	FALSE	FALSE	A0A5F9ZHM4	LDHB	L-lactate dehydrogenase	A0A5F9ZHM4;P07195;Q5U077	A0A5F9ZHM4_HUMAN;LDHB_HUMAN;Q5U077_HUMAN	41.8524	118.972	0.351785	1
VEPWKEQFFESYYGQSSGLSLEDSKK	_VEPWK[GlyGly (K)]EQFFESYYGQSSGLSLEDSKK_	4	(K110)	KKVEPWKEQFFES	1	TRUE	FALSE	A0A5F9ZHN2	ASXL2	ASXL transcriptional regulator 2 (Fragment)	A0A5F9ZHN2;B8XCX8;E7EWD6;Q76L83	A0A5F9ZHN2_HUMAN;B8XCX8_HUMAN;E7EWD6_HUMAN;ASXL2_HUMAN	3622.91	1809.99	2.00161	0.508436
VEPWKEQFFESYYGQSSGLSLEDSK	_VEPWK[GlyGly (K)]EQFFESYYGQSSGLSLEDSK_	3	(K110)	KKVEPWKEQFFES	1	TRUE	FALSE	A0A5F9ZHN2	ASXL2	ASXL transcriptional regulator 2 (Fragment)	A0A5F9ZHN2;B8XCX8;E7EWD6;Q76L83	A0A5F9ZHN2_HUMAN;B8XCX8_HUMAN;E7EWD6_HUMAN;ASXL2_HUMAN	439.043	663.717	0.661491	0.21407
DKEVESLR	_DK[GlyGly (K)]EVESLR_	2	(K1178)	QQQSRDKEVESLR	1	TRUE	FALSE	A0A5F9ZHU6	CEP290	Centrosomal protein 290	A0A5F9ZHU6;A0A5K1VW81;A0A6Q8PG44;A0A6Q8PGB1;A0A6Q8PGC3;A0A6Q8PGP6;A0A6Q8PH24;A0A6Q8PH78;J3KNF5;O15078	A0A5F9ZHU6_HUMAN;A0A5K1VW81_HUMAN;A0A6Q8PG44_HUMAN;A0A6Q8PGB1_HUMAN;A0A6Q8PGC3_HUMAN;A0A6Q8PGP6_HUMAN;A0A6Q8PH24_HUMAN;A0A6Q8PH78_HUMAN;J3KNF5_HUMAN;CE290_HUMAN	588.48	339.537	1.73318	0.904996
GLEELISTLKDTK	_GLEELISTLK[GlyGly (K)]DTK_	2	(K1336)	ELISTLKDTKGAQ	1	TRUE	FALSE	A0A5F9ZHU6	CEP290	Centrosomal protein 290	A0A5F9ZHU6;A0A5K1VW81;A0A6Q8PG44;A0A6Q8PGB1;A0A6Q8PGC3;A0A6Q8PGP6;A0A6Q8PH24;A0A6Q8PH78;J3KNF5;O15078	A0A5F9ZHU6_HUMAN;A0A5K1VW81_HUMAN;A0A6Q8PG44_HUMAN;A0A6Q8PGB1_HUMAN;A0A6Q8PGC3_HUMAN;A0A6Q8PGP6_HUMAN;A0A6Q8PH24_HUMAN;A0A6Q8PH78_HUMAN;J3KNF5_HUMAN;CE290_HUMAN	196.866	334.83	0.587959	0.973331
KSITNSDIVSISK	_K[GlyGly (K)]SITNSDIVSISK_	3	(K1045)	SMDKAKKSITNSD	0	FALSE	FALSE	A0A5F9ZHU6	CEP290	Centrosomal protein 290	A0A5F9ZHU6;A0A5K1VW81;A0A6Q8PG44;A0A6Q8PGB1;A0A6Q8PGC3;A0A6Q8PGP6;A0A6Q8PH24;A0A6Q8PH78;J3KNF5;O15078	A0A5F9ZHU6_HUMAN;A0A5K1VW81_HUMAN;A0A6Q8PG44_HUMAN;A0A6Q8PGB1_HUMAN;A0A6Q8PGC3_HUMAN;A0A6Q8PGP6_HUMAN;A0A6Q8PH24_HUMAN;A0A6Q8PH78_HUMAN;J3KNF5_HUMAN;CE290_HUMAN	177.649	67.1495	2.64558	0.541065
LGNESSMDKAK	_LGNESSMDK[GlyGly (K)]AK_	2	(K1042)	NESSMDKAKKSIT	1	FALSE	FALSE	A0A5F9ZHU6	CEP290	Centrosomal protein 290	A0A5F9ZHU6;A0A5K1VW81;A0A6Q8PG44;A0A6Q8PGB1;A0A6Q8PGC3;A0A6Q8PGP6;A0A6Q8PH24;A0A6Q8PH78;J3KNF5;O15078	A0A5F9ZHU6_HUMAN;A0A5K1VW81_HUMAN;A0A6Q8PG44_HUMAN;A0A6Q8PGB1_HUMAN;A0A6Q8PGC3_HUMAN;A0A6Q8PGP6_HUMAN;A0A6Q8PH24_HUMAN;A0A6Q8PH78_HUMAN;J3KNF5_HUMAN;CE290_HUMAN	73.1184	43.3436	1.68695	0.891106
AFEKAAESTSSR	_AFEK[GlyGly (K)]AAESTSSR_	2	(K289)	FGRAFEKAAESTS	1	TRUE	FALSE	A0A5F9ZI22	CDC45	Cell division cycle 45 (Fragment)	A0A5F9ZI22;A0A5K1VW85;O75419	A0A5F9ZI22_HUMAN;A0A5K1VW85_HUMAN;CDC45_HUMAN	62.7787	51.2397	1.2252	0.431134
AKAQIALK	_AK[GlyGly (K)]AQIALK_	2	(K164)	LDHNRAKAQIALK	1	FALSE	FALSE	A0A5K1VW95	MDH1	Malate dehydrogenase	A0A5K1VW95;P40925;V9HWF2	A0A5K1VW95_HUMAN;MDHC_HUMAN;V9HWF2_HUMAN	598.392	1070.72	0.55887	0.0611436
SVKVIVVGNPANTNCLTASK	_SVK[GlyGly (K)]VIVVGNPANTNC[Carbamidomethyl (C)]LTASK_	3	(K125,C137)	YAKKSVKVIVVGN	1	FALSE	FALSE	A0A5K1VW95	MDH1	Malate dehydrogenase	A0A5K1VW95;P40925;V9HWF2	A0A5K1VW95_HUMAN;MDHC_HUMAN;V9HWF2_HUMAN	53.109	69.3655	0.76564	0.0746036
SDQEAKPSTEDLGDKK	_[Acetyl (Protein N-term)]SDQEAKPSTEDLGDK[GlyGly (K)]K_	3	(K16)	TEDLGDKKEGEYI	0	TRUE	FALSE	A0A5P8PBC0	SUMO6	Small ubiquitin-related modifier	A0A5P8PBC0;B8ZZJ0;B8ZZN6;B9A032;P63165	A0A5P8PBC0_HUMAN;B8ZZJ0_HUMAN;B8ZZN6_HUMAN;B9A032_HUMAN;SUMO1_HUMAN	1289.16	484.504	2.66079	0.875426
EGEYIKLK	_EGEYIK[GlyGly (K)]LK_	2	(K23)	KEGEYIKLKVIGQ	1	TRUE	FALSE	A0A5P8PBC0	SUMO6	Small ubiquitin-related modifier	A0A5P8PBC0;B8ZZJ0;B8ZZN6;B9A032;P63165	A0A5P8PBC0_HUMAN;B8ZZJ0_HUMAN;B8ZZN6_HUMAN;B9A032_HUMAN;SUMO1_HUMAN	1691.87	765.448	2.21029	0.724608
VIGQDSSEIHFKVK	_VIGQDSSEIHFK[GlyGly (K)]VK_	3	(K37)	SSEIHFKVKMTTH	1	FALSE	FALSE	A0A5P8PBC0	SUMO6	Small ubiquitin-related modifier	A0A5P8PBC0;B8ZZJ0;B8ZZN6;B9A032;P63165	A0A5P8PBC0_HUMAN;B8ZZJ0_HUMAN;B8ZZN6_HUMAN;B9A032_HUMAN;SUMO1_HUMAN	1370.19	906.049	1.51227	0.49294
LKESYCQR	_LK[GlyGly (K)]ESYC[Carbamidomethyl (C)]QR_	2	(K48,C52)	THLKKLKESYCQR	1	FALSE	FALSE	A0A5P8PBC0	SUMO6	Small ubiquitin-related modifier	A0A5P8PBC0;B8ZZJ0;B8ZZN6;B9A032;P63165	A0A5P8PBC0_HUMAN;B8ZZJ0_HUMAN;B8ZZN6_HUMAN;B9A032_HUMAN;SUMO1_HUMAN	821.387	427.994	1.91916	0.514573
LKVIGQDSSEIHFK	_LK[GlyGly (K)]VIGQDSSEIHFK_	3	(K25)	GEYIKLKVIGQDS	1	TRUE	FALSE	A0A5P8PBC0	SUMO6	Small ubiquitin-related modifier	A0A5P8PBC0;B8ZZJ0;B8ZZN6;B9A032;P63165	A0A5P8PBC0_HUMAN;B8ZZJ0_HUMAN;B8ZZN6_HUMAN;B9A032_HUMAN;SUMO1_HUMAN	506.27	269.674	1.87734	0.549716
GKSDPYHATSGALSPAK	_GK[GlyGly (K)]SDPYHATSGALSPAK_	3	(K243)	KDRVKGKSDPYHA	1	TRUE	FALSE	A0A654IBU3	CXNK2	Gap junction protein	A0A654IBU3;B4DGM6;B4DI81;B4DMC9;B4DN50;P17302;Q53FJ6	A0A654IBU3_HUMAN;B4DGM6_HUMAN;B4DI81_HUMAN;B4DMC9_HUMAN;B4DN50_HUMAN;CXA1_HUMAN;Q53FJ6_HUMAN	94.9741	203.366	0.467011	0.715155
KELSAVTFPDIIR	_K[GlyGly (K)]ELSAVTFPDIIR_	3	(K637)	VEPYTKKELSAVT	0	TRUE	FALSE	A0A669KB53	STAT1	Signal transducer and activator of transcription	A0A669KB53;A0A669KB56;A0A669KB68;A0A669KBA4;A0A669KBI6;A0A8V8TN81;J3KPM9;P42224	A0A669KB53_HUMAN;A0A669KB56_HUMAN;A0A669KB68_HUMAN;A0A669KBA4_HUMAN;A0A669KBI6_HUMAN;A0A8V8TN81_HUMAN;J3KPM9_HUMAN;STAT1_HUMAN	447.476	586.844	0.762512	0.169209
KGGPPPPNWR	_K[GlyGly (K)]GGPPPPNWR_	3	(K331)	SLDSLRKGGPPPP	0	FALSE	FALSE	A0A669KB62	CTNND1	Catenin delta 1	A0A669KB62	A0A669KB62_HUMAN	8368.02	5368.26	1.5588	0.506575
EPNEDCKPR	_EPNEDC[Carbamidomethyl (C)]K[GlyGly (K)]PR_	2	(C492,K493)	EPNEDCKPRHIEW	0	FALSE	FALSE	A0A669KB62	CTNND1	Catenin delta 1	A0A669KB62	A0A669KB62_HUMAN	1329.57	1014.01	1.31119	0.926598
EPNEDCKPR	_EPNEDC[Carbamidomethyl (C)]K[GlyGly (K)]PR_	3	(C492,K493)	EPNEDCKPRHIEW	0	FALSE	FALSE	A0A669KB62	CTNND1	Catenin delta 1	A0A669KB62	A0A669KB62_HUMAN	225.54	106.721	2.11336	0.208037
QEKALSAIADLLTNEHER	_QEK[GlyGly (K)]ALSAIADLLTNEHER_	3	(K680)	SALRQEKALSAIA	1	FALSE	FALSE	A0A669KB62	CTNND1	Catenin delta 1	A0A669KB62	A0A669KB62_HUMAN	941.142	1659.02	0.567288	0.709966
VVKAASGALR	_VVK[GlyGly (K)]AASGALR_	2	(K698)	EHERVVKAASGAL	1	FALSE	FALSE	A0A669KB62	CTNND1	Catenin delta 1	A0A669KB62	A0A669KB62_HUMAN	454.407	430.48	1.05558	0.142339
LVLINKSGNR	_LVLINK[GlyGly (K)]SGNR_	2	(K780)	KLVLINKSGNRSE	1	FALSE	FALSE	A0A669KB62	CTNND1	Catenin delta 1	A0A669KB62	A0A669KB62_HUMAN	351.858	380.396	0.924979	0.119939
IAIKNCDGVPALVR	_IAIK[GlyGly (K)]NC[Carbamidomethyl (C)]DGVPALVR_	3	(K424,C426)	DNKIAIKNCDGVP	1	FALSE	FALSE	A0A669KB62	CTNND1	Catenin delta 1	A0A669KB62	A0A669KB62_HUMAN	273.415	149.213	1.83239	0.253454
KPIEDPANDTVDFPKR	_K[GlyGly (K)]PIEDPANDTVDFPKR_	3	(K604)	KKGKGKKPIEDPA	0	FALSE	FALSE	A0A669KB62	CTNND1	Catenin delta 1	A0A669KB62	A0A669KB62_HUMAN	220.297	162.9	1.35234	0.0907991
ELIGKHAIPNLVK	_ELIGK[GlyGly (K)]HAIPNLVK_	3	(K719)	NKELIGKHAIPNL	1	FALSE	FALSE	A0A669KB62	CTNND1	Catenin delta 1	A0A669KB62	A0A669KB62_HUMAN	181.125	213.088	0.85	0.707045
EQEAQFEKLTR	_EQEAQFEK[GlyGly (K)]LTR_	2	(K25)	QEAQFEKLTRALE	1	FALSE	FALSE	A0A669KB62	CTNND1	Catenin delta 1	A0A669KB62	A0A669KB62_HUMAN	51.2678	73.482	0.697692	0.798836
KNGNGGPGPYVGQAGTATLPR	_K[GlyGly (K)]NGNGGPGPYVGQAGTATLPR_	3	(K160)	LGRDFRKNGNGGP	0	FALSE	FALSE	A0A669KB62	CTNND1	Catenin delta 1	A0A669KB62	A0A669KB62_HUMAN	28.7603	49.6382	0.579397	0.663039
INLQQQPPPLQIKSVPLPTLK	_INLQQQPPPLQIK[GlyGly (K)]SVPLPTLK_	3	(K252)	PPPLQIKSVPLPT	1	TRUE	FALSE	A0A669KB71	TOX4	TOX high mobility group box family member 4	A0A669KB71;B4DJ39;O94842	A0A669KB71_HUMAN;B4DJ39_HUMAN;TOX4_HUMAN	106.61	12.783	8.34002	0.0970366
DEVDGGPPCAPGGTAKTR	_DEVDGGPPC[Carbamidomethyl (C)]APGGTAK[GlyGly (K)]TR_	3	(C17,K24)	APGGTAKTRRPDN	1	TRUE	FALSE	A0A669KB92	TMEM30A	Transmembrane protein 30A	A0A669KB92;A0A669KBA0;A0A669KBE6;A0A669KBF5;B4DDK3;Q9NV96	A0A669KB92_HUMAN;A0A669KBA0_HUMAN;A0A669KBE6_HUMAN;A0A669KBF5_HUMAN;B4DDK3_HUMAN;CC50A_HUMAN	754.393	1757.21	0.429313	0.206401
DEVDGGPPCAPGGTAKTR	_DEVDGGPPC[Carbamidomethyl (C)]APGGTAK[GlyGly (K)]TR_	2	(C17,K24)	APGGTAKTRRPDN	1	TRUE	FALSE	A0A669KB92	TMEM30A	Transmembrane protein 30A	A0A669KB92;A0A669KBA0;A0A669KBE6;A0A669KBF5;B4DDK3;Q9NV96	A0A669KB92_HUMAN;A0A669KBA0_HUMAN;A0A669KBE6_HUMAN;A0A669KBF5_HUMAN;B4DDK3_HUMAN;CC50A_HUMAN	6.52093	14.317	0.455466	0.26618
AMNYNAKDEVDGGPPCAPGGTAK	_[Acetyl (Protein N-term)]AMNYNAK[GlyGly (K)]DEVDGGPPC[Carbamidomethyl (C)]APGGTAK_	3	(K8,C17)	AMNYNAKDEVDGG	1	TRUE	FALSE	A0A669KB92	TMEM30A	Transmembrane protein 30A	A0A669KB92;A0A669KBA0;A0A669KBE6;A0A669KBF5;B4DDK3;Q9NV96	A0A669KB92_HUMAN;A0A669KBA0_HUMAN;A0A669KBE6_HUMAN;A0A669KBF5_HUMAN;B4DDK3_HUMAN;CC50A_HUMAN	45.6188	194.294	0.234792	0.0871918
ENKNLTGTAR	_ENK[GlyGly (K)]NLTGTAR_	2	(K103)	IPYRENKNLTGTA	1	TRUE	FALSE	A0A669KBC0	CSNK1E	Casein kinase 1 epsilon (Fragment)	A0A669KBC0;B0QY34;B0QY35;B0QY36;B3KRV2;B4DIJ9;B4E0G1;H0Y2N6;H0Y645;H7BYT1;J3QQI9;P48730;P49674;Q53EZ1;Q59FJ7;Q5U045	A0A669KBC0_HUMAN;B0QY34_HUMAN;B0QY35_HUMAN;B0QY36_HUMAN;B3KRV2_HUMAN;B4DIJ9_HUMAN;B4E0G1_HUMAN;H0Y2N6_HUMAN;H0Y645_HUMAN;H7BYT1_HUMAN;J3QQI9_HUMAN;KC1D_HUMAN;KC1E_HUMAN;Q53EZ1_HUMAN;Q59FJ7_HUMAN;Q5U045_HUMAN	141.601	69.2323	2.0453	0.541474
TDLKVPAK	_TDLK[GlyGly (K)]VPAK_	2	(K335)	FEKTDLKVPAKAK	1	TRUE	FALSE	A0A669KBI3	AFF1	ALF transcription elongation factor 1 (Fragment)	A0A669KBI3;B4DJM6;B4DXZ8;E7EMC5;E7ETI4;F5GXF9;P51825;Q05D98;Q13718;Q14C88;Q6LA76;Q712L1;Q8NI10;Q8TD97	A0A669KBI3_HUMAN;B4DJM6_HUMAN;B4DXZ8_HUMAN;E7EMC5_HUMAN;E7ETI4_HUMAN;F5GXF9_HUMAN;AFF1_HUMAN;Q05D98_HUMAN;Q13718_HUMAN;Q14C88_HUMAN;Q6LA76_HUMAN;Q712L1_HUMAN;Q8NI10_HUMAN;Q8TD97_HUMAN	211.917	219.041	0.967476	0.203318
FMYDPQTDQNIKINDR	_FMYDPQTDQNIK[GlyGly (K)]INDR_	3	(K455)	QTDQNIKINDRFE	1	FALSE	FALSE	A0A669KBL1	USP7	Ubiquitin carboxyl-terminal hydrolase 7	A0A669KBL1;Q93009	A0A669KBL1_HUMAN;UBP7_HUMAN	1003.5	580.563	1.72849	0.710964
EDYYDIQLSIKGK	_EDYYDIQLSIK[GlyGly (K)]GK_	2	(K390)	DIQLSIKGKKNIF	1	FALSE	FALSE	A0A669KBL1	USP7	Ubiquitin carboxyl-terminal hydrolase 7	A0A669KBL1;Q93009	A0A669KBL1_HUMAN;UBP7_HUMAN	685.296	426.819	1.60559	0.422145
AVELGEKASGK	_AVELGEK[GlyGly (K)]ASGK_	2	(K969)	AVELGEKASGKLR	1	FALSE	FALSE	A0A669KBL1	USP7	Ubiquitin carboxyl-terminal hydrolase 7	A0A669KBL1;Q93009	A0A669KBL1_HUMAN;UBP7_HUMAN	426.965	237.617	1.79686	0.904518
REDYYDIQLSIKGK	_REDYYDIQLSIK[GlyGly (K)]GK_	3	(K390)	DIQLSIKGKKNIF	1	FALSE	FALSE	A0A669KBL1	USP7	Ubiquitin carboxyl-terminal hydrolase 7	A0A669KBL1;Q93009	A0A669KBL1_HUMAN;UBP7_HUMAN	291.321	253.971	1.14706	0.677813
VFYELQHSDKPVGTK	_VFYELQHSDK[GlyGly (K)]PVGTK_	3	(K307)	ELQHSDKPVGTKK	0	FALSE	FALSE	A0A669KBL1	USP7	Ubiquitin carboxyl-terminal hydrolase 7	A0A669KBL1;Q93009	A0A669KBL1_HUMAN;UBP7_HUMAN	92.6667	137.495	0.673966	0.667106
DLLQFFKPR	_DLLQFFK[GlyGly (K)]PR_	2	(K904)	DLLQFFKPRQPKK	0	FALSE	FALSE	A0A669KBL1	USP7	Ubiquitin carboxyl-terminal hydrolase 7	A0A669KBL1;Q93009	A0A669KBL1_HUMAN;UBP7_HUMAN	266.883	160.502	1.6628	0.807453
VFEVNASNLEKQTSK	_VFEVNASNLEK[GlyGly (K)]QTSK_	3	(K39)	NASNLEKQTSKGK	1	FALSE	FALSE	A0A6I8PIT3	LARS1	leucine--tRNA ligase	A0A6I8PIT3;A0A6I8PIV1;A0A6I8PL42;A0A6I8PLB8;B2RCM2;B4DER1;B4E266;Q9P2J5	A0A6I8PIT3_HUMAN;A0A6I8PIV1_HUMAN;A0A6I8PL42_HUMAN;A0A6I8PLB8_HUMAN;B2RCM2_HUMAN;B4DER1_HUMAN;B4E266_HUMAN;SYLC_HUMAN	239.23	247.565	0.966331	0.420825
VFEVNASNLEKQTSK	_VFEVNASNLEK[GlyGly (K)]QTSK_	2	(K39)	NASNLEKQTSKGK	1	FALSE	FALSE	A0A6I8PIT3	LARS1	leucine--tRNA ligase	A0A6I8PIT3;A0A6I8PIV1;A0A6I8PL42;A0A6I8PLB8;B2RCM2;B4DER1;B4E266;Q9P2J5	A0A6I8PIT3_HUMAN;A0A6I8PIV1_HUMAN;A0A6I8PL42_HUMAN;A0A6I8PLB8_HUMAN;B2RCM2_HUMAN;B4DER1_HUMAN;B4E266_HUMAN;SYLC_HUMAN	76.5965	77.9978	0.982035	0.233817
KTTCGTVCLK	_K[GlyGly (K)]TTC[Carbamidomethyl (C)]GTVC[Carbamidomethyl (C)]LK_	2	(K8,C11,C15)	GEFNEKKTTCGTV	0	TRUE	FALSE	A0A6M5CDG2	CD151	Tetraspanin	A0A6M5CDG2;A0A6M5CH24;A0A6M5CII8;E9PJC8;E9PJE8;E9PK37;E9PLZ6;E9PMR4;E9PP93;E9PRJ3;E9PSA1;K4DIA7;K4DIB7;P48509;Q53FU5;Q6ZNZ0	A0A6M5CDG2_HUMAN;A0A6M5CH24_HUMAN;A0A6M5CII8_HUMAN;E9PJC8_HUMAN;E9PJE8_HUMAN;E9PK37_HUMAN;E9PLZ6_HUMAN;E9PMR4_HUMAN;E9PP93_HUMAN;E9PRJ3_HUMAN;E9PSA1_HUMAN;K4DIA7_HUMAN;K4DIB7_HUMAN;CD151_HUMAN;Q53FU5_HUMAN;Q6ZNZ0_HUMAN	108.877	204.878	0.531425	0.53147
LTDLKSLCSR	_LTDLK[GlyGly (K)]SLC[Carbamidomethyl (C)]SR_	2	(K87,C90)	FKLTDLKSLCSRG	1	TRUE	FALSE	A0A6M8YDW1	MDIG	Bifunctional lysine-specific demethylase and histidyl-hydroxylase	A0A6M8YDW1;A0A6M8YDW2;A0A6M8YHF9;D6RCB6;Q8IUF8	A0A6M8YDW1_HUMAN;A0A6M8YDW2_HUMAN;A0A6M8YHF9_HUMAN;D6RCB6_HUMAN;RIOX2_HUMAN	329.902	293.221	1.1251	0.547538
GFGFVTFENEDVVEKVCEIHFHEINNK	_GFGFVTFENEDVVEK[GlyGly (K)]VC[Carbamidomethyl (C)]EIHFHEINNK_	4	(K153,C155)	NEDVVEKVCEIHF	1	FALSE	FALSE	A0A6Q8PF05	MSI2	Musashi RNA binding protein 2 (Fragment)	A0A6Q8PF05;B4DHE8;B4DM51;Q96DH6	A0A6Q8PF05_HUMAN;B4DHE8_HUMAN;B4DM51_HUMAN;MSI2H_HUMAN	30.5234	76.0488	0.401367	0.47093
QKEDNHIFGR	_QK[GlyGly (K)]EDNHIFGR_	3	(K165)	QSKSKQKEDNHIF	1	FALSE	FALSE	A0A6Q8PF34	FAM111A	Serine protease FAM111A (Fragment)	A0A6Q8PF34;A0A804HLI8;Q96PZ2	A0A6Q8PF34_HUMAN;A0A804HLI8_HUMAN;F111A_HUMAN	210.027	138.654	1.51476	0.618952
MVPSAAASQNPESEKR	_MVPSAAASQNPESEK[GlyGly (K)]R_	2	(K286)	QNPESEKRNTCVL	0	TRUE	FALSE	A0A6Q8PF34	FAM111A	Serine protease FAM111A (Fragment)	A0A6Q8PF34;A0A804HLI8;Q96PZ2	A0A6Q8PF34_HUMAN;A0A804HLI8_HUMAN;F111A_HUMAN	175.569	186.98	0.938972	0.750563
KNPEDQTMPQNR	_K[GlyGly (K)]NPEDQTMPQNR_	2	(K65)	RFHSPKKNPEDQT	0	FALSE	FALSE	A0A6Q8PF34	FAM111A	Serine protease FAM111A (Fragment)	A0A6Q8PF34;A0A804HLI8;Q96PZ2	A0A6Q8PF34_HUMAN;A0A804HLI8_HUMAN;F111A_HUMAN	11.4769	15.8538	0.723921	0.775268
LAPGKDEQVPIR	_LAPGK[GlyGly (K)]DEQVPIR_	3	(K75)	RRLAPGKDEQVPI	1	TRUE	FALSE	A0A6Q8PFH5	SLC52A2	Solute carrier family 52 member 2	A0A6Q8PFH5;A0A6Q8PGB9;E9PIX2;E9PPS0;Q8TDT0;Q9HAB3	A0A6Q8PFH5_HUMAN;A0A6Q8PGB9_HUMAN;E9PIX2_HUMAN;E9PPS0_HUMAN;Q8TDT0_HUMAN;S52A2_HUMAN	545.38	718.794	0.758743	0.557051
KIEVLDSLQSK	_K[GlyGly (K)]IEVLDSLQSK_	2	(K720)	IAAMNKKIEVLDS	0	FALSE	FALSE	A0A6Q8PFJ4	MFN2	Mitofusin 2	A0A6Q8PFJ4;A0A6Q8PGV8;O95140	A0A6Q8PFJ4_HUMAN;A0A6Q8PGV8_HUMAN;MFN2_HUMAN	336.975	145.376	2.31796	0.201397
SVLGEADQKGSLVAPDR	_SVLGEADQK[GlyGly (K)]GSLVAPDR_	3	(K625)	LGEADQKGSLVAP	1	FALSE	FALSE	A0A6Q8PFK3	AARS1	Alanine--tRNA ligase	A0A6Q8PFK3;A0A6Q8PFY2;A0A6Q8PGB5;A0A6Q8PGN5;A0A6Q8PGR9;H3BPK7;P49588	A0A6Q8PFK3_HUMAN;A0A6Q8PFY2_HUMAN;A0A6Q8PGB5_HUMAN;A0A6Q8PGN5_HUMAN;A0A6Q8PGR9_HUMAN;H3BPK7_HUMAN;SYAC_HUMAN	82.2052	56.9009	1.44471	0.850101
VDDSSEDKTEFTVK	_VDDSSEDK[GlyGly (K)]TEFTVK_	3	(K558)	DDSSEDKTEFTVK	1	FALSE	FALSE	A0A6Q8PFK3	AARS1	Alanine--tRNA ligase	A0A6Q8PFK3;A0A6Q8PFY2;A0A6Q8PGB5;A0A6Q8PGN5;A0A6Q8PGR9;H3BPK7;P49588	A0A6Q8PFK3_HUMAN;A0A6Q8PFY2_HUMAN;A0A6Q8PGB5_HUMAN;A0A6Q8PGN5_HUMAN;A0A6Q8PGR9_HUMAN;H3BPK7_HUMAN;SYAC_HUMAN	30.7541	28.4128	1.0824	0.682626
AQLGGPEAAKSDETAAK	_AQLGGPEAAK[GlyGly (K)]SDETAAK_	3	(K191)	GGPEAAKSDETAA	1	FALSE	FALSE	A0A6Q8PFK8	HSPB1	Heat shock protein family B (small) member 1	A0A6Q8PFK8;P04792;V9HW43	A0A6Q8PFK8_HUMAN;HSPB1_HUMAN;V9HW43_HUMAN	2672.51	1526.35	1.75091	0.506078
AQLGGPEAAKSDETAAK	_AQLGGPEAAK[GlyGly (K)]SDETAAK_	2	(K191)	GGPEAAKSDETAA	1	FALSE	FALSE	A0A6Q8PFK8	HSPB1	Heat shock protein family B (small) member 1	A0A6Q8PFK8;P04792;V9HW43	A0A6Q8PFK8_HUMAN;HSPB1_HUMAN;V9HW43_HUMAN	89.9199	61.3832	1.46489	0.698402
TKDGVVEITGK	_TK[GlyGly (K)]DGVVEITGK_	3	(K114)	ELTVKTKDGVVEI	1	FALSE	FALSE	A0A6Q8PFK8	HSPB1	Heat shock protein family B (small) member 1	A0A6Q8PFK8;P04792;V9HW43	A0A6Q8PFK8_HUMAN;HSPB1_HUMAN;V9HW43_HUMAN	359.518	207.072	1.7362	0.466749
DGVVEITGKHEER	_DGVVEITGK[GlyGly (K)]HEER_	3	(K123)	VVEITGKHEERQD	1	FALSE	FALSE	A0A6Q8PFK8	HSPB1	Heat shock protein family B (small) member 1	A0A6Q8PFK8;P04792;V9HW43	A0A6Q8PFK8_HUMAN;HSPB1_HUMAN;V9HW43_HUMAN	1515	828.481	1.82864	0.308045
DGVVEITGKHEER	_DGVVEITGK[GlyGly (K)]HEER_	2	(K123)	VVEITGKHEERQD	1	FALSE	FALSE	A0A6Q8PFK8	HSPB1	Heat shock protein family B (small) member 1	A0A6Q8PFK8;P04792;V9HW43	A0A6Q8PFK8_HUMAN;HSPB1_HUMAN;V9HW43_HUMAN	18.4467	19.3755	0.952063	0.294477
VTKTFVK	_VTK[GlyGly (K)]TFVK_	2	(K136)	HMLRVTKTFVKRN	1	TRUE	FALSE	A0A6Q8PFU6	ATP6V0A2	V-type proton ATPase subunit a	A0A6Q8PFU6;F5H5F3;Q8TBM3;Q9Y487	A0A6Q8PFU6_HUMAN;F5H5F3_HUMAN;Q8TBM3_HUMAN;VPP2_HUMAN	247.92	350.712	0.706903	0.995757
KQLSSTVFK	_K[GlyGly (K)]QLSSTVFK_	2	(K524)	MHLVIRKQLSSTV	0	FALSE	FALSE	A0A6Q8PFY3	FANCD2	FA complementation group D2 (Fragment)	A0A6Q8PFY3;Q9BXW9	A0A6Q8PFY3_HUMAN;FACD2_HUMAN	29942.3	8825.87	3.39256	0.931909
KQLSSTVFK	_K[GlyGly (K)]QLSSTVFK_	1	(K524)	MHLVIRKQLSSTV	0	FALSE	FALSE	A0A6Q8PFY3	FANCD2	FA complementation group D2 (Fragment)	A0A6Q8PFY3;Q9BXW9	A0A6Q8PFY3_HUMAN;FACD2_HUMAN	237.031	486.96	0.486757	0.84905
KQLSSTVFKYK	_K[GlyGly (K)]QLSSTVFKYK_	3	(K524)	MHLVIRKQLSSTV	1	FALSE	FALSE	A0A6Q8PFY3	FANCD2	FA complementation group D2 (Fragment)	A0A6Q8PFY3;Q9BXW9	A0A6Q8PFY3_HUMAN;FACD2_HUMAN	430.056	548.803	0.783624	0.975765
KQLSSTVFKYK	_K[GlyGly (K)]QLSSTVFKYK_	2	(K524)	MHLVIRKQLSSTV	1	FALSE	FALSE	A0A6Q8PFY3	FANCD2	FA complementation group D2 (Fragment)	A0A6Q8PFY3;Q9BXW9	A0A6Q8PFY3_HUMAN;FACD2_HUMAN	66.3994	114.251	0.581169	0.701064
LIETELLQLTQLELKR	_LIETELLQLTQLELK[GlyGly (K)]R_	2	(K472)	LTQLELKRKSLDT	0	FALSE	FALSE	A0A6Q8PG02	LRSAM1	Leucine rich repeat and sterile alpha motif containing 1	A0A6Q8PG02;A0A6Q8PGB2;A0A6Q8PGF7;A0A6Q8PGW1;Q6UWE0	A0A6Q8PG02_HUMAN;A0A6Q8PGB2_HUMAN;A0A6Q8PGF7_HUMAN;A0A6Q8PGW1_HUMAN;LRSM1_HUMAN	230.822	184.204	1.25308	0.265533
LIETELLQLTQLELKR	_LIETELLQLTQLELK[GlyGly (K)]R_	3	(K472)	LTQLELKRKSLDT	0	FALSE	FALSE	A0A6Q8PG02	LRSAM1	Leucine rich repeat and sterile alpha motif containing 1	A0A6Q8PG02;A0A6Q8PGB2;A0A6Q8PGF7;A0A6Q8PGW1;Q6UWE0	A0A6Q8PG02_HUMAN;A0A6Q8PGB2_HUMAN;A0A6Q8PGF7_HUMAN;A0A6Q8PGW1_HUMAN;LRSM1_HUMAN	215.338	196.106	1.09806	0.946949
WALSSLLQQLLKEK	_WALSSLLQQLLK[GlyGly (K)]EK_	2	(K501)	LLQQLLKEKQQRE	1	FALSE	FALSE	A0A6Q8PG02	LRSAM1	Leucine rich repeat and sterile alpha motif containing 1	A0A6Q8PG02;A0A6Q8PGB2;A0A6Q8PGF7;A0A6Q8PGW1;Q6UWE0	A0A6Q8PG02_HUMAN;A0A6Q8PGB2_HUMAN;A0A6Q8PGF7_HUMAN;A0A6Q8PGW1_HUMAN;LRSM1_HUMAN	100.557	307.24	0.327291	0.313136
WALSSLLQQLLKEK	_WALSSLLQQLLK[GlyGly (K)]EK_	3	(K501)	LLQQLLKEKQQRE	1	FALSE	FALSE	A0A6Q8PG02	LRSAM1	Leucine rich repeat and sterile alpha motif containing 1	A0A6Q8PG02;A0A6Q8PGB2;A0A6Q8PGF7;A0A6Q8PGW1;Q6UWE0	A0A6Q8PG02_HUMAN;A0A6Q8PGB2_HUMAN;A0A6Q8PGF7_HUMAN;A0A6Q8PGW1_HUMAN;LRSM1_HUMAN	19.7394	67.0049	0.294595	0.231463
IQPELKPPMGEVVTPTAPQEPPESVR	_IQPELK[GlyGly (K)]PPMGEVVTPTAPQEPPESVR_	3	(K621)	RIQPELKPPMGEV	0	FALSE	FALSE	A0A6Q8PG02	LRSAM1	Leucine rich repeat and sterile alpha motif containing 1	A0A6Q8PG02;A0A6Q8PGB2;A0A6Q8PGF7;A0A6Q8PGW1;Q6UWE0	A0A6Q8PG02_HUMAN;A0A6Q8PGB2_HUMAN;A0A6Q8PGF7_HUMAN;A0A6Q8PGW1_HUMAN;LRSM1_HUMAN	223.273	60.0928	3.71547	0.304815
IQPELKPPMGEVVTPTAPQEPPESVRPSAPPAELEVQASECVVCLER	_IQPELK[GlyGly (K)]PPMGEVVTPTAPQEPPESVRPSAPPAELEVQASEC[Carbamidomethyl (C)]VVC[Carbamidomethyl (C)]LER_	5	(K621,C656,C659)	RIQPELKPPMGEV	0	FALSE	FALSE	A0A6Q8PG02	LRSAM1	Leucine rich repeat and sterile alpha motif containing 1	A0A6Q8PG02;A0A6Q8PGB2;A0A6Q8PGF7;A0A6Q8PGW1;Q6UWE0	A0A6Q8PG02_HUMAN;A0A6Q8PGB2_HUMAN;A0A6Q8PGF7_HUMAN;A0A6Q8PGW1_HUMAN;LRSM1_HUMAN	180.262	28.4718	6.33125	0.265514
DKTGSSAQKSLSEYNNFK	_DKTGSSAQK[GlyGly (K)]SLSEYNNFK_	3	(K758)	TGSSAQKSLSEYN	2	TRUE	FALSE	A0A6Q8PGB0	POLR2A	DNA-directed RNA polymerase subunit	A0A6Q8PGB0;P24928	A0A6Q8PGB0_HUMAN;RPB1_HUMAN	556.53	543.332	1.02429	0.724167
TGSSAQKSLSEYNNFK	_TGSSAQK[GlyGly (K)]SLSEYNNFK_	3	(K758)	TGSSAQKSLSEYN	1	TRUE	FALSE	A0A6Q8PGB0	POLR2A	DNA-directed RNA polymerase subunit	A0A6Q8PGB0;P24928	A0A6Q8PGB0_HUMAN;RPB1_HUMAN	647.22	440.491	1.46932	0.352329
TGSSAQKSLSEYNNFK	_TGSSAQK[GlyGly (K)]SLSEYNNFK_	2	(K758)	TGSSAQKSLSEYN	1	TRUE	FALSE	A0A6Q8PGB0	POLR2A	DNA-directed RNA polymerase subunit	A0A6Q8PGB0;P24928	A0A6Q8PGB0_HUMAN;RPB1_HUMAN	94.1317	56.3716	1.66984	0.858009
VLSEKDVDPVR	_VLSEK[GlyGly (K)]DVDPVR_	2	(K1350)	MRVLSEKDVDPVR	1	FALSE	FALSE	A0A6Q8PGB0	POLR2A	DNA-directed RNA polymerase subunit	A0A6Q8PGB0;P24928	A0A6Q8PGB0_HUMAN;RPB1_HUMAN	117.866	110.823	1.06355	0.588456
VLSEKDVDPVR	_VLSEK[GlyGly (K)]DVDPVR_	3	(K1350)	MRVLSEKDVDPVR	1	FALSE	FALSE	A0A6Q8PGB0	POLR2A	DNA-directed RNA polymerase subunit	A0A6Q8PGB0;P24928	A0A6Q8PGB0_HUMAN;RPB1_HUMAN	194.166	116.436	1.66758	0.927611
INISQVIAVVGQQNVEGKR	_INISQVIAVVGQQNVEGK[GlyGly (K)]R_	3	(K796)	QQNVEGKRIPFGF	0	TRUE	FALSE	A0A6Q8PGB0	POLR2A	DNA-directed RNA polymerase subunit	A0A6Q8PGB0;P24928	A0A6Q8PGB0_HUMAN;RPB1_HUMAN	63.0666	254.292	0.248008	0.941246
INISQVIAVVGQQNVEGKR	_INISQVIAVVGQQNVEGK[GlyGly (K)]R_	2	(K796)	QQNVEGKRIPFGF	0	TRUE	FALSE	A0A6Q8PGB0	POLR2A	DNA-directed RNA polymerase subunit	A0A6Q8PGB0;P24928	A0A6Q8PGB0_HUMAN;RPB1_HUMAN	39.7703	83.7988	0.474592	0.880175
VVEGVKELSK	_VVEGVK[GlyGly (K)]ELSK_	2	(K1014)	KVVEGVKELSKKL	1	TRUE	FALSE	A0A6Q8PGB0	POLR2A	DNA-directed RNA polymerase subunit	A0A6Q8PGB0;P24928	A0A6Q8PGB0_HUMAN;RPB1_HUMAN	296.387	223.571	1.3257	0.910212
LPSDLHPIKVVEGVK	_LPSDLHPIK[GlyGly (K)]VVEGVK_	3	(K1008)	SDLHPIKVVEGVK	1	TRUE	FALSE	A0A6Q8PGB0	POLR2A	DNA-directed RNA polymerase subunit	A0A6Q8PGB0;P24928	A0A6Q8PGB0_HUMAN;RPB1_HUMAN	132.297	125.556	1.05369	0.23829
EGLIDTAVKTAETGYIQR	_EGLIDTAVK[GlyGly (K)]TAETGYIQR_	3	(K853)	LIDTAVKTAETGY	1	TRUE	FALSE	A0A6Q8PGB0	POLR2A	DNA-directed RNA polymerase subunit	A0A6Q8PGB0;P24928	A0A6Q8PGB0_HUMAN;RPB1_HUMAN	50.9211	73.2247	0.69541	0.30079
EGLIDTAVKTAETGYIQR	_EGLIDTAVK[GlyGly (K)]TAETGYIQR_	2	(K853)	LIDTAVKTAETGY	1	TRUE	FALSE	A0A6Q8PGB0	POLR2A	DNA-directed RNA polymerase subunit	A0A6Q8PGB0;P24928	A0A6Q8PGB0_HUMAN;RPB1_HUMAN	56.0427	41.5829	1.34773	0.504989
AKQDVIEVIEK	_AK[GlyGly (K)]QDVIEVIEK_	2	(K710)	NTIKKAKQDVIEV	1	TRUE	FALSE	A0A6Q8PGB0	POLR2A	DNA-directed RNA polymerase subunit	A0A6Q8PGB0;P24928	A0A6Q8PGB0_HUMAN;RPB1_HUMAN	105.105	104.034	1.0103	0.389656
KAMFANQLDAR	_K[GlyGly (K)]AMFANQLDAR_	3	(K523)	LILVLRKAMFANQ	0	FALSE	FALSE	A0A6Q8PGF4	FANCI	FA complementation group I	A0A6Q8PGF4;A0A6Q8PH09;A0A8Q3SIW9;B7ZMF2;Q9NVI1	A0A6Q8PGF4_HUMAN;A0A6Q8PH09_HUMAN;A0A8Q3SIW9_HUMAN;B7ZMF2_HUMAN;FANCI_HUMAN	18665.7	19813.4	0.942075	0.361113
KAMFANQLDAR	_K[GlyGly (K)]AMFANQLDAR_	2	(K523)	LILVLRKAMFANQ	0	FALSE	FALSE	A0A6Q8PGF4	FANCI	FA complementation group I	A0A6Q8PGF4;A0A6Q8PH09;A0A8Q3SIW9;B7ZMF2;Q9NVI1	A0A6Q8PGF4_HUMAN;A0A6Q8PH09_HUMAN;A0A8Q3SIW9_HUMAN;B7ZMF2_HUMAN;FANCI_HUMAN	2856.04	4324.76	0.660392	0.237183
KAMFANQLDAR	_K[GlyGly (K)]AM[Oxidation (M)]FANQLDAR_	3	(K523,M525)	LILVLRKAMFANQ	0	FALSE	FALSE	A0A6Q8PGF4	FANCI	FA complementation group I	A0A6Q8PGF4;A0A6Q8PH09;A0A8Q3SIW9;B7ZMF2;Q9NVI1	A0A6Q8PGF4_HUMAN;A0A6Q8PH09_HUMAN;A0A8Q3SIW9_HUMAN;B7ZMF2_HUMAN;FANCI_HUMAN	516.571	83.2975	6.20152	0.979169
KAMFANQLDAR	_K[GlyGly (K)]AM[Oxidation (M)]FANQLDAR_	2	(K523,M525)	LILVLRKAMFANQ	0	FALSE	FALSE	A0A6Q8PGF4	FANCI	FA complementation group I	A0A6Q8PGF4;A0A6Q8PH09;A0A8Q3SIW9;B7ZMF2;Q9NVI1	A0A6Q8PGF4_HUMAN;A0A6Q8PH09_HUMAN;A0A8Q3SIW9_HUMAN;B7ZMF2_HUMAN;FANCI_HUMAN	260.64	258.729	1.00739	0.890645
QFYEPKPDLLPPLK	_QFYEPK[GlyGly (K)]PDLLPPLK_	3	(K638)	KQFYEPKPDLLPP	0	FALSE	FALSE	A0A6Q8PGF4	FANCI	FA complementation group I	A0A6Q8PGF4;A0A6Q8PH09;A0A8Q3SIW9;B7ZMF2;Q9NVI1	A0A6Q8PGF4_HUMAN;A0A6Q8PH09_HUMAN;A0A8Q3SIW9_HUMAN;B7ZMF2_HUMAN;FANCI_HUMAN	1234.85	508.5	2.42841	0.538911
QFYEPKPDLLPPLK	_QFYEPK[GlyGly (K)]PDLLPPLK_	2	(K638)	KQFYEPKPDLLPP	0	FALSE	FALSE	A0A6Q8PGF4	FANCI	FA complementation group I	A0A6Q8PGF4;A0A6Q8PH09;A0A8Q3SIW9;B7ZMF2;Q9NVI1	A0A6Q8PGF4_HUMAN;A0A6Q8PH09_HUMAN;A0A8Q3SIW9_HUMAN;B7ZMF2_HUMAN;FANCI_HUMAN	33.3343	52.3742	0.636463	0.181376
MIKSELEDFELDK	_MIK[GlyGly (K)]SELEDFELDK_	2	(K715)	ITNRMIKSELEDF	1	FALSE	FALSE	A0A6Q8PGF4	FANCI	FA complementation group I	A0A6Q8PGF4;A0A6Q8PH09;A0A8Q3SIW9;B7ZMF2;Q9NVI1	A0A6Q8PGF4_HUMAN;A0A6Q8PH09_HUMAN;A0A8Q3SIW9_HUMAN;B7ZMF2_HUMAN;FANCI_HUMAN	107.798	113.334	0.951152	0.623427
MIKSELEDFELDK	_MIK[GlyGly (K)]SELEDFELDK_	3	(K715)	ITNRMIKSELEDF	1	FALSE	FALSE	A0A6Q8PGF4	FANCI	FA complementation group I	A0A6Q8PGF4;A0A6Q8PH09;A0A8Q3SIW9;B7ZMF2;Q9NVI1	A0A6Q8PGF4_HUMAN;A0A6Q8PH09_HUMAN;A0A8Q3SIW9_HUMAN;B7ZMF2_HUMAN;FANCI_HUMAN	113.118	102.619	1.1023	0.825898
YTSIPTSVEESGKK	_YTSIPTSVEESGK[GlyGly (K)]K_	3	(K883)	SVEESGKKEKGKS	0	FALSE	FALSE	A0A6Q8PGF4	FANCI	FA complementation group I	A0A6Q8PGF4;A0A6Q8PH09;A0A8Q3SIW9;B7ZMF2;Q9NVI1	A0A6Q8PGF4_HUMAN;A0A6Q8PH09_HUMAN;A0A8Q3SIW9_HUMAN;B7ZMF2_HUMAN;FANCI_HUMAN	105.785	137.918	0.76701	0.44285
LKGQVSQETLSEEASSQATLPNQPVEK	_LK[GlyGly (K)]GQVSQETLSEEASSQATLPNQPVEK_	3	(K1093)	WLITKLKGQVSQE	1	FALSE	FALSE	A0A6Q8PGF4	FANCI	FA complementation group I	A0A6Q8PGF4;A0A6Q8PH09;A0A8Q3SIW9;B7ZMF2;Q9NVI1	A0A6Q8PGF4_HUMAN;A0A6Q8PH09_HUMAN;A0A8Q3SIW9_HUMAN;B7ZMF2_HUMAN;FANCI_HUMAN	26.7772	24.7144	1.08347	0.13571
GGPVKIDPLALVQAIER	_GGPVK[GlyGly (K)]IDPLALVQAIER_	3	(K1364)	WKGGPVKIDPLAL	1	FALSE	FALSE	A0A6Q8PGG9	TRIP12	E3 ubiquitin-protein ligase	A0A6Q8PGG9;A0A6Q8PHK0;A0A994J4J0;A0A994J569;A0A994J755;C9JLD7;H7C1L9;Q14669	A0A6Q8PGG9_HUMAN;A0A6Q8PHK0_HUMAN;A0A994J4J0_HUMAN;A0A994J569_HUMAN;A0A994J755_HUMAN;C9JLD7_HUMAN;H7C1L9_HUMAN;TRIPC_HUMAN	165.983	168.105	0.98738	0.137303
KPNPLANSNTSGYSESK	_K[GlyGly (K)]PNPLANSNTSGYSESK_	3	(K875)	ARAIQRKPNPLAN	0	FALSE	FALSE	A0A6Q8PGG9	TRIP12	E3 ubiquitin-protein ligase	A0A6Q8PGG9;A0A6Q8PHK0;A0A994J4J0;A0A994J569;A0A994J755;C9JLD7;H7C1L9;Q14669	A0A6Q8PGG9_HUMAN;A0A6Q8PHK0_HUMAN;A0A994J4J0_HUMAN;A0A994J569_HUMAN;A0A994J755_HUMAN;C9JLD7_HUMAN;H7C1L9_HUMAN;TRIPC_HUMAN	45.9942	68.6396	0.670082	0.054174
DGSKSEDELDQASTPTDVR	_DGSK[GlyGly (K)]SEDELDQASTPTDVR_	3	(K284)	DQRDGSKSEDELD	1	TRUE	FALSE	A0A6Q8PGZ3	CCND2	Cyclin D2	A0A6Q8PGZ3;P30279;Q53ER2	A0A6Q8PGZ3_HUMAN;CCND2_HUMAN;Q53ER2_HUMAN	104.778	117.453	0.892084	0.344399
EAQLVKDR	_EAQLVK[GlyGly (K)]DR_	2	(K1019)	REAQLVKDRNSML	1	FALSE	FALSE	A0A6Q8PH21	SLC12A6	Solute carrier family 12 member 6	A0A6Q8PH21;A8K935;B3KXX3;Q6NSI7;Q9UHW9	A0A6Q8PH21_HUMAN;A8K935_HUMAN;B3KXX3_HUMAN;Q6NSI7_HUMAN;S12A6_HUMAN	183.637	481.87	0.381092	0.442806
EMQDVDLAEVKPLVEK	_EMQDVDLAEVK[GlyGly (K)]PLVEK_	3	(K14)	VDLAEVKPLVEKG	0	FALSE	FALSE	A0A7I2ST14	NDRG1	N-myc downstream regulated 1 (Fragment)	A0A7I2ST14;B3KU62;Q53EU7;Q597H1;Q8N959;Q92597	A0A7I2ST14_HUMAN;B3KU62_HUMAN;Q53EU7_HUMAN;Q597H1_HUMAN;Q8N959_HUMAN;NDRG1_HUMAN	165.328	95.7866	1.726	0.249018
ILLAGCPSYDKLLSAK	_ILLAGC[Carbamidomethyl (C)]PSYDK[GlyGly (K)]LLSAK_	3	(C124,K129)	GCPSYDKLLSAKN	1	TRUE	FALSE	A0A7I2SU25	GNE	Glucosamine (UDP-N-acetyl)-2-epimerase/N-acetylmannosamine kinase	A0A7I2SU25;Q6QNY5;Q6QNY6;Q6QNY7;Q9Y223	A0A7I2SU25_HUMAN;Q6QNY5_HUMAN;Q6QNY6_HUMAN;Q6QNY7_HUMAN;GLCNE_HUMAN	90.918	103.022	0.88251	0.845966
VDANEEVEALIVKSPQK	_VDANEEVEALIVK[GlyGly (K)]SPQK_	3	(K261)	VEALIVKSPQKEW	1	FALSE	FALSE	A0A7I2V2E0	ABCC1	ABC-type glutathione-S-conjugate transporter	A0A7I2V2E0;P33527;Q9UQ98	A0A7I2V2E0_HUMAN;MRP1_HUMAN;Q9UQ98_HUMAN	57.1088	185.006	0.308687	0.547184
KVLDANNCDYEQR	_K[GlyGly (K)]VLDANNC[Carbamidomethyl (C)]DYEQR_	3	(K550,C557)	MMREIRKVLDANN	0	TRUE	FALSE	A0A7I2V2E3	MARK3	non-specific serine/threonine protein kinase	A0A7I2V2E3;A0A7I2V2N8;A0A7I2V2U9;A0A7I2V3B9;A0A7I2V3I9;A0A7I2V409;A0A7I2V4G7;A0A7I2V4K8;A0A7I2V549;A0A7I2V5G3;A0A7I2V602;A0A7I2V639;A0A7I2YQF4;A0A7I2YQF7;A2SY06;B4DKN1;H0YIY6;H0YJI9;H0YKP9;H0YNV4;J3KNR0;P27448;Q59FB8;Q86U11	A0A7I2V2E3_HUMAN;A0A7I2V2N8_HUMAN;A0A7I2V2U9_HUMAN;A0A7I2V3B9_HUMAN;A0A7I2V3I9_HUMAN;A0A7I2V409_HUMAN;A0A7I2V4G7_HUMAN;A0A7I2V4K8_HUMAN;A0A7I2V549_HUMAN;A0A7I2V5G3_HUMAN;A0A7I2V602_HUMAN;A0A7I2V639_HUMAN;A0A7I2YQF4_HUMAN;A0A7I2YQF7_HUMAN;A2SY06_HUMAN;B4DKN1_HUMAN;H0YIY6_HUMAN;H0YJI9_HUMAN;H0YKP9_HUMAN;H0YNV4_HUMAN;J3KNR0_HUMAN;MARK3_HUMAN;Q59FB8_HUMAN;Q86U11_HUMAN	58.9331	100.033	0.589136	0.515703
WDTGENPIYKSAVTTVVNPK	_WDTGENPIYK[GlyGly (K)]SAVTTVVNPK_	3	(K780)	GENPIYKSAVTTV	1	TRUE	FALSE	A0A7I2V2F9	ITGB1	Integrin beta	A0A7I2V2F9;E7EUI6;H7C4K3;P05556	A0A7I2V2F9_HUMAN;E7EUI6_HUMAN;H7C4K3_HUMAN;ITB1_HUMAN	922.399	1284.28	0.718223	0.699163
WDTGENPIYKSAVTTVVNPK	_WDTGENPIYK[GlyGly (K)]SAVTTVVNPK_	2	(K780)	GENPIYKSAVTTV	1	TRUE	FALSE	A0A7I2V2F9	ITGB1	Integrin beta	A0A7I2V2F9;E7EUI6;H7C4K3;P05556	A0A7I2V2F9_HUMAN;E7EUI6_HUMAN;H7C4K3_HUMAN;ITB1_HUMAN	21.9437	12.6437	1.73555	0.643942
SAVTTVVNPKYEGK	_SAVTTVVNPK[GlyGly (K)]YEGK_	2	(K790)	TTVVNPKYEGK__	1	TRUE	FALSE	A0A7I2V2F9	ITGB1	Integrin beta	A0A7I2V2F9;E7EUI6;H7C4K3;P05556	A0A7I2V2F9_HUMAN;E7EUI6_HUMAN;H7C4K3_HUMAN;ITB1_HUMAN	480.34	894.733	0.536852	0.782715
SAVTTVVNPKYEGK	_SAVTTVVNPK[GlyGly (K)]YEGK_	3	(K790)	TTVVNPKYEGK__	1	TRUE	FALSE	A0A7I2V2F9	ITGB1	Integrin beta	A0A7I2V2F9;E7EUI6;H7C4K3;P05556	A0A7I2V2F9_HUMAN;E7EUI6_HUMAN;H7C4K3_HUMAN;ITB1_HUMAN	158.782	187.202	0.848186	0.417751
EFAKFEK	_EFAK[GlyGly (K)]FEK_	2	(K761)	DRREFAKFEKEKM	1	FALSE	FALSE	A0A7I2V2F9	ITGB1	Integrin beta	A0A7I2V2F9;E7EUI6;H7C4K3;P05556	A0A7I2V2F9_HUMAN;E7EUI6_HUMAN;H7C4K3_HUMAN;ITB1_HUMAN	367.235	787.639	0.466248	0.477599
MNAKWDTGENPIYK	_MNAK[GlyGly (K)]WDTGENPIYK_	3	(K770)	KEKMNAKWDTGEN	1	TRUE	FALSE	A0A7I2V2F9	ITGB1	Integrin beta	A0A7I2V2F9;E7EUI6;H7C4K3;P05556	A0A7I2V2F9_HUMAN;E7EUI6_HUMAN;H7C4K3_HUMAN;ITB1_HUMAN	44.4863	143.936	0.309071	0.674238
VVENLQDDFDFNYKTLK	_VVENLQDDFDFNYK[GlyGly (K)]TLK_	3	(K177)	DFDFNYKTLKSQG	1	FALSE	FALSE	A0A7I2V2G1	STAT3	Signal transducer and activator of transcription	A0A7I2V2G1;A0A7I2V395;A0A7I2V3V0;A0A7I2V444;A0A7I2V4C8;A0A7I2V4R2;A0A7I2V4R3;A0A7I2V5N9;A0A7I2YQD2;A0A7I2YQI1;A0A7I2YQR5;B4DNP0;B4DVR6;B5BTZ6;B7ZA24;G8JLH9;P40763	A0A7I2V2G1_HUMAN;A0A7I2V395_HUMAN;A0A7I2V3V0_HUMAN;A0A7I2V444_HUMAN;A0A7I2V4C8_HUMAN;A0A7I2V4R2_HUMAN;A0A7I2V4R3_HUMAN;A0A7I2V5N9_HUMAN;A0A7I2YQD2_HUMAN;A0A7I2YQI1_HUMAN;A0A7I2YQR5_HUMAN;B4DNP0_HUMAN;B4DVR6_HUMAN;B5BTZ6_HUMAN;B7ZA24_HUMAN;G8JLH9_HUMAN;STAT3_HUMAN	131.181	83.1301	1.57802	0.515302
EIYNEKELLQGK	_EIYNEK[GlyGly (K)]ELLQGK_	2	(K35)	KEIYNEKELLQGK	1	FALSE	FALSE	A0A7I2V2H9	EIF3E	Eukaryotic translation initiation factor 3 subunit E	A0A7I2V2H9;A0A7I2V2W0;A0A7I2V3I0;A0A7I2V3S3;P60228;Q6IAX5	A0A7I2V2H9_HUMAN;A0A7I2V2W0_HUMAN;A0A7I2V3I0_HUMAN;A0A7I2V3S3_HUMAN;EIF3E_HUMAN;Q6IAX5_HUMAN	27.7488	29.1134	0.953127	0.928683
IEDLSQQAQLAAAEKFK	_IEDLSQQAQLAAAEK[GlyGly (K)]FK_	3	(K138)	QLAAAEKFKVQGE	1	FALSE	FALSE	A0A7I2V2K5	NACA	Nascent polypeptide associated complex subunit alpha	A0A7I2V2K5;A0A7I2V473;E9PAV3;F8VZJ2;F8W0W4;H0YHX9;Q13765	A0A7I2V2K5_HUMAN;A0A7I2V473_HUMAN;NACAM_HUMAN;F8VZJ2_HUMAN;F8W0W4_HUMAN;H0YHX9_HUMAN;NACA_HUMAN	1010.38	624.176	1.61874	0.926099
LQKLETLTALQAK	_LQK[GlyGly (K)]LETLTALQAK_	2	(K407)	VLQRLQKLETLTA	1	TRUE	FALSE	A0A7I2V2M2	ACBD5	Acyl-CoA-binding domain-containing protein 5	A0A7I2V2M2;A0A7I2V2Y9;A0A7I2V347;A0A7I2V420;A0A7I2V556;A0A7I2V560;A0A7I2V5E1;A0A7I2V5L4;A0A7I2V690;A0A7I2YQD7;A0A7I2YQE9;A0A7I2YQJ9;A0A7I2YQS1;B7Z2A7;B7Z2R7;B7Z9D0;Q5T8D3;Q8NCM9	A0A7I2V2M2_HUMAN;A0A7I2V2Y9_HUMAN;A0A7I2V347_HUMAN;A0A7I2V420_HUMAN;A0A7I2V556_HUMAN;A0A7I2V560_HUMAN;A0A7I2V5E1_HUMAN;A0A7I2V5L4_HUMAN;A0A7I2V690_HUMAN;A0A7I2YQD7_HUMAN;A0A7I2YQE9_HUMAN;A0A7I2YQJ9_HUMAN;A0A7I2YQS1_HUMAN;B7Z2A7_HUMAN;B7Z2R7_HUMAN;B7Z9D0_HUMAN;ACBD5_HUMAN;Q8NCM9_HUMAN	15.6772	45.3738	0.345513	0.416212
ASQSQGIQQLLQAEKR	_[Acetyl (Protein N-term)]ASQSQGIQQLLQAEK[GlyGly (K)]R_	2	(K16)	QLLQAEKRAAEKV	0	TRUE	FALSE	A0A7I2V2N1	ATP6V1G1	ATPase H+ transporting V1 subunit G1	A0A7I2V2N1;A0A7I2V375;A0A7I2V3Q6;A0A7I2V4K4;A0A7I2YQH3;F2Z307;O75348;O95670	A0A7I2V2N1_HUMAN;A0A7I2V375_HUMAN;A0A7I2V3Q6_HUMAN;A0A7I2V4K4_HUMAN;A0A7I2YQH3_HUMAN;F2Z307_HUMAN;VATG1_HUMAN;VATG2_HUMAN	103.905	55.6707	1.86642	0.364715
IHPELLAKK	_IHPELLAK[GlyGly (K)]K_	3	(K116)	HPELLAKKRGTKG	0	FALSE	FALSE	A0A7I2V2N7	MACROH2A2	Histone H2A	A0A7I2V2N7;A0A7I2V412;A0A7I2V423;A0A7I2V6E9;A0A7I2YQD6;A0A7I2YQR8;Q9HA11;Q9P0M6	A0A7I2V2N7_HUMAN;A0A7I2V412_HUMAN;A0A7I2V423_HUMAN;A0A7I2V6E9_HUMAN;A0A7I2YQD6_HUMAN;A0A7I2YQR8_HUMAN;Q9HA11_HUMAN;H2AW_HUMAN	676.912	552.482	1.22522	0.728088
SNLKIAELK	_SNLK[GlyGly (K)]IAELK_	2	(K200)	TYKSNLKIAELKL	1	FALSE	FALSE	A0A7I2V2U2	SGTA	Small glutamine rich tetratricopeptide repeat co-chaperone alpha	A0A7I2V2U2;A0A7I2V4T9;A0A7I2V588;A0A7I2V5Z3;B4DEA6;O43765	A0A7I2V2U2_HUMAN;A0A7I2V4T9_HUMAN;A0A7I2V588_HUMAN;A0A7I2V5Z3_HUMAN;B4DEA6_HUMAN;SGTA_HUMAN	1111.05	1038.46	1.0699	0.164863
AICIDPAYSKAYGR	_AIC[Carbamidomethyl (C)]IDPAYSK[GlyGly (K)]AYGR_	3	(C153,K160)	IDPAYSKAYGRMG	1	FALSE	FALSE	A0A7I2V2U2	SGTA	Small glutamine rich tetratricopeptide repeat co-chaperone alpha	A0A7I2V2U2;A0A7I2V4T9;A0A7I2V588;A0A7I2V5Z3;B4DEA6;O43765	A0A7I2V2U2_HUMAN;A0A7I2V4T9_HUMAN;A0A7I2V588_HUMAN;A0A7I2V5Z3_HUMAN;B4DEA6_HUMAN;SGTA_HUMAN	370.054	743.85	0.497484	0.485571
AICIDPAYSKAYGR	_AIC[Carbamidomethyl (C)]IDPAYSK[GlyGly (K)]AYGR_	2	(C153,K160)	IDPAYSKAYGRMG	1	FALSE	FALSE	A0A7I2V2U2	SGTA	Small glutamine rich tetratricopeptide repeat co-chaperone alpha	A0A7I2V2U2;A0A7I2V4T9;A0A7I2V588;A0A7I2V5Z3;B4DEA6;O43765	A0A7I2V2U2_HUMAN;A0A7I2V4T9_HUMAN;A0A7I2V588_HUMAN;A0A7I2V5Z3_HUMAN;B4DEA6_HUMAN;SGTA_HUMAN	93.2413	257.791	0.361694	0.279459
SGEKITVTPSSK	_SGEK[GlyGly (K)]ITVTPSSK_	2	(K762)	WARSGEKITVTPS	1	FALSE	FALSE	A0A7I2V2Z5	NOMO3	NODAL modulator 3	A0A7I2V2Z5;A0A7I2V3P4;A0A7I2V4T6;A0A7I2V6B0;J3KN36;P69849;Q5JPE7	A0A7I2V2Z5_HUMAN;A0A7I2V3P4_HUMAN;A0A7I2V4T6_HUMAN;A0A7I2V6B0_HUMAN;J3KN36_HUMAN;NOMO3_HUMAN;NOMO2_HUMAN	215.429	160.494	1.34229	0.838693
LQGVGALGQAASDNSGPEDAKR	_LQGVGALGQAASDNSGPEDAK[GlyGly (K)]R_	3	(K1171)	SGPEDAKRQAKKQ	0	FALSE	FALSE	A0A7I2V2Z5	NOMO3	NODAL modulator 3	A0A7I2V2Z5;A0A7I2V3P4;A0A7I2V4T6;A0A7I2V6B0;J3KN36;P69849;Q5JPE7	A0A7I2V2Z5_HUMAN;A0A7I2V3P4_HUMAN;A0A7I2V4T6_HUMAN;A0A7I2V6B0_HUMAN;J3KN36_HUMAN;NOMO3_HUMAN;NOMO2_HUMAN	21.3402	52.7857	0.404279	0.333337
IKEIFCPK	_IK[GlyGly (K)]EIFC[Carbamidomethyl (C)]PK_	2	(K894,C898)	YRIGRIKEIFCPK	1	TRUE	FALSE	A0A7I2V311	DNMT1	DNA (cytosine-5)-methyltransferase 1	A0A7I2V311;A0A7I2V490;A0A7I2V5D0;A0A7I2V5F1;A0A7I2V5F6;A0A7I2YQA8;A0A7I2YQQ0;I6L9H2;P26358;Q59FP7	A0A7I2V311_HUMAN;A0A7I2V490_HUMAN;A0A7I2V5D0_HUMAN;A0A7I2V5F1_HUMAN;A0A7I2V5F6_HUMAN;A0A7I2YQA8_HUMAN;A0A7I2YQQ0_HUMAN;I6L9H2_HUMAN;DNMT1_HUMAN;Q59FP7_HUMAN	906.245	784.11	1.15576	0.709791
KEPVDEDLYPEHYR	_K[GlyGly (K)]EPVDEDLYPEHYR_	3	(K858)	PVKRPRKEPVDED	0	TRUE	FALSE	A0A7I2V311	DNMT1	DNA (cytosine-5)-methyltransferase 1	A0A7I2V311;A0A7I2V490;A0A7I2V5D0;A0A7I2V5F1;A0A7I2V5F6;A0A7I2YQA8;A0A7I2YQQ0;I6L9H2;P26358;Q59FP7	A0A7I2V311_HUMAN;A0A7I2V490_HUMAN;A0A7I2V5D0_HUMAN;A0A7I2V5F1_HUMAN;A0A7I2V5F6_HUMAN;A0A7I2YQA8_HUMAN;A0A7I2YQQ0_HUMAN;I6L9H2_HUMAN;DNMT1_HUMAN;Q59FP7_HUMAN	230.668	366.034	0.630182	0.687958
NKNPAPPIDAVEQILPTLVR	_NK[GlyGly (K)]NPAPPIDAVEQILPTLVR_	3	(K240)	SNLCRNKNPAPPI	1	FALSE	FALSE	A0A7I2V351	KPNA2	Importin subunit alpha	A0A7I2V351;A0A7I2V487;A0A7I2YQE1;A8K7D9;P52292;Q7Z726	A0A7I2V351_HUMAN;A0A7I2V487_HUMAN;A0A7I2YQE1_HUMAN;A8K7D9_HUMAN;IMA1_HUMAN;Q7Z726_HUMAN	281.904	85.4109	3.30056	0.183239
EKQPPIDNIIR	_EK[GlyGly (K)]QPPIDNIIR_	2	(K108)	KLLSREKQPPIDN	1	FALSE	FALSE	A0A7I2V351	KPNA2	Importin subunit alpha	A0A7I2V351;A0A7I2V487;A0A7I2YQE1;A8K7D9;P52292;Q7Z726	A0A7I2V351_HUMAN;A0A7I2V487_HUMAN;A0A7I2YQE1_HUMAN;A8K7D9_HUMAN;IMA1_HUMAN;Q7Z726_HUMAN	135.318	42.8557	3.15753	0.0865223
ADLLKTER	_ADLLK[GlyGly (K)]TER_	2	(K784)	DRADLLKTERSDL	1	TRUE	FALSE	A0A7I2V365	CIT	Citron rho-interacting serine/threonine kinase	A0A7I2V365;A0A7I2V4A6;A0A7I2V4H7;A0A7I2V4I0;A0A7I2V692;H7BYJ3;O14578	A0A7I2V365_HUMAN;A0A7I2V4A6_HUMAN;A0A7I2V4H7_HUMAN;A0A7I2V4I0_HUMAN;A0A7I2V692_HUMAN;H7BYJ3_HUMAN;CTRO_HUMAN	283.246	339.087	0.83532	0.810882
AEILALQQALKEQK	_AEILALQQALK[GlyGly (K)]EQK_	2	(K704)	ALQQALKEQKLKA	1	TRUE	FALSE	A0A7I2V365	CIT	Citron rho-interacting serine/threonine kinase	A0A7I2V365;A0A7I2V4A6;A0A7I2V4H7;A0A7I2V4I0;A0A7I2V692;H7BYJ3;O14578	A0A7I2V365_HUMAN;A0A7I2V4A6_HUMAN;A0A7I2V4H7_HUMAN;A0A7I2V4I0_HUMAN;A0A7I2V692_HUMAN;H7BYJ3_HUMAN;CTRO_HUMAN	56.0336	70.4121	0.795795	0.28861
AEILALQQALKEQK	_AEILALQQALK[GlyGly (K)]EQK_	3	(K704)	ALQQALKEQKLKA	1	TRUE	FALSE	A0A7I2V365	CIT	Citron rho-interacting serine/threonine kinase	A0A7I2V365;A0A7I2V4A6;A0A7I2V4H7;A0A7I2V4I0;A0A7I2V692;H7BYJ3;O14578	A0A7I2V365_HUMAN;A0A7I2V4A6_HUMAN;A0A7I2V4H7_HUMAN;A0A7I2V4I0_HUMAN;A0A7I2V692_HUMAN;H7BYJ3_HUMAN;CTRO_HUMAN	56.6656	97.2493	0.582684	0.179385
LEKINAEQQLK	_LEK[GlyGly (K)]INAEQQLK_	2	(K183)	EYAKLEKINAEQQ	1	FALSE	FALSE	A0A7I2V365	CIT	Citron rho-interacting serine/threonine kinase	A0A7I2V365;A0A7I2V4A6;A0A7I2V4H7;A0A7I2V4I0;A0A7I2V692;H7BYJ3;O14578	A0A7I2V365_HUMAN;A0A7I2V4A6_HUMAN;A0A7I2V4H7_HUMAN;A0A7I2V4I0_HUMAN;A0A7I2V692_HUMAN;H7BYJ3_HUMAN;CTRO_HUMAN	123.436	85.8491	1.43782	0.163755
KFGYVDFESAEDLEK	_K[GlyGly (K)]FGYVDFESAEDLEK_	3	(K348)	RIGMTRKFGYVDF	0	FALSE	FALSE	A0A7I2V3F3	NCL	Nucleolin	A0A7I2V3F3;A0A7I2V428;C9JLB1;P19338	A0A7I2V3F3_HUMAN;A0A7I2V428_HUMAN;C9JLB1_HUMAN;NUCL_HUMAN	316.494	126.289	2.50611	0.616398
GLSEDTTEETLKESFDGSVR	_GLSEDTTEETLK[GlyGly (K)]ESFDGSVR_	3	(K574)	TTEETLKESFDGS	1	FALSE	FALSE	A0A7I2V3F3	NCL	Nucleolin	A0A7I2V3F3;A0A7I2V428;C9JLB1;P19338	A0A7I2V3F3_HUMAN;A0A7I2V428_HUMAN;C9JLB1_HUMAN;NUCL_HUMAN	92.7238	16.7213	5.54524	0.223882
SKGIAYIEFK	_SK[GlyGly (K)]GIAYIEFK_	2	(K414)	SKDGKSKGIAYIE	1	FALSE	FALSE	A0A7I2V3F3	NCL	Nucleolin	A0A7I2V3F3;A0A7I2V428;C9JLB1;P19338	A0A7I2V3F3_HUMAN;A0A7I2V428_HUMAN;C9JLB1_HUMAN;NUCL_HUMAN	324.25	162.664	1.99337	0.546047
SKGYAFIEFASFEDAK	_SK[GlyGly (K)]GYAFIEFASFEDAK_	3	(K508)	NQNGKSKGYAFIE	1	FALSE	FALSE	A0A7I2V3F3	NCL	Nucleolin	A0A7I2V3F3;A0A7I2V428;C9JLB1;P19338	A0A7I2V3F3_HUMAN;A0A7I2V428_HUMAN;C9JLB1_HUMAN;NUCL_HUMAN	181.17	88.4167	2.04905	0.180028
ETGSSKGFGFVDFNSEEDAK	_ETGSSK[GlyGly (K)]GFGFVDFNSEEDAK_	3	(K595)	RETGSSKGFGFVD	1	FALSE	FALSE	A0A7I2V3F3	NCL	Nucleolin	A0A7I2V3F3;A0A7I2V428;C9JLB1;P19338	A0A7I2V3F3_HUMAN;A0A7I2V428_HUMAN;C9JLB1_HUMAN;NUCL_HUMAN	63.2835	25.6262	2.46948	0.149437
GGKNSTWSGESK	_GGK[GlyGly (K)]NSTWSGESK_	2	(K462)	QDYRGGKNSTWSG	1	FALSE	FALSE	A0A7I2V3F3	NCL	Nucleolin	A0A7I2V3F3;A0A7I2V428;C9JLB1;P19338	A0A7I2V3F3_HUMAN;A0A7I2V428_HUMAN;C9JLB1_HUMAN;NUCL_HUMAN	44.453	38.9922	1.14005	0.841874
ALELTGLKVFGNEIK	_ALELTGLK[GlyGly (K)]VFGNEIK_	2	(K370)	LELTGLKVFGNEI	1	FALSE	FALSE	A0A7I2V3F3	NCL	Nucleolin	A0A7I2V3F3;A0A7I2V428;C9JLB1;P19338	A0A7I2V3F3_HUMAN;A0A7I2V428_HUMAN;C9JLB1_HUMAN;NUCL_HUMAN	28.8047	16.1567	1.78283	0.882195
GVGGKLPNFGFVVFDDSEPVQR	_GVGGK[GlyGly (K)]LPNFGFVVFDDSEPVQR_	3	(K276)	TKGVGGKLPNFGF	1	FALSE	FALSE	A0A7I2V3P9	G3BP2	G3BP stress granule assembly factor 2	A0A7I2V3P9;A0A7I2V647;A0A7I2YQD9;A8K6V7;Q9UN86	A0A7I2V3P9_HUMAN;A0A7I2V647_HUMAN;A0A7I2YQD9_HUMAN;A8K6V7_HUMAN;G3BP2_HUMAN	76.1389	47.6066	1.59934	0.360581
SQTYESDGKNQANPSR	_SQTYESDGK[GlyGly (K)]NQANPSR_	3	(K676)	TYESDGKNQANPS	1	FALSE	FALSE	A0A7I2V3W3	ADAM9	ADAM metallopeptidase domain 9	A0A7I2V3W3;A0A7I2V4B3;B4DDM8;Q13443	A0A7I2V3W3_HUMAN;A0A7I2V4B3_HUMAN;B4DDM8_HUMAN;ADAM9_HUMAN	243.245	611.691	0.397659	0.900924
SQTYESDGKNQANPSR	_SQTYESDGK[GlyGly (K)]NQANPSR_	2	(K676)	TYESDGKNQANPS	1	FALSE	FALSE	A0A7I2V3W3	ADAM9	ADAM metallopeptidase domain 9	A0A7I2V3W3;A0A7I2V4B3;B4DDM8;Q13443	A0A7I2V3W3_HUMAN;A0A7I2V4B3_HUMAN;B4DDM8_HUMAN;ADAM9_HUMAN	6.35508	17.6119	0.36084	0.382176
NGQIDKEAVQK	_NGQIDK[GlyGly (K)]EAVQK_	2	(K118)	RNGQIDKEAVQKY	1	FALSE	FALSE	A0A7I2V3Z0	PFKP	ATP-dependent 6-phosphofructokinase	A0A7I2V3Z0;A0A8V8TMY4;Q01813	A0A7I2V3Z0_HUMAN;A0A8V8TMY4_HUMAN;PFKAP_HUMAN	30.8894	42.0699	0.734239	0.0955574
KSVSSPTSSNTPTPTK	_K[GlyGly (K)]SVSSPTSSNTPTPTK_	3	(K130)	GPSNPRKSVSSPT	0	FALSE	FALSE	A0A7I2V416	SPECC1	Sperm antigen with calponin homology and coiled-coil domains 1	A0A7I2V416;A0A7I2V451;A0A7I2V486;A0A7I2YQJ3;A0A7P0TB87;A0A7P0TBP2;A0A7P0Z4I1;B4E2A4;Q5M775	A0A7I2V416_HUMAN;A0A7I2V451_HUMAN;A0A7I2V486_HUMAN;A0A7I2YQJ3_HUMAN;A0A7P0TB87_HUMAN;A0A7P0TBP2_HUMAN;A0A7P0Z4I1_HUMAN;B4E2A4_HUMAN;CYTSB_HUMAN	78.4312	68.505	1.1449	0.457057
FEQLKQER	_FEQLK[GlyGly (K)]QER_	2	(K259)	RKFEQLKQERISR	1	FALSE	FALSE	A0A7I2V4L7	PABPC4	Polyadenylate-binding protein	A0A7I2V4L7;B1ANR0;Q13310;Q6IQ30	A0A7I2V4L7_HUMAN;B1ANR0_HUMAN;PABP4_HUMAN;Q6IQ30_HUMAN	572.07	386.925	1.4785	0.400711
LGVLDKK	_LGVLDK[GlyGly (K)]K_	2	(K660)	KLGVLDKKTIKTI	0	TRUE	FALSE	A0A7I2V4X1	SETBP1	SET binding protein 1	A0A7I2V4X1;Q9Y6X0	A0A7I2V4X1_HUMAN;SETBP_HUMAN	1173.91	225.169	5.21347	0.383789
DVLDKFLNCHEQTYDEEFLNTFTHLSQGSCVQK	_DVLDK[GlyGly (K)]FLNC[Carbamidomethyl (C)]HEQTYDEEFLNTFTHLSQGSC[Carbamidomethyl (C)]VQK_	4	(K23,C27,C48)	IKDVLDKFLNCHE	1	TRUE	TRUE	A0A7I2V5I8	IFTAP	Intraflagellar transport associated protein	A0A7I2V5I8	A0A7I2V5I8_HUMAN	15.5761	7.60332	2.04859	0.618952
IEILEKTTTIYEEDKR	_IEILEK[GlyGly (K)]TTTIYEEDKR_	3	(K591)	KIEILEKTTTIYE	1	FALSE	FALSE	A0A7I2V5Y5	KIF23	Kinesin-like protein	A0A7I2V5Y5;Q02241	A0A7I2V5Y5_HUMAN;KIF23_HUMAN	8068.31	6106.08	1.32136	0.800708
IEILEKTTTIYEEDKR	_IEILEK[GlyGly (K)]TTTIYEEDKR_	4	(K591)	KIEILEKTTTIYE	1	FALSE	FALSE	A0A7I2V5Y5	KIF23	Kinesin-like protein	A0A7I2V5Y5;Q02241	A0A7I2V5Y5_HUMAN;KIF23_HUMAN	272.97	300.25	0.909143	0.133985
LIEALEKR	_LIEALEK[GlyGly (K)]R_	2	(K517)	LIEALEKRHNLRQ	0	FALSE	FALSE	A0A7I2V5Y5	KIF23	Kinesin-like protein	A0A7I2V5Y5;Q02241	A0A7I2V5Y5_HUMAN;KIF23_HUMAN	5937	5939.93	0.999507	0.813726
NKTLEYK	_NK[GlyGly (K)]TLEYK_	2	(K580)	RLEKKNKTLEYKI	1	FALSE	FALSE	A0A7I2V5Y5	KIF23	Kinesin-like protein	A0A7I2V5Y5;Q02241	A0A7I2V5Y5_HUMAN;KIF23_HUMAN	2767.74	1847.69	1.49795	0.600046
LWVKDEK	_LWVK[GlyGly (K)]DEK_	2	(K661)	QNKLWVKDEKLKQ	1	FALSE	FALSE	A0A7I2V5Y5	KIF23	Kinesin-like protein	A0A7I2V5Y5;Q02241	A0A7I2V5Y5_HUMAN;KIF23_HUMAN	2597.97	2061.32	1.26034	0.502094
GDIYKTR	_GDIYK[GlyGly (K)]TR_	2	(K896)	IKGDIYKTRGGGQ	1	FALSE	FALSE	A0A7I2V5Y5	KIF23	Kinesin-like protein	A0A7I2V5Y5;Q02241	A0A7I2V5Y5_HUMAN;KIF23_HUMAN	1328.61	932.96	1.42408	0.694886
TTTIYEEDKR	_TTTIYEEDK[GlyGly (K)]R_	2	(K600)	TIYEEDKRNLQQE	0	FALSE	FALSE	A0A7I2V5Y5	KIF23	Kinesin-like protein	A0A7I2V5Y5;Q02241	A0A7I2V5Y5_HUMAN;KIF23_HUMAN	1165.71	1046.08	1.11436	0.854631
IPTYNTPLKVTSIAR	_IPTYNTPLK[GlyGly (K)]VTSIAR_	3	(K755)	TYNTPLKVTSIAR	1	FALSE	FALSE	A0A7I2V5Y5	KIF23	Kinesin-like protein	A0A7I2V5Y5;Q02241	A0A7I2V5Y5_HUMAN;KIF23_HUMAN	1116.87	781.903	1.42841	0.796669
NLQQELETQNQKLQR	_NLQQELETQNQK[GlyGly (K)]LQR_	3	(K613)	LETQNQKLQRQFS	1	FALSE	FALSE	A0A7I2V5Y5	KIF23	Kinesin-like protein	A0A7I2V5Y5;Q02241	A0A7I2V5Y5_HUMAN;KIF23_HUMAN	1141.51	560.328	2.03721	0.545855
NLQQELETQNQKLQR	_NLQQELETQNQK[GlyGly (K)]LQR_	2	(K613)	LETQNQKLQRQFS	1	FALSE	FALSE	A0A7I2V5Y5	KIF23	Kinesin-like protein	A0A7I2V5Y5;Q02241	A0A7I2V5Y5_HUMAN;KIF23_HUMAN	64.0332	117.022	0.547188	0.837924
QLKAIVTEPK	_QLK[GlyGly (K)]AIVTEPK_	2	(K669)	EKLKQLKAIVTEP	1	FALSE	FALSE	A0A7I2V5Y5	KIF23	Kinesin-like protein	A0A7I2V5Y5;Q02241	A0A7I2V5Y5_HUMAN;KIF23_HUMAN	554.026	453.832	1.22077	0.290183
QLKAIVTEPK	_QLK[GlyGly (K)]AIVTEPK_	3	(K669)	EKLKQLKAIVTEP	1	FALSE	FALSE	A0A7I2V5Y5	KIF23	Kinesin-like protein	A0A7I2V5Y5;Q02241	A0A7I2V5Y5_HUMAN;KIF23_HUMAN	187.735	163.579	1.14768	0.601491
TEKPERPSR	_TEK[GlyGly (K)]PERPSR_	3	(K679)	TEPKTEKPERPSR	0	FALSE	FALSE	A0A7I2V5Y5	KIF23	Kinesin-like protein	A0A7I2V5Y5;Q02241	A0A7I2V5Y5_HUMAN;KIF23_HUMAN	445.828	542.361	0.822012	0.0744059
AGSQLGPGYQHHAQPKR	_AGSQLGPGYQHHAQPK[GlyGly (K)]R_	3	(K970)	QHHAQPKRKKP__	0	FALSE	FALSE	A0A7I2V5Y5	KIF23	Kinesin-like protein	A0A7I2V5Y5;Q02241	A0A7I2V5Y5_HUMAN;KIF23_HUMAN	212.677	291.445	0.729733	0.338314
AGSQLGPGYQHHAQPKR	_AGSQLGPGYQHHAQPK[GlyGly (K)]R_	4	(K970)	QHHAQPKRKKP__	0	FALSE	FALSE	A0A7I2V5Y5	KIF23	Kinesin-like protein	A0A7I2V5Y5;Q02241	A0A7I2V5Y5_HUMAN;KIF23_HUMAN	116.249	248.81	0.467221	0.414603
VAAKQLEMQNK	_VAAK[GlyGly (K)]QLEMQNK_	2	(K650)	ERRVAAKQLEMQN	1	FALSE	FALSE	A0A7I2V5Y5	KIF23	Kinesin-like protein	A0A7I2V5Y5;Q02241	A0A7I2V5Y5_HUMAN;KIF23_HUMAN	375.078	250.533	1.49712	0.777326
VAAKQLEMQNK	_VAAK[GlyGly (K)]QLEMQNK_	3	(K650)	ERRVAAKQLEMQN	1	FALSE	FALSE	A0A7I2V5Y5	KIF23	Kinesin-like protein	A0A7I2V5Y5;Q02241	A0A7I2V5Y5_HUMAN;KIF23_HUMAN	231.719	131.81	1.75798	0.410588
CLDMIFNSIGSFQAKR	_C[Carbamidomethyl (C)]LDMIFNSIGSFQAK[GlyGly (K)]R_	3	(C135,K149)	IGSFQAKRYVFKS	0	FALSE	FALSE	A0A7I2V5Y5	KIF23	Kinesin-like protein	A0A7I2V5Y5;Q02241	A0A7I2V5Y5_HUMAN;KIF23_HUMAN	267.731	310.258	0.862929	0.25436
CLDMIFNSIGSFQAKR	_C[Carbamidomethyl (C)]LDMIFNSIGSFQAK[GlyGly (K)]R_	2	(C135,K149)	IGSFQAKRYVFKS	0	FALSE	FALSE	A0A7I2V5Y5	KIF23	Kinesin-like protein	A0A7I2V5Y5;Q02241	A0A7I2V5Y5_HUMAN;KIF23_HUMAN	108.838	94.2103	1.15526	0.961205
GGGQSVQFTDIETLKQESPNGSR	_GGGQSVQFTDIETLK[GlyGly (K)]QESPNGSR_	3	(K913)	TDIETLKQESPNG	1	FALSE	FALSE	A0A7I2V5Y5	KIF23	Kinesin-like protein	A0A7I2V5Y5;Q02241	A0A7I2V5Y5_HUMAN;KIF23_HUMAN	164.29	96.4411	1.70353	0.287372
ALLQEFDNAVLSKENHMQGK	_ALLQEFDNAVLSK[GlyGly (K)]ENHMQGK_	3	(K550)	DNAVLSKENHMQG	1	FALSE	FALSE	A0A7I2V5Y5	KIF23	Kinesin-like protein	A0A7I2V5Y5;Q02241	A0A7I2V5Y5_HUMAN;KIF23_HUMAN	173.809	218.25	0.796375	0.66039
ALLQEFDNAVLSKENHMQGK	_ALLQEFDNAVLSK[GlyGly (K)]ENHMQGK_	4	(K550)	DNAVLSKENHMQG	1	FALSE	FALSE	A0A7I2V5Y5	KIF23	Kinesin-like protein	A0A7I2V5Y5;Q02241	A0A7I2V5Y5_HUMAN;KIF23_HUMAN	36.4698	64.0623	0.569286	0.31517
TLEYKIEILEK	_TLEYK[GlyGly (K)]IEILEK_	2	(K585)	NKTLEYKIEILEK	1	FALSE	FALSE	A0A7I2V5Y5	KIF23	Kinesin-like protein	A0A7I2V5Y5;Q02241	A0A7I2V5Y5_HUMAN;KIF23_HUMAN	151.237	194.76	0.776532	0.126509
WEKECER	_WEK[GlyGly (K)]EC[Carbamidomethyl (C)]ER_	2	(K641,C643)	TTMKWEKECERRV	1	FALSE	FALSE	A0A7I2V5Y5	KIF23	Kinesin-like protein	A0A7I2V5Y5;Q02241	A0A7I2V5Y5_HUMAN;KIF23_HUMAN	102.617	164.749	0.622867	0.27458
NLDKSIDNK	_NLDK[GlyGly (K)]SIDNK_	2	(K108)	FIKNLDKSIDNKA	1	FALSE	FALSE	A0A7I2V649	PABPC1	Poly(A) binding protein cytoplasmic 1	A0A7I2V649;H0YAR2;P11940	A0A7I2V649_HUMAN;H0YAR2_HUMAN;PABP1_HUMAN	494.21	424	1.16559	0.434926
SKGFGFVCFSSPEEATK	_SK[GlyGly (K)]GFGFVC[Carbamidomethyl (C)]FSSPEEATK_	3	(K287,C293)	MEGGRSKGFGFVC	1	FALSE	FALSE	A0A7I2V649	PABPC1	Poly(A) binding protein cytoplasmic 1	A0A7I2V649;H0YAR2;P11940	A0A7I2V649_HUMAN;H0YAR2_HUMAN;PABP1_HUMAN	199.004	149.351	1.33246	0.992374
DLFGKFGPALSVK	_DLFGK[GlyGly (K)]FGPALSVK_	2	(K213)	LKDLFGKFGPALS	1	FALSE	FALSE	A0A7I2V649	PABPC1	Poly(A) binding protein cytoplasmic 1	A0A7I2V649;H0YAR2;P11940	A0A7I2V649_HUMAN;H0YAR2_HUMAN;PABP1_HUMAN	248.701	121.195	2.05208	0.386009
SDQWKPLNLEEK	_SDQWK[GlyGly (K)]PLNLEEK_	2	(K580)	YKSDQWKPLNLEE	0	FALSE	FALSE	A0A7I2Y1C3	EIF4G1	Eukaryotic translation initiation factor 4 gamma 1	A0A7I2Y1C3;B2RU06;B2RU10;B4DGF1;B4DSI9;E7EUU4;E7EX73;E9PGM1;Q04637;Q4LE58	A0A7I2Y1C3_HUMAN;B2RU06_HUMAN;B2RU10_HUMAN;B4DGF1_HUMAN;B4DSI9_HUMAN;E7EUU4_HUMAN;E7EX73_HUMAN;E9PGM1_HUMAN;IF4G1_HUMAN;Q4LE58_HUMAN	234.654	129.246	1.81556	0.620276
SDQWKPLNLEEK	_SDQWK[GlyGly (K)]PLNLEEK_	3	(K580)	YKSDQWKPLNLEE	0	FALSE	FALSE	A0A7I2Y1C3	EIF4G1	Eukaryotic translation initiation factor 4 gamma 1	A0A7I2Y1C3;B2RU06;B2RU10;B4DGF1;B4DSI9;E7EUU4;E7EX73;E9PGM1;Q04637;Q4LE58	A0A7I2Y1C3_HUMAN;B2RU06_HUMAN;B2RU10_HUMAN;B4DGF1_HUMAN;B4DSI9_HUMAN;E7EUU4_HUMAN;E7EX73_HUMAN;E9PGM1_HUMAN;IF4G1_HUMAN;Q4LE58_HUMAN	78.225	53.9551	1.44982	0.248304
[truncated: 3,669 more rows]
